# Supplementary material for: Identification and Phenotype of MAIT Cells in Cattle and Their Response to Bacterial Infections
Source: Front Immunol. 2021 Mar 11;12:627173. doi: 10.3389/fimmu.2021.627173 (PMC7991102; doi:10.3389/fimmu.2021.627173)
Supplement: Supplementary file 1 [file Data_Sheet_1.XLSX]

## Sheet: Data S1A MAIT TRA
Supplementary Data 1A. MAIT cell (CD8+ human MR1-5-OP-RU tetramer+) TRA sequences obtained from high throughput TCR sequencing of MAIT cells sorted from PBMC (n=4).
Cow 1						Cow 2						Cow 3						Cow 4
Clone count	% of clones	V gene hit with best score	CDR3 amino acid sequence	J gene hit with best score		Clone count	% of clones	V gene hit with best score	CDR3 amino acid sequence	J gene hit with best score		Clone count	% of clones	V gene hit with best score	CDR3 amino acid sequence	J gene hit with best score		Clone count	% of clones	V gene hit with best score	CDR3 amino acid sequence	J gene hit with best score
27683	40.1511	TRAV1a	CVVMDGNYQWIW	TRAJ33		19794	57.6479	TRAV1a	CVVMDGNYQWIW	TRAJ33		14038	44.1058	TRAV1a	CVVMDGNYQWIW	TRAJ33		20519	43.8468	TRAV1a	CVVMDGNYQWIW	TRAJ33
14858	21.5499	TRAV1a	CVVIDGNYQWIW	TRAJ33		6212	18.0918	TRAV1a	CVVIDGNYQWIW	TRAJ33		8529	26.7972	TRAV1a	CVVIDGNYQWIW	TRAJ33		9887	21.1274	TRAV1a	CVVIDGNYQWIW	TRAJ33
790	1.14581	TRAV12f	CVVSAGGGNRLIF	TRAJ45		1202	3.5007	TRAV21d	CAVRL_ALHF	TRAJ41		1124	3.53148	TRAV1a	CVVMDGNYQWIW	TRAJ33		684	1.46163	TRAV22b	CAVQLQGLFSNRDKLIF	TRAJ34
673	0.976112	TRAV29b	CAASWSAGNYKYVF	TRAJ40		963	2.80464	TRAV1a	CVDNNNNNLRF	TRAJ43		1102	3.46236	TRAV1a	CVAQDGNYQWIW	TRAJ33		664	1.41889	TRAV22n	RIQH_PTF	TRAJ11
460	0.667179	TRAVXaa	CALSDWGGGNKLIF	TRAJ10		640	1.86393	TRAV14e	CALREPRSSGVYNKLTF	TRAJ4		927	2.91253	TRAV26am	CILRDGEGQGFSIVF	TRAJ25		559	1.19452	TRAV3b	CAGWDW_SYQLTF	TRAJ28
426	0.617866	TRAV2b	CALTQDYKYVF	TRAJ40		431	1.25524	TRAV38b	CAFNTNRFYF	TRAJ21		742	2.33128	TRAV16a	CALVRSTDNSRIFF	TRAJ31		507	1.0834	TRAV1a	CVVIEGNYQWIW	TRAJ33
277	0.401758	TRAVXq	CALWMA_YQWIW	TRAJ33		365	1.06302	TRAV2d	VL*GGGAANQLIF	TRAJ32		482	1.51439	TRAV22q	CAVQHR_SRTLTF	TRAJ5		504	1.07699	TRAV38b	CA*WVI_GWQLTF	TRAJ22
275	0.398857	TRAV8l	CAL*Q_DKLIF	TRAJ34		358	1.04264	TRAV22n	CAVQLNNYKLTF	TRAJ20		285	0.895438	TRAV9g	CALIQEE_IGKLTF	TRAJ2		490	1.04708	TRAV1a	CVLTSGANQLVF	TRAJ36
258	0.3742	TRAV14e	CALTP_RFYF	TRAJ21		327	0.952353	TRAV22n	CAVPGR_NALVF	TRAJ15		264	0.829458	TRAV22x	CAVQESYR_GAIGKLTF	TRAJ2		339	0.724405	TRAV2g	CAQTSGANQLVF	TRAJ36
251	0.364048	TRAV9k	CALWGVF	TRAJ15		283	0.824208	TRAV27a	CAG*PG_GKLIF	TRAJ23		225	0.706925	TRAV13f	CAAKVGL_GNVLHL	TRAJ35		305	0.651751	TRAVXb	CALSLL*_NYKLTF	TRAJ20
244	0.353895	TRAV1a	CVVINAGYALHF	TRAJ41		236	0.687325	TRDV1ah	CTLSIGE_GNKLIF	TRAJ10		217	0.68179	TRAV1a	CVAVDGNYQWIW	TRAJ33		247	0.527812	TRAV22o	CAVQLDGGGFKFVF	TRAJ9
243	0.352445	TRAVYa	CVVDNKYRGSSLGRFYF	TRAJ18		192	0.55918	TRAVXab	CALNQV_QKLVF	TRAJ16		162	0.508986	TRAVXe	CALRDLQ_RDKLIF	TRAJ34		237	0.506443	TRAV2b	CAPGLT_SRIFF	TRAJ31
242	0.350994	TRAV22p	CAVGRPQSGGANQLVF	TRAJ36		176	0.512582	TRAV25u	CTEHQ_RFYF	TRAJ21		152	0.477567	TRAV17a	CAPVDQGGNALVF	TRAJ15		222	0.474389	TRAV38a	CAYSEV_QKLVF	TRAJ16
232	0.33649	TRAV1a	CVVLHKLMF	TRAJ50		150	0.436859	TRAV3d	CAVSEH_NRFYF	TRAJ21		137	0.430439	TRAV1a	CVVLDGNYQWIW	TRAJ33		202	0.431652	TRAV1a	CVISNRDKLIF	TRAJ34
225	0.326338	TRAV28a	CAVEIWQ_AGQKLVF	TRAJ54		145	0.422297	TRAV12f	CAVFKW_QKLVF	TRAJ16		129	0.405304	TRAV2a	CALSEHWGGGNKLIF	TRAJ10		183	0.391051	TRAV22w	CAVQLDRD_GSYQLTF	TRAJ28
222	0.321986	TRAV22o	CAVRLIR_TDKLNF	TRAJ3		141	0.410648	TRAVYc	CAVEAGR_GNKLIF	TRAJ10		121	0.380168	TRAV1a	CVVIDGNYQWIW	TRAJ33		182	0.388914	TRAV26ai	CVLREAGMTTDGWGKLNF	TRAJ24
214	0.310383	TRAV2b	CALTR_GKLIF	TRAJ23		140	0.407735	TRAVXp	CALSDAYYNQGGKLIF	TRAJ23		115	0.361317	TRAV22t	CAVQLTP_TGKLTF	TRAJ27		180	0.38464	TRAV26ah	CVLGLPGTGSYQLTF	TRAJ28
208	0.301681	TRAV1a	CVVNNAGNMFTF	TRAJ39		138	0.401911	TRAV12b	CAVSYQ_RDKLIF	TRAJ34		111	0.34875	TRAV25b	CAPQ*C_GNMFTF	TRAJ39		164	0.35045	TRAV26ah	CVPRAYSGTGSYQLTF	TRAJ28
203	0.294429	TRAV2f	CAPTKASSGWQLTF	TRAJ22		132	0.384436	TRAVXn	CALSDR_RFKFVF	TRAJ9		105	0.329898	TRAV2b	CALR*WGGGNKLIF	TRAJ10		163	0.348313	TRAV1a	CVVVNGNYQWIW	TRAJ33
195	0.282826	TRAV1a	CVVIDGNYKYVF	TRAJ40		122	0.355312	TRAV22q	CAVGHR_TGKLTF	TRAJ27		100	0.314189	TRAV18h	CALIPGE_GNKLIF	TRAJ10		160	0.341902	TRAV22x	CASRMGV_ANQLIF	TRAJ32
193	0.279925	TRAV22t	CAVEYGGAANQLIF	TRAJ32		110	0.320363	TRAV9g	CVLRASL*_QGGKLIF	TRAJ23		99	0.311047	TRAV21b	CAVKGTLTF	TRAJ11		146	0.311986	TRAV22d	CAVQL_YKLTF	TRAJ20
185	0.268322	TRAV26b	RILILE_FKFVF	TRAJ9		98	0.285415	TRAVYa	CVVGYRR_AIGKLTF	TRAJ2		96	0.301621	TRAV12f	CAVR*HR_TGKLTF	TRAJ27		138	0.294891	TRAV12f	CAVSFK_GQKLVF	TRAJ16
179	0.25962	TRAV22h	CAANNNAGNMFTF	TRAJ39		98	0.285415	TRAV1a	CVVTPV_GKLTF	TRAJ27		95	0.298479	TRAV28b	CAVDGNYQWIW	TRAJ33		138	0.294891	TRAV1a	CVVTNGNYQWIW	TRAJ33
177	0.256719	TRAVYd	CVVEEGTNRFYF	TRAJ21		95	0.276678	TRAV12b	CAVSPL*_SGWQLTF	TRAJ22		90	0.28277	TRAVYg	CAVEPTSGWQLTF	TRAJ22		137	0.292754	TRAVXp	CALGGPGAIGKLTF	TRAJ2
173	0.250917	TRAV4a	CIVRDSGNTGRLTF	TRAJ37		94	0.273765	TRAV22h	CAVQH_NRFYF	TRAJ21		87	0.273344	TRAVXr	CALSDSGWQLTF	TRAJ22		136	0.290617	TRAV1a	CVVIDGNYKYVF	TRAJ40
170	0.246566	TRAV1a	CVDNNNNNLRF	TRAJ43		87	0.253378	TRDV1as	CVLRA*_TNRFYF	TRAJ21		86	0.270202	TRAV22q	CAVL*V_QKLVF	TRAJ16		135	0.28848	TRAV29b	CAATSGGNYQWIW	TRAJ33
169	0.245116	TRAV3b	CAVKDN*_GWGKLNF	TRAJ24		84	0.244641	TRAVXp	CALSDLYYNQGGKLIF	TRAJ23		84	0.263919	TRAV22w	CAVQLRPIGGAIGKLTF	TRAJ2		132	0.282069	TRAV20e	CAVQTEH_GYQKFVF	TRAJ8-1
164	0.237864	TRAVXz	CALSFL*_SGWQLTF	TRAJ22		84	0.244641	TRAV29b	CAGCLLV_YNKLTF	TRAJ4		82	0.257635	TRAV10d	CVVGE*_VYWLTF	TRAJ20		124	0.264974	TRAVXaa	CASFSSGQKLVF	TRAJ16
163	0.236413	TRAV22aa	CAVLE_FKFVF	TRAJ9		81	0.235904	TRAV22h	CAVLPGTGSYQLTF	TRAJ28		80	0.251351	TRAV5b	CATGKLTF	TRAJ27		123	0.262837	TRAV25v	CAEKTARR_SSLGRFYF	TRAJ18
160	0.232062	TRAV22l	CAVRGSSLGRFYF	TRAJ18		78	0.227167	TRAV25k	CAEA*RER_SSLGRFYF	TRAJ18		75	0.235642	TRAVYa	CVVEA*P_GGKLIF	TRAJ23		120	0.256427	TRAV18b	CALSGASGVYNKLTF	TRAJ4
153	0.22191	TRAV38a	CAYSGSGDRLTF	TRAJ46		76	0.221342	TRAV13b	CAASIWC_YNKLTF	TRAJ4		74	0.2325	TRAV25b	CAGEVAL_NTRIFF	TRAJ31		117	0.250016	TRAV1a	CVVSDGNYQWIW	TRAJ33
150	0.217558	TRAV14c	CALNVYQGGNALVF	TRAJ15		73	0.212605	TRAVYd	CVEHRY_GKLTF	TRAJ27		72	0.226216	TRAV26u	CVLREDNTGTGKLTF	TRAJ27		116	0.247879	TRAVXk	CALPLLMNTGSRTLTF	TRAJ5
149	0.216108	TRAV38b	CA*G*V_GQKLVF	TRAJ54		70	0.203868	TRAVYg	CAVRTLNNYKLTF	TRAJ20		72	0.226216	TRAVXp	CALPEIR_TDKLNF	TRAJ3		115	0.245742	TRAV9g	CALRRT_NRFYF	TRAJ21
147	0.213207	TRAV38d	CAYSGVG_GSYQLTF	TRAJ28		65	0.189306	TRAVXw	CALIYW_GFKFVF	TRAJ9		72	0.226216	TRAV1a	CVVRDGNYQWIW	TRAJ33		112	0.239332	TRAVXb	CALISGQKLVF	TRAJ16
146	0.211757	TRAV38b	CAYSPYGGAANQLIF	TRAJ32		63	0.183481	TRAV1a	CVVLDGNYQWIW	TRAJ33		70	0.219932	TRAV26u	CVLREASGTGSYQLTF	TRAJ28		111	0.237195	TRAV25u	CTA_RI	TRAJ20
144	0.208856	TRAVXk	CALSAR_SRTLTF	TRAJ5		57	0.166007	TRAV13j	CAAL*IQ_YNTLTF	TRAJ11		66	0.207365	TRAVYa	CVVEAGL_NSRIFF	TRAJ31		102	0.217963	TRAVYd	CVHSWGENYKYVF	TRAJ40
136	0.197253	TRAV25p	CAGLTA_GKLNF	TRAJ24		57	0.166007	TRAV8f	CAPRPL_NVLHL	TRAJ35		63	0.197939	TRAV1a	CVVNDGNYQWIW	TRAJ33		102	0.217963	TRAV25v	CAEASY_TNRFYF	TRAJ21
133	0.192902	TRAV38b	CAPEGQGFSIVF	TRAJ25		56	0.163094	TRAV4b	CIVGLGSRTLTF	TRAJ5		63	0.197939	TRDV1aj	CALEKGGKLIF	TRAJ23		99	0.211552	TRAV38b	CAYSVPWWW_SAYGKLMF	TRAJ52
132	0.191451	TRAV22o	CASTDGWGKLNF	TRAJ24		53	0.154357	TRAV25u	CTGQGGNALVF	TRAJ15		62	0.194797	TRAV2f	CALMGT_GRLTF	TRAJ37		99	0.211552	TRAV22h	CAVLDGNYQWIW	TRAJ33
129	0.1871	TRAV13b	GTDNTRIFF	TRAJ31		47	0.136883	TRAV26ah	CVPTQE_TGRLTF	TRAJ37		62	0.194797	TRAV26u	CVPDRQ_RTLTF	TRAJ5		99	0.211552	TRAV14e	CALTA_GKLNF	TRAJ24
127	0.184199	TRAV3e	CAVMDWGGGNKLIF	TRAJ10		41	0.119408	TRAV14c	CALNEPAP_GAIGKLTF	TRAJ2		61	0.191655	TRAV26ai	CVLREASLDSGYNTLTF	TRAJ11		98	0.209415	TRAV22n	CAVPRHR_SRTLTF	TRAJ5
126	0.182749	TRAV38a	CAYSGGGAGQKLVF	TRAJ54		40	0.116496	TRAV21d	CAGRL_ALHF	TRAJ41		60	0.188513	TRAV26u	CVLIIGRF_SGQKLVF	TRAJ16		98	0.209415	TRAV10b	CVVQNSGYNTPTF	TRAJ11
125	0.181299	TRAV38c	CAYSGPNPNYKLTF	TRAJ20		39	0.113583	TRAV16a	CALGQH_NRFYF	TRAJ21		57	0.179088	TRAV18h	CALSDGE_GNKLIF	TRAJ10		97	0.207278	TRAVXg	CALSDRQGGSERLLF	TRAJ57
124	0.179848	TRAV2b	CALSGSSGWQLTF	TRAJ22		39	0.113583	TRAV20b	CAVPP_RFYF	TRAJ21		52	0.163378	TRAV1a	CVVIEGNYQWIW	TRAJ33		97	0.207278	TRAV22ab	CAVQLDTGRLTF	TRAJ37
123	0.178398	TRAV9g	CALMYSK_NYKLTF	TRAJ20		37	0.107759	TRAVXz	CALSEGQGFSLVF	TRAJ25		50	0.157094	TRAV17a	CAPDTTDGWGKLNF	TRAJ24		97	0.207278	TRAV22o	CAVQL_ENLRF	TRAJ43
121	0.175497	TRAV22t	CAVQLT_WGKLNF	TRAJ24		36	0.104846	TRAVXac	CALSDRSW_NNRKLIW	TRAJ38		49	0.153952	TRAV25v	CAEF**A_GYQKFVF	TRAJ8-1		95	0.203004	TRAV27a	CAGEE_YKYVF	TRAJ40
119	0.172596	TRAV26aj	CVLRGTNAGYALHF	TRAJ41		35	0.101934	TRAV1a	CVVLDGNYQWIW	TRAJ33		49	0.153952	TRAV26u	CVLREFR_YNTLTF	TRAJ11		93	0.198731	TRAV12c	CAVTQGGSERLLF	TRAJ57
117	0.169696	TRAV19a	CAHRGSSLGRFYF	TRAJ18		33	0.096109	TRAV3d	CAVSPFQ_GQKLVF	TRAJ16		47	0.147669	TRAV10b	CVVVLIT_GTGKLTF	TRAJ27		92	0.196594	TRAV10b	CVVGASYNQGGKLIF	TRAJ23
116	0.168245	TRAV22f	CAVHTGNNRKLIW	TRAJ38		33	0.096109	TRAV3a	CAVSHSSGQKLVF	TRAJ16		46	0.144527	TRAV25d	CAHQ_RFYF	TRAJ21		92	0.196594	TRAVYg	CAVGTDNTRIFF	TRAJ31
116	0.168245	TRAV28b	CAVEHR_SRTLTF	TRAJ5		33	0.096109	TRAV17b	CAPDRFYF	TRAJ21		44	0.138243	TRAVXk	CALHL*F_GWQLTF	TRAJ22		91	0.194457	TRAV9e	CALRDRGSAYGKLMF	TRAJ52
113	0.163894	TRAV22aa	CAVQLDGNYQWIW	TRAJ33		32	0.0931966	TRAVXo	CALRQLT_WGKLNF	TRAJ24		42	0.131959	TRAV1a	CVGLDGNYQWIW	TRAJ33		91	0.194457	TRAV27a	CAGAQEE_GNKLIF	TRAJ10
112	0.162444	TRAV12a	CAVPTGSAYGKLMF	TRAJ52		32	0.0931966	TRAV22q	CAVTRE_NALVF	TRAJ15		42	0.131959	TRAVXk	CALGLG_YQLTF	TRAJ28		90	0.19232	TRAV3a	CAVSDVFQGGNALVF	TRAJ15
110	0.159543	TRAV2f	CALMGAGGGNRLIF	TRAJ45		30	0.0873719	TRAV3d	CAVSPTLG_GSYQLTF	TRAJ28		41	0.128817	TRAV8l	CAPNQGGNALVF	TRAJ15		90	0.19232	TRAV13e	CAARINSYKLMF	TRAJ50
110	0.159543	TRAV14c	CALNDIL_GFKFVF	TRAJ9		30	0.0873719	TRAV1a	CVALDGNYQWIW	TRAJ33		41	0.128817	TRAV12b	CAVGRR_NKLIF	TRAJ10		89	0.190183	TRDV1ah	CAPSYLG_GGNKLIF	TRAJ10
110	0.159543	TRAV22f	CAVQH_NRFYF	TRAJ21		29	0.0844595	TRAV22d	CAVP_RFYF	TRAJ21		37	0.11625	TRAVXn	CALF*LGFSSGQKLVF	TRAJ16		88	0.188046	TRAV2b	CALK*P_GGKLIF	TRAJ23
109	0.158092	TRAV9g	CALRGGGGNKLIF	TRAJ10		26	0.0757223	TRAV25o	CAYWR_FKFVF	TRAJ9		36	0.113108	TRAV23t	CAASSSSGWQLTF	TRAJ22		87	0.185909	TRAV22n	CAVQVTPSL_SGANQLVF	TRAJ36
108	0.156642	TRAV22aa	CAVRPHPRDSSSGWQLTF	TRAJ22		20	0.0582479	TRAV22p	CAVHIL_GFKFVF	TRAJ9		32	0.10054	TRAV22d	CAVHPI*GDGGAANQLIF	TRAJ32		86	0.183772	TRAV22q	CAVQLGHG_SGGKVIF	TRAJ44
108	0.156642	TRAV17b	CAPDRGSSLGRFYF	TRAJ18		18	0.0524231	TRAV22q	CAIGEE_NKLIF	TRAJ10		31	0.0973985	TRAV22s	CAVQLGV_GSQMQF	TRAJ1		86	0.183772	TRAV29b	CAASWSAGNYKYVF	TRAJ40
108	0.156642	TRAV2b	CALRYD_GNALVF	TRAJ15		16	0.0465983	TRAVXo	CALSDQEA_SLGRFYF	TRAJ18		29	0.0911147	TRDV1ax	CALNTGYQKLTF	TRAJ8-2		86	0.183772	TRAV1a	CVATDGNYQWIW	TRAJ33
107	0.155192	TRAV9g	CALSDAWDNNNNLRF	TRAJ43		16	0.0465983	TRAV3e	CAVGLG_YQLTF	TRAJ28		28	0.0879729	TRAV22ab	CAVQYSK_NYKLTF	TRAJ20		86	0.183772	TRAV22p	CAVREGTNRFYF	TRAJ21
107	0.155192	TRAVYg	CAVEEGGSGQGQLIF	TRAJ42		9	0.0262116	TRAV8l	CALCDLV_GWQLTF	TRAJ22		26	0.0816891	TRAVXac	CALSR*QL_GWGKLNF	TRAJ24		85	0.181636	TRAV13j	CAASTLII_QGGKLIF	TRAJ23
107	0.155192	TRAV1a	CVVVDGNYQWIW	TRAJ33		8	0.0232992	TRAV25o	CAGRLRK_TGRLTF	TRAJ37		26	0.0816891	TRAVXc	CALIGGAIGKLTF	TRAJ2		85	0.181636	TRAVXd	CALSGTGSYQLTF	TRAJ28
107	0.155192	TRAV22t	CAVQLAGYALHF	TRAJ41		6	0.0174744	TRAV22aa	CAVQLG_GNALVF	TRAJ15		25	0.0785472	TRAVYe	CAVVLQ*H_GTGKLTF	TRAJ27		83	0.177362	TRAV22n	CAVPGFQ_GQKLVF	TRAJ16
106	0.153741	TRAVYa	CVVVS*R_WGKLNF	TRAJ24		6	0.0174744	TRAV25e	CVFKW_QKLVF	TRAJ16		25	0.0785472	TRAV13j	CAASRG_GNALVF	TRAJ15		83	0.177362	TRAVXp	CALLVS_NKLTF	TRAJ4
105	0.152291	TRAV38a	CAYSEGNSYKLMF	TRAJ50		5	0.014562	TRAV3f	CAVSG*QL_GWGKLNF	TRAJ24		24	0.0754053	TRAVXx	CALTPRD_DNTRIFF	TRAJ31		81	0.173088	TRDV1ao	CVLRDST_GGNALVF	TRAJ15
104	0.150841	TRAV22f	CALSSGVYNKLTF	TRAJ4		5	0.014562	TRAVXp	CALSDIL_GFKFVF	TRAJ9		22	0.0691215	TRAV22x	CAVQGL_NTRIFF	TRAJ31		81	0.173088	TRAV1a	CVVVDGNYQWIW	TRAJ33
104	0.150841	TRAVXaa	CALSAQ_YQKLTF	TRAJ8-2		3	0.00873719	TRAV8l	CAPRPL_NVLHL	TRAJ35		22	0.0691215	TRAV17b	CAPPT_DKLIF	TRAJ34		80	0.170951	TRAV38a	CAYSGAGNNNNNLRF	TRAJ43
104	0.150841	TRAV38b	CAYS*L_YKLMF	TRAJ50		2	0.00582479	TRAVYg	CAVEIIT_GGKLIF	TRAJ23		21	0.0659796	TRAV1a	CVAHSGTGSYQLTF	TRAJ28		80	0.170951	TRAV27a	CRCRGDGGAANQLIF	TRAJ32
103	0.14939	TRAV8n	CALSDRQGGSERLLF	TRAJ57		2	0.00582479	TRAV25p	CAGAQV_QKFVF	TRAJ8-1		19	0.0596959	TRAV26i	CILR*HR_TGKLTF	TRAJ27		80	0.170951	TRAV10b	CVARPKD_GFSIVF	TRAJ25
103	0.14939	TRAV22t	CAVRIQ_RDKLIF	TRAJ34		1	0.0029124	TRDV1ah	CTLSRGE_GNKLIF	TRAJ10		17	0.0534121	TRAV25u	CTGRRI_YKLTF	TRAJ20		79	0.168814	TRAV25b	CAADQMTQ_NTGRLTF	TRAJ37
102	0.14794	TRAV10b	CVVGAHRGSSLGRFYF	TRAJ18		1	0.0029124	TRAV17b	YAPDRFYF	TRAJ21		16	0.0502702	TRAV33a	CVLWEEEH_GYQKLTF	TRAJ8-2		79	0.168814	TRDV1aw	CAVRGGGSAYGKLMF	TRAJ52
102	0.14794	TRAV10b	CVVAQLWGGGNKLIF	TRAJ10								13	0.0408445	TRAV12f	CAVSNSYKLMF	TRAJ50		79	0.168814	TRDV1bb	CVLDSVSGNYKYVF	TRAJ40
102	0.14794	TRAV26am	CILRLAP_NNNNLRF	TRAJ43								12	0.0377027	TRAVXaa	CALSQE_YKYVF	TRAJ40		79	0.168814	TRAV5a	CASHHYQGGNALVF	TRAJ15
102	0.14794	TRAVYg	CAVITR_GKLIF	TRAJ23								8	0.0251351	TRAV22s	CAVQLRAI_LNNYKLTF	TRAJ20		78	0.166677	TRAV26u	CVTSGANQLVF	TRAJ36
102	0.14794	TRAV25f	CANNTNRFYF	TRAJ21								8	0.0251351	TRAV12d	CAVEPLGGYNTLTF	TRAJ11		77	0.16454	TRAVXx	CALSETQ_NYKLTF	TRAJ20
101	0.146489	TRAV12c	CAVERGNNQGGKLIF	TRAJ23								6	0.0188513	TRAV25d	CAEAEGGAANQLIF	TRAJ32		77	0.16454	TRAV25p	CAGP*G_YQKLTF	TRAJ8-2
101	0.146489	TRAV25b	CAGSK*_YKLTF	TRAJ20								6	0.0188513	TRAV10d	CVVGE*_VYGLTF	TRAJ20		77	0.16454	TRAVXw	CALSGQ_TNRFYF	TRAJ21
100	0.145039	TRAV22x	CAVQYWQ_NRKLIW	TRAJ38								5	0.0157094	TRAV22o	CAGSPTP_TGKLTF	TRAJ27		77	0.16454	TRAV12c	CASERGGNALVF	TRAJ15
100	0.145039	TRAV22x	CAVRGGGYQKFVF	TRAJ8-1								5	0.0157094	TRAV27a	WPNNTGTGKLTF	TRAJ27		76	0.162404	TRAV22z	CATPGD_NRFYF	TRAJ21
100	0.145039	TRAV22d	CAVLQQ_DKLIF	TRAJ34								4	0.0125676	TRAVXx	CALSD*L_GANQLVF	TRAJ36		72	0.153856	TRAV3a	CAVSGLGV_SSGQKLVF	TRAJ16
99	0.143589	TRAV2f	CALPTNTNRFYF	TRAJ21								4	0.0125676	TRAV25t	CAATWDW_SYQLTF	TRAJ28		72	0.153856	TRAV5a	CATRDW_SYQLTF	TRAJ28
99	0.143589	TRAV22z	CAVRGNTGRLTF	TRAJ37								4	0.0125676	TRAVXaa	CALSEVQGFSIVF	TRAJ25		72	0.153856	TRAV1a	CVVLDGNYQWIW	TRAJ33
98	0.142138	TRAV25b	CAGSAVADRAGYALHF	TRAJ41								4	0.0125676	TRAVXc	CALLVL_GFKFVF	TRAJ9		72	0.153856	TRAV1a	CVVIEGNYQWIW	TRAJ33
98	0.142138	TRAV25v	CAPDNTGTGKLTF	TRAJ27								4	0.0125676	TRAV21b	CAVFWC_YNKLTF	TRAJ4		71	0.151719	TRAV26i	CIRRYAPRFSSGQKLVF	TRAJ16
97	0.140688	TRAV19f	CALRDGSSSSGWQLTF	TRAJ22								2	0.00628378	TRAV25p	CAGQFEH_GYQKFVF	TRAJ8-1		70	0.149582	TRAVXo	CALSDWFWG_TGSRTLTF	TRAJ5
97	0.140688	TRAV2b	CALREGNNLRF	TRAJ43								2	0.00628378	TRAV38a	CAYRDS_TDKLNF	TRAJ3		69	0.147445	TRDV1bb	CVLSLGDGI_GNNRKLIW	TRAJ38
95	0.137787	TRAV2g	CALANAGYALHF	TRAJ41								1	0.00314189	TRAV22b	CAVQLADTGYQKLTF	TRAJ8-2		69	0.147445	TRAV12f	CVVSAGGGNRLIF	TRAJ45
95	0.137787	TRAV22z	CAVSSSGWQLTF	TRAJ22								1	0.00314189	TRAV1a	CVAHSGTGSYQLTF	TRAJ28		69	0.147445	TRDV1bg	CAVWEGNTNRFYF	TRAJ21
94	0.136337	TRAV22t	CAVQLAGAGQKLVF	TRAJ54								1	0.00314189	TRAV25f	CAGGYRR_GNRLIF	TRAJ45		69	0.147445	TRAV1a	CVVIDGDYQWIW	TRAJ33
94	0.136337	TRAVYg	CAAQSGGAANQLIF	TRAJ32								1	0.00314189	TRAV22x	CAVQGL_NTKIFF	TRAJ31		68	0.145308	TRAV5b	CATRGPGNTGRLTF	TRAJ37
93	0.134886	TRAV14e	CALREIWNSYKLMF	TRAJ50								1	0.00314189	TRAV25u	CTGRRI_YKLTF	TRAJ20		68	0.145308	TRAV25u	CTGPRLK_LGRFYF	TRAJ18
93	0.134886	TRAV22n	CAAWGA_SERLLF	TRAJ57								1	0.00314189	TRAV1a	CVEGWQ_YQWIW	TRAJ33		68	0.145308	TRAVXk	CALSWGGGNKLIF	TRAJ10
92	0.133436	TRAV4a	CIVSAGWD_GTDKLNF	TRAJ3								1	0.00314189	TRAV25v	CA*L_KLTF	TRAJ20		67	0.143172	TRAV8l	CALGAREGQGFSIVF	TRAJ25
91	0.131985	TRAV22d	CAVQLSGVYNKLTF	TRAJ4														67	0.143172	TRAV26ah	CVPT*AFSSGQKLVF	TRAJ16
91	0.131985	TRAV38b	CAYKSHNNNNLRF	TRAJ43														66	0.141035	TRAVXq	CALSDRNNNNLRF	TRAJ43
91	0.131985	TRAV22b	CAVPGGAIGKLTF	TRAJ2														65	0.138898	TRAV23x	CASNCYNTGTGKLTF	TRAJ27
91	0.131985	TRAV23x	CAATGTGSYQLTF	TRAJ28														65	0.138898	TRAVXg	CALSEPGGSERLLF	TRAJ57
90	0.130535	TRAV3b	CAVRDPGR_GGNRLIF	TRAJ45														65	0.138898	TRAV1a	CVVSDGNYQWIW	TRAJ33
90	0.130535	TRAV22x	CAVLASSGWQLTF	TRAJ22														65	0.138898	TRAV26ai	CVPRGYKLTF	TRAJ20
89	0.129085	TRAV23x	CAASGATGSRTLTF	TRAJ5														64	0.136761	TRAVXj	CALYDSGNTGRLTF	TRAJ37
89	0.129085	TRAV22d	CAVQRR*_NNNLRF	TRAJ43														63	0.134624	TRAV26ah	CVPREPPRRCG_GMNTGSRTLTF	TRAJ5
88	0.127634	TRAV22aa	CAVWTSGTSSYKQTF	TRAJ53														63	0.134624	TRAV12b	CAAPFGTDNTRIFF	TRAJ31
88	0.127634	TRAV22x	CAVQSGGAGQKLVF	TRAJ54														63	0.134624	TRAV26u	CVHDPYQGGNALVF	TRAJ15
88	0.127634	TRAV2f	CALMSQGGNALVF	TRAJ15														63	0.134624	TRAV12f	CAVSPGL_NTRIFF	TRAJ31
88	0.127634	TRAV22ab	CAVQLV_GWQLTF	TRAJ22														62	0.132487	TRAV12c	CAVELT*D_GTDKLNF	TRAJ3
87	0.126184	TRAV2b	CALNPNNNNNLRF	TRAJ43														62	0.132487	TRAV12f	CAASYSGNYKYVF	TRAJ40
87	0.126184	TRAV22p	CAVGQGGNALVF	TRAJ15														62	0.132487	TRAV2b	CALHSP_TGKLTF	TRAJ27
87	0.126184	TRAV26i	CILPDNNNLRF	TRAJ43														60	0.128213	TRAV1a	CVVADGNYQWIW	TRAJ33
86	0.124733	TRAV3a	CAVSDHPNAGYALHF	TRAJ41														60	0.128213	TRAV1a	CVVSNGNYQWIW	TRAJ33
86	0.124733	TRAV28b	CAVVQSGNTGRLTF	TRAJ37														60	0.128213	TRAV16a	CPLLGTNRFYF	TRAJ21
86	0.124733	TRAV22q	CAVRGYNQGGKLIF	TRAJ23														58	0.12394	TRAV8l	CALPRGVGSGQGQLIF	TRAJ42
86	0.124733	TRAV3g	CAVRSGVYNKLTF	TRAJ4														57	0.121803	TRDV1g	CALC*LP_GNYKYVF	TRAJ40
86	0.124733	TRDV1ax	CALLSSGWQLTF	TRAJ22														57	0.121803	TRAVXs	CALSDGAANQLIF	TRAJ32
86	0.124733	TRAV25b	CMNRYNNNNLRF	TRAJ43														57	0.121803	TRAVYe	CAAGFSSGQKLVF	TRAJ16
85	0.123283	TRAV3a	CAVSPTDGWGKLNF	TRAJ24														57	0.121803	TRAV1a	CVVEDGNYQWIW	TRAJ33
85	0.123283	TRAV25b	CAGRYNQGGKLIF	TRAJ23														56	0.119666	TRDV1bg	CAVWETSHL_PTGSRTLTF	TRAJ5
85	0.123283	TRAV12c	CAVPGNTGRLTF	TRAJ37														56	0.119666	TRAVXaa	CALSRGTDNTRIFF	TRAJ31
85	0.123283	TRAV13b	CAAIGNYKYVF	TRAJ40														55	0.117529	TRAVXp	CALSDRVF_GYNTPTF	TRAJ11
85	0.123283	TRAV17a	CALK*_YKLTF	TRAJ20														55	0.117529	TRAV14h	CALRTP_TGKLTF	TRAJ27
84	0.121833	TRAV3e	CAVRESGDNAGYALHF	TRAJ41														54	0.115392	TRAVXb	CALRGWRGGAANQLIF	TRAJ32
84	0.121833	TRAV29c	CAGHRADSGNTGRLTF	TRAJ37														54	0.115392	TRAV20e	CAVIHTGGSAYGKLMF	TRAJ52
84	0.121833	TRAV38a	CA*SPPQR_AGQKLVF	TRAJ54														54	0.115392	TRAV26i	CVLREAPGSGWQLTF	TRAJ22
84	0.121833	TRAV22ab	CAVQPRGSRTLTF	TRAJ5														53	0.113255	TRAV13b	CAASTDNTNRFYF	TRAJ21
83	0.120382	TRAV22x	CAVPSLGGGSERLLF	TRAJ57														53	0.113255	TRAV19c	CALQGGSERLLF	TRAJ57
83	0.120382	TRDV1aa	CAVWEGSGSGDRLTF	TRAJ46														51	0.108981	TRAV22aa	CAVHPT_DKLIF	TRAJ34
83	0.120382	TRAV22q	CAVLGEGGNALVF	TRAJ15														50	0.106844	TRDV1aw	CAVLPQ_RDKLIF	TRAJ34
82	0.118932	TRAVYg	CAVDNNLRF	TRAJ43														49	0.104708	TRAV3a	CAVSGPQL_GGSERLLF	TRAJ57
81	0.117482	TRAV25f	CAEAWQGGNALVF	TRAJ15														48	0.102571	TRAV1a	CVGRVA_GDRLTF	TRAJ46
81	0.117482	TRAV25u	CTGPGR_NALVF	TRAJ15														48	0.102571	TRAV25v	CAEAINNYKLTF	TRAJ20
80	0.116031	TRDV1c	CALEVMG_AANQLIF	TRAJ32														47	0.100434	TRAVXj	CALSGR_TNRFYF	TRAJ21
80	0.116031	TRAV22o	CAVQLGYQGGKLIF	TRAJ23														45	0.09616	TRAV1a	CVVPMNYGGAANQLIF	TRAJ32
80	0.116031	TRAV28b	CAVETGGGNRLIF	TRAJ45														44	0.0940231	TRAV12d	CAVLNTGGSAYGKLMF	TRAJ52
80	0.116031	TRAVXg	CALSD_NRFYF	TRAJ21														44	0.0940231	TRAV23x	CAANNTNRFYF	TRAJ21
79	0.114581	TRAV22w	CAVQLTQ_NTGRLTF	TRAJ37														42	0.0897493	TRAV26ah	CVPLFSSGQKLVF	TRAJ16
79	0.114581	TRAVXaa	CALTLTDNTRIFF	TRAJ31														42	0.0897493	TRAV25u	CTGPRLKSGRFYF	TRAJ18
79	0.114581	TRAVXb	CALSE*_NNNLRF	TRAJ43														41	0.0876125	TRAVXq	CALSGTDNSRIFF	TRAJ31
79	0.114581	TRAV1a	CVVINGTGKLTF	TRAJ27														40	0.0854756	TRAVXm	CALSGFAGGAANQLIF	TRAJ32
78	0.11313	TRAV8l	CALCLNTGGAIGKLTF	TRAJ2														40	0.0854756	TRAVXt	CALSLLV_YNKLTF	TRAJ4
78	0.11313	TRAV38b	CAYTSGSGDRLTF	TRAJ46														39	0.0833387	TRAV8g	RPGGLK_LGRFYF	TRAJ18
78	0.11313	TRAV22n	CAVQLSSGWQLTF	TRAJ22														39	0.0833387	TRAV25u	CTARK_YKYVF	TRAJ40
77	0.11168	TRAV14e	CALPTPRPRLGRFYF	TRAJ18														38	0.0812018	TRAV13b	CAAPIDGGSGDRLTF	TRAJ46
77	0.11168	TRAV3a	CAVSDP_RDKLIF	TRAJ34														38	0.0812018	TRAV3f	CAVRGAQ_NTGRLTF	TRAJ37
77	0.11168	TRAV3e	CAVWNQGGKLIF	TRAJ23														38	0.0812018	TRAVXe	CALRERT_GFSIVF	TRAJ25
76	0.11023	TRAV23x	CAASAGRGSSLGRFYF	TRAJ18														36	0.076928	TRAV3a	CAVSDRLFGNVLHL	TRAJ35
76	0.11023	TRAV2b	CALRPRGGAANQLIF	TRAJ32														36	0.076928	TRAV12d	CAVENIT_GGKLIF	TRAJ23
76	0.11023	TRAV5a	CATNGPGGAIGKLTF	TRAJ2														36	0.076928	TRAV1a	CVVQDGNYQWIW	TRAJ33
76	0.11023	TRAV25b	CAGRGSYKLMF	TRAJ50														36	0.076928	TRAV3a	CAVGPSQKFVF	TRAJ8-1
76	0.11023	TRAV8n	CALKTNRFYF	TRAJ21														35	0.0747911	TRAV20b	CAVQIGCLP_SSGWQLTF	TRAJ22
75	0.108779	TRAV2b	CALRYTSDGGYTWTFGSGTRLLVRPGKS_EKG*RDRGSLL*GIKHCGNWGGGNKLIF	TRAJ10														35	0.0747911	TRAV3e	CAVRDSEGNYKYVF	TRAJ40
75	0.108779	TRAVXd	CALRCWG_AANQLIF	TRAJ32														35	0.0747911	TRAV13b	CADPRGGAANQLIF	TRAJ32
75	0.108779	TRAVXq	CALSGGDRDKLIF	TRAJ34														35	0.0747911	TRAV20e	CAVQIVSSGQKLVF	TRAJ16
75	0.108779	TRDV1aa	CAVWEH_NRFYF	TRAJ21														34	0.0726542	TRAVXx	CALSEG_GQKLVF	TRAJ16
75	0.108779	TRAV3e	CADTGYQKLTF	TRAJ8-2														33	0.0705173	TRAV19a	CVLRDYRASGNTGRLTF	TRAJ37
75	0.108779	TRAV22w	SGANQLVF	TRAJ36														32	0.0683805	TRAV25f	CAGQATGRLTF	TRAJ37
74	0.107329	TRAV38b	CAYSARMDGNYQWIW	TRAJ33														31	0.0662436	TRAV26am	CILRK*RL_SLGRFYF	TRAJ18
74	0.107329	TRAVYb	CVVEETSGANQLVF	TRAJ36														30	0.0641067	TRAV5b	CATSSNFG_GGNKLIF	TRAJ10
74	0.107329	TRDV1al	CALWKLL_GFKFVF	TRAJ9														30	0.0641067	TRAVXp	CALSDQSNRDKLIF	TRAJ34
74	0.107329	TRAV22x	CAASYTGGFKFVF	TRAJ9														30	0.0641067	TRAV4a	CIECWQR_QGQLIF	TRAJ42
73	0.105878	TRAV20e	CAVRL*F_GWQLTF	TRAJ22														29	0.0619698	TRDV1ah	CTLFT*_TNRFYF	TRAJ21
73	0.105878	TRDV1w	CALREWGTGKLTF	TRAJ27														28	0.0598329	TRAVXg	CALSDRGI_GYNTPTF	TRAJ11
72	0.104428	TRAV2b	CALKPSGANQLVF	TRAJ36														28	0.0598329	TRAV14g	CTVSVSANTNRFYF	TRAJ21
72	0.104428	TRAVXab	CALNTGSRTLTF	TRAJ5														26	0.0555591	TRAV12f	CALEGQGFSIVF	TRAJ25
71	0.102978	TRAV13b	CAASRPPGGGGNRLIF	TRAJ45														25	0.0534222	TRAV3g	CAVRVLPITSGANQLVF	TRAJ36
71	0.102978	TRAV21b	CAVRLGYS_NNYKLTF	TRAJ20														25	0.0534222	TRAV8n	CALSDWGGGNKLIF	TRAJ10
71	0.102978	TRAVYc	CAVAGTGKLTF	TRAJ27														23	0.0491484	TRAV20e	CAVPSPLL_NQGGKLIF	TRAJ23
71	0.102978	TRAVYg	CAVGDSYKLMF	TRAJ50														22	0.0470116	TRAV26ae	CILDGNYQWIW	TRAJ33
70	0.101527	TRAV25u	CMVSSRNTGRLTF	TRAJ37														22	0.0470116	TRAV12a	CAVEP_RFYF	TRAJ21
70	0.101527	TRAV27a	CAG*PG_GKLIF	TRAJ23														21	0.0448747	TRAV9e	CARPYQGGNALVF	TRAJ15
69	0.100077	TRAV17b	CAPDLL*R_GAIGKLTF	TRAJ2														21	0.0448747	TRAV25u	CTLPRR_TDKLNL	TRAJ3
69	0.100077	TRAV38d	CAFVAYKYVF	TRAJ40														21	0.0448747	TRDV1ak	CAVREHDNNLRF	TRAJ43
68	0.0986265	TRAV12d	CAVETGGSAYGKLMF	TRAJ52														20	0.0427378	TRAV12d	CAVEHGVYNKLTF	TRAJ4
68	0.0986265	TRAV22w	CAVQLGTGSYQLTF	TRAJ28														19	0.0406009	TRAV25u	CTGPQEE_IGKLTF	TRAJ2
68	0.0986265	TRAV26ac	CVLRDSGNTGRLTF	TRAJ37														19	0.0406009	TRDV1bg	CAVWEGQGFSIVF	TRAJ25
68	0.0986265	TRAVXk	CALGAFGTDKLNF	TRAJ3														17	0.0363271	TRAV25f	CAEANNTNRFYF	TRAJ21
67	0.0971761	TRAVXg	CALSDQEAFRGGNALVF	TRAJ15														16	0.0341902	TRAV12b	CAQDEHR_SRTLTF	TRAJ5
67	0.0971761	TRAV22t	CAVPNTGGGNRLIF	TRAJ45														14	0.0299164	TRAVXg	CALRAHGQGFSIVF	TRAJ25
66	0.0957257	TRAVXs	CALSIPGTGSYQLTF	TRAJ28														14	0.0299164	TRAVXr	CALSDH*_NNNLRF	TRAJ43
66	0.0957257	TRAV13j	CAARIEGAIGKLTF	TRAJ2														10	0.0213689	TRAV25o	CALGRR_NKLIF	TRAJ10
66	0.0957257	TRAV21b	CAVSGDGWGKLNF	TRAJ24														9	0.019232	TRAV29b	CALERPAVW_GAANQLIF	TRAJ32
65	0.0942753	TRAV22o	CAVRPGTGGFKFVF	TRAJ9														9	0.019232	TRDV1aj	CALWDPTGGGNRLIF	TRAJ45
64	0.0928249	TRAV10b	CVVGGSPVQGGNALVF	TRAJ15														7	0.0149582	TRAV25p	CAGEGR_NALVF	TRAJ15
64	0.0928249	TRAV17b	CSPPGR_NALVF	TRAJ15														6	0.0128213	TRAV25o	CAGGRD*_NSRIFF	TRAJ31
63	0.0913745	TRAV17c	CSPL*I_YKLTF	TRAJ20														6	0.0128213	TRAV22a	CAVGTGGGNRLIF	TRAJ45
62	0.0899241	TRAV14c	CALNGFDNSYKLMF	TRAJ50														6	0.0128213	TRAV12f	CALEGQGFAIVF	TRAJ25
61	0.0884738	TRAV3c	CAANTGGSAYGKLMF	TRAJ52														5	0.0106844	TRAV22b	CAVQLA*T_QGFSIVF	TRAJ25
61	0.0884738	TRAVYa	CVVEPFNAGYALHF	TRAJ41														5	0.0106844	TRAV10b	CVARPKD_GFAIVF	TRAJ25
61	0.0884738	TRAVXaa	CALSSNTGTGKLTF	TRAJ27														5	0.0106844	TRAV25b	CARNMDGNYQWIW	TRAJ33
60	0.0870234	TRAV26k	CILREAGGGNRLIF	TRAJ45														3	0.00641067	TRAVXaa	CALSDTGGGNRLIF	TRAJ45
60	0.0870234	TRAV10b	CVIDNSYKLMF	TRAJ50														3	0.00641067	TRAVXe	CALRERT_GFAIVF	TRAJ25
59	0.085573	TRAV28b	CAVEIAPSSGWQLTF	TRAJ22														2	0.00427378	TRAVXe	CALRGPTL_TGSYQLTF	TRAJ28
59	0.085573	TRAV3e	CAVRDVVHGTGKLTF	TRAJ27														2	0.00427378	TRAV28a	CAVPPHNNNNNLRF	TRAJ43
58	0.0841226	TRAV20e	CAVASDRR_AIGKLTF	TRAJ2														2	0.00427378	TRAV3a	CAVSDRLVGNVLHL	TRAJ35
58	0.0841226	TRAVXi	CALSSSGNQGGKLIF	TRAJ23														1	0.00213689	TRAV3e	CAVRESGDNAGYALHF	TRAJ41
58	0.0841226	TRDV1ae	CTLWEPA_TRDKLIF	TRAJ34														1	0.00213689	TRAV26am	CILRDGEGQGFSIVF	TRAJ25
58	0.0841226	TRAVXh	CALTGGSSGWQLTF	TRAJ22														1	0.00213689	TRAV4c	CIVRDGGAANQLIF	TRAJ32
58	0.0841226	TRAV14e	CALREHR_YQKFVF	TRAJ8-1														1	0.00213689	TRAVYc	CAVEGIQ_YNTPTF	TRAJ11
58	0.0841226	TRAV38a	CAYRGGAGYALHF	TRAJ41														1	0.00213689	TRAVXq	CALSGTDISRIFF	TRAJ31
58	0.0841226	TRAV12f	CAVHRFYF	TRAJ21														1	0.00213689	TRAV1a	CVAQDGNYQWIW	TRAJ33
57	0.0826722	TRDV1aj	CALWDRGGSGANQLVF	TRAJ36														1	0.00213689	TRDV1ak	CAVREHDNNLRF	TRAJ43
57	0.0826722	TRAVXg	CALSDGR_SRTLTF	TRAJ5														1	0.00213689	TRAV12f	CAVEP_RFYF	TRAJ21
57	0.0826722	TRAV26i	CILLRAGANQLVF	TRAJ36														1	0.00213689	TRAV5b	GKGNNLRF	TRAJ43
56	0.0812218	TRAV22o	CAVHQRC_GQKLVF	TRAJ54
56	0.0812218	TRAVYa	CAVENTGTGKLTF	TRAJ27
56	0.0812218	TRAV12f	CAVRYTGYQKLTF	TRAJ8-2
55	0.0797714	TRAV38b	CAYGEGGGNRLIF	TRAJ45
54	0.078321	TRAV26aj	CVPLYETSGTSSYKQTF	TRAJ53
54	0.078321	TRAV22ab	CAVHN*R_WGKLNF	TRAJ24
54	0.078321	TRAV22aa	CADNTNRFYF	TRAJ21
53	0.0768706	TRAV5b	CASGGGGNRLIF	TRAJ45
52	0.0754203	TRAV22aa	CAVQLISDNTRIFF	TRAJ31
51	0.0739699	TRAV38b	CAYSLGEGQGFSIVF	TRAJ25
51	0.0739699	TRAV3g	CAARWYGGAANQLIF	TRAJ32
49	0.0710691	TRAV22b	CAVQLLG_GGNKLIF	TRAJ10
49	0.0710691	TRAV28b	CAVDNTGTGKLTF	TRAJ27
49	0.0710691	TRAV22d	CAGREGQGFSLVF	TRAJ25
49	0.0710691	TRAV12f	CAVSAGQGFSIVF	TRAJ25
48	0.0696187	TRDV1bb	CVLRARGQGGNALVF	TRAJ15
48	0.0696187	TRAVYg	CAVADDNSYKLMF	TRAJ50
48	0.0696187	TRAV17c	CAPQG_KLIF	TRAJ34
48	0.0696187	TRAV22o	CAVP_RFYF	TRAJ21
47	0.0681683	TRAVXq	CALKRGSGDRLTF	TRAJ46
47	0.0681683	TRAV28b	CAPAGHNNNLRF	TRAJ43
47	0.0681683	TRAV3a	CAAYTGTGKLTF	TRAJ27
47	0.0681683	TRAV25u	CISGGAIGKLTF	TRAJ2
47	0.0681683	TRAV10b	CGE*L_KLTF	TRAJ20
46	0.0667179	TRAV18d	CALLATR_GNALVF	TRAJ15
46	0.0667179	TRAV28b	CAVDHTGYQKLTF	TRAJ8-2
45	0.0652675	TRAV12d	CAVEPGWSGGAANQLIF	TRAJ32
45	0.0652675	TRAV2c	CALRYAWGGGNKLIF	TRAJ10
45	0.0652675	TRAV14e	CALRPHWGGGNKLIF	TRAJ10
45	0.0652675	TRAV1a	CVVGDGNYQWIW	TRAJ33
44	0.0638171	TRAV12b	CAVRTPRTDNTRIFF	TRAJ31
44	0.0638171	TRAV22b	CAVQLRR_NTGRLTF	TRAJ37
44	0.0638171	TRAV21b	CSMTTDGWGKLNF	TRAJ24
43	0.0623667	TRAV41a	CAVNTGGSAYGKLMF	TRAJ52
43	0.0623667	TRAV22b	CAVQLEA_SLGRFYF	TRAJ18
43	0.0623667	TRAV8l	CALGNNNNNLRF	TRAJ43
42	0.0609164	TRAV12d	CAVEHDNSYKLMF	TRAJ50
41	0.059466	TRAV13f	CAASTTLG_GSYQLTF	TRAJ28
41	0.059466	TRAV9g	CALSDRH_GYQKLTF	TRAJ8-2
41	0.059466	TRAV26ad	CVLRGEDGNYQWIW	TRAJ33
41	0.059466	TRAV26ae	CILRSYQGGNALVF	TRAJ15
40	0.0580156	TRAVXab	CALNDRAGGGNRLIF	TRAJ45
40	0.0580156	TRAV25b	CAGRGGSAYGKLMF	TRAJ52
40	0.0580156	TRAV25l	CAEYNTNRFYF	TRAJ21
39	0.0565652	TRAVYa	CVVDAEGNYQWIW	TRAJ33
39	0.0565652	TRAVYd	CVVETGGGNRLIF	TRAJ45
39	0.0565652	TRAV13b	CAAFGGGGNKLIF	TRAJ10
39	0.0565652	TRAVYa	CVVENS_DYKLTF	TRAJ20
39	0.0565652	TRAV1a	CVVNDGNYQWIW	TRAJ33
34	0.0493132	TRAV22t	CAYQGGNALVF	TRAJ15
32	0.0464125	TRDV1e	CALWGTGGSAYGKLMF	TRAJ52
32	0.0464125	TRAV3b	CAVTG_KLIF	TRAJ34
30	0.0435117	TRAVXaa	CALSDFNRDKLIF	TRAJ34
30	0.0435117	TRAV22q	CAVQL*_TNRFYF	TRAJ21
29	0.0420613	TRAV3d	CAVIIEGQGFSIVF	TRAJ25
28	0.0406109	TRAV2b	CALRSTISNRDKLIF	TRAJ34
28	0.0406109	TRAV26u	CVLSDTGNNRKLIW	TRAJ38
27	0.0391605	TRAV33a	CAPRGITQGGSERLLF	TRAJ57
26	0.0377101	TRAVXs	CALSGGGFGTDKLNF	TRAJ3
26	0.0377101	TRAVXac	CALSDI_TNRFYF	TRAJ21
25	0.0362597	TRAV22d	CAVQLELW_GAANQLIF	TRAJ32
25	0.0362597	TRAV9g	CALSAVNAGYALHF	TRAJ41
25	0.0362597	TRAV9k	CALRALA_NRKLIW	TRAJ38
23	0.033359	TRAVXq	CALRAGGRELNF	TRAJ3
22	0.0319086	TRAV22o	CAVPPNNAGNMFTF	TRAJ39
22	0.0319086	TRAV26w	CVLSGVYNKLTF	TRAJ4
22	0.0319086	TRAV8l	CAPGFGTDKLNF	TRAJ3
22	0.0319086	TRAV28b	CAVGNTGRLTF	TRAJ37
21	0.0304582	TRAV38b	CAYSEPPGGSAYGKLMF	TRAJ52
21	0.0304582	TRAV38d	CAYSGPTSGANQLVF	TRAJ36
21	0.0304582	TRAVXaa	CALSRDGNYQWIW	TRAJ33
19	0.0275574	TRAV12b	CAGRMYSGNYKYVF	TRAJ40
19	0.0275574	TRAV2f	CALEDTGSRTLTF	TRAJ5
19	0.0275574	TRAVXs	CALTIL_GFKFVF	TRAJ9
18	0.026107	TRAV25j	CEVT_LIF	TRAJ45
17	0.0246566	TRAVXs	CALSVAGTGKLTF	TRAJ27
17	0.0246566	TRAVXaa	CALSDAGYALHF	TRAJ41
16	0.0232062	TRAV14e	CALRPS*_AGNMFTF	TRAJ39
16	0.0232062	TRAV25p	CAGLPM_GYALHF	TRAJ41
15	0.0217558	TRAVXh	CALRAEYSYNQGGKLIF	TRAJ23
15	0.0217558	TRAVXaa	CALSDGGTGSYQLTF	TRAJ28
15	0.0217558	TRAV14e	CALRAQ*_NNNLRF	TRAJ43
15	0.0217558	TRAVXh	CALSEANNNNLRF	TRAJ43
15	0.0217558	TRAV25u	CTGRQR_QGQLIF	TRAJ42
14	0.0203055	TRAV25p	CAGARANTLNNYKLTF	TRAJ20
14	0.0203055	TRAV23v	CAA*IGE_GNKLIF	TRAJ10
14	0.0203055	TRAV17a	CAPDTQC_GYALHF	TRAJ41
14	0.0203055	TRAV9k	CALGGVF	TRAJ15
13	0.0188551	TRAVXaa	CALRGLVE_SSYKQTF	TRAJ53
13	0.0188551	TRAV16a	CALATGVFGTDKLNF	TRAJ3
13	0.0188551	TRAVXd	CALSDPGTGSYQLTF	TRAJ28
13	0.0188551	TRAV38d	CAYSGSGSGDRLTF	TRAJ46
13	0.0188551	TRAV21b	CAVGGVYNKLTF	TRAJ4
13	0.0188551	TRAV10b	CVVGAA_DKLNF	TRAJ3
13	0.0188551	TRAV26k	CIHSGNYKYVF	TRAJ40
13	0.0188551	TRAV22w	CHTGTGKLTF	TRAJ27
12	0.0174047	TRAV22aa	CAVQRETGGGNRLIF	TRAJ45
12	0.0174047	TRAV25o	CAVRGGISNRDKLIF	TRAJ34
12	0.0174047	TRAV13e	CAPGGGGAANQLIF	TRAJ32
12	0.0174047	TRAV25p	CAGLGGSGGKVIF	TRAJ44
12	0.0174047	TRAVXa	CARTGGGNRLIF	TRAJ45
11	0.0159543	TRAVXn	CALSERAGTGSYQLTF	TRAJ28
11	0.0159543	TRAVXe	CALRDVDQGGNALVF	TRAJ15
11	0.0159543	TRAV41a	CAINTGGSAYGKLMF	TRAJ52
11	0.0159543	TRAV5a	CATPEHR_SRTLTF	TRAJ5
11	0.0159543	TRAV28b	CAVASNQGGKLIF	TRAJ23
11	0.0159543	TRAVXab	CALKRGNYKYVF	TRAJ40
11	0.0159543	TRAV28a	CAVENSTNRFYF	TRAJ21
11	0.0159543	TRAV25p	CAGRDSYKLMF	TRAJ50
11	0.0159543	TRAV38b	CARDTNRFYF	TRAJ21
10	0.0145039	TRAV9h	CALSGPSLV_SAYGKLMF	TRAJ52
10	0.0145039	TRAV2a	CALRGHI_GGFKFVF	TRAJ9
10	0.0145039	TRAV35a	CAGRFGSAYGKLMF	TRAJ52
10	0.0145039	TRAV29b	CAAIDSGNTGRLTF	TRAJ37
10	0.0145039	TRAV9b	CALNRTP_TGKLTF	TRAJ27
10	0.0145039	TRAV25r	CTGRGT_GFSIVF	TRAJ25
9	0.0130535	TRAVXn	CALSDTAGGSAYGKLMF	TRAJ52
9	0.0130535	TRAV12d	CAVEPPSLRGAGQKLVF	TRAJ54
9	0.0130535	TRAV12d	CAVRQTGGFKFVF	TRAJ9
9	0.0130535	TRAV22d	CAVTRA_GGKVIF	TRAJ44
9	0.0130535	TRAVXz	CALENAGYALHF	TRAJ41
9	0.0130535	TRAV5b	GKGNNLRF	TRAJ43
8	0.0116031	TRAVXn	CALSSTISNRDKLIF	TRAJ34
8	0.0116031	TRAVXz	CALNSLGGAANQLIF	TRAJ32
8	0.0116031	TRAVXb	CALSGNS_AGYALHF	TRAJ41
8	0.0116031	TRAVXn	CALSLFW_VYNKLTF	TRAJ4
8	0.0116031	TRAVXaa	CALSSHRAGGKLIF	TRAJ23
8	0.0116031	TRAV14d	CALRYLNAGYALHF	TRAJ41
8	0.0116031	TRAVXo	CALSDPI_NNNLRF	TRAJ43
8	0.0116031	TRAV22ac	CAVHLE*_NNNLRF	TRAJ43
8	0.0116031	TRAVXa	CALLRFGTDKLNF	TRAJ3
8	0.0116031	TRAVXm	CALSSGVYNKLTF	TRAJ4
8	0.0116031	TRAV22a	CAVPFGTDKLNF	TRAJ3
8	0.0116031	TRAV12f	CALGGQKLVF	TRAJ16
7	0.0101527	TRAV33d	CALWEERQGGSERLLF	TRAJ57
7	0.0101527	TRAVXaa	CALSDPP*_QGGKLIF	TRAJ23
7	0.0101527	TRAVXm	PNPPRLL_SGWQLTF	TRAJ22
7	0.0101527	TRAV13h	CAASMNNQGGKLIF	TRAJ23
7	0.0101527	TRAVXn	CALSDGNNNNLRF	TRAJ43
7	0.0101527	TRAV12b	CAVSPDNSYKLMF	TRAJ50
7	0.0101527	TRAVXab	CALTGL_NSRIFF	TRAJ31
7	0.0101527	TRAV22aa	CALGLG_YQLTF	TRAJ28
6	0.00870234	TRAV12b	CAVSI*GF_GYNTPTF	TRAJ11
6	0.00870234	TRAVXac	CALSVDWGGGNKLIF	TRAJ10
6	0.00870234	TRAVXaa	CALSDSSSSGWQLTF	TRAJ22
6	0.00870234	TRAVXj	CALSGTGGGNRLIF	TRAJ45
6	0.00870234	TRAV13e	CAARTNNNNNLRF	TRAJ43
6	0.00870234	TRAVXg	CALSGE_GNKLIF	TRAJ10
6	0.00870234	TRAV38b	CAPEGQGFAIVF	TRAJ25
6	0.00870234	TRAV13j	CAASLRGWQLTF	TRAJ22
6	0.00870234	TRAV2b	CALRSPGQLIF	TRAJ42
5	0.00725195	TRAVXg	CALSDQEAVRGGNALVF	TRAJ15
5	0.00725195	TRAV19c	CALRDGD_DNTRIFF	TRAJ31
5	0.00725195	TRAVXz	CALSSSGSGDRLTF	TRAJ46
5	0.00725195	TRAVXaa	CALSENSGYNTPTF	TRAJ11
5	0.00725195	TRAV28b	CALKSSGNTGRLTF	TRAJ37
5	0.00725195	TRAV8l	CALCAIM_GNMFTF	TRAJ39
5	0.00725195	TRAVXaa	CALSEGNTGRLTF	TRAJ37
5	0.00725195	TRAVXn	CAPEFNAGYALHF	TRAJ41
5	0.00725195	TRAV12a	CAVVPEGWGKLNF	TRAJ24
5	0.00725195	TRAV25r	CTAGNNNLRF	TRAJ43
4	0.00580156	TRAV22b	CAVQLFVNTGGGNRLIF	TRAJ45
4	0.00580156	TRAV13j	CAASTSGGGSGDRLTF	TRAJ46
4	0.00580156	TRAV5b	CATRAIF_SGQKLVF	TRAJ16
4	0.00580156	TRAV28a	CAASISGNTGRLTF	TRAJ37
4	0.00580156	TRAV22x	CAVGGGGSRTLTF	TRAJ5
4	0.00580156	TRAV25d	CAESSR_NYKYVF	TRAJ40
4	0.00580156	TRAV18e	CALSDG_SYQLTF	TRAJ28
4	0.00580156	TRAVXa	CARLRR_GNRLIF	TRAJ45
4	0.00580156	TRAV10d	CVAGDGNYQWIW	TRAJ33
4	0.00580156	TRAV22aa	CAVQDGNYQWIW	TRAJ33
4	0.00580156	TRAV12d	CAAAISGWQLTF	TRAJ22
4	0.00580156	TRAV25d	CAGECR_NMFTF	TRAJ39
3	0.00435117	TRAV2c	CALVPSGTGSYQLTF	TRAJ28
3	0.00435117	TRAV22aa	CAVQLIG_GGNKLIF	TRAJ10
3	0.00435117	TRAVXh	CALTGGSAGWQLTF	TRAJ22
3	0.00435117	TRAVXh	CALSLNTGSRTLTF	TRAJ5
3	0.00435117	TRAV22aa	CAVQLGGNTGRLTF	TRAJ37
3	0.00435117	TRAV29b	CALESQDAGNMFTF	TRAJ39
3	0.00435117	TRAV4a	CIVRSPS_TGRLTF	TRAJ37
3	0.00435117	TRAV22x	CAASDTGGFKFVF	TRAJ9
3	0.00435117	TRAV12f	CAVSAGQGFAIVF	TRAJ25
3	0.00435117	TRAV13f	CAAR*P_GGKLIF	TRAJ23
3	0.00435117	TRAV29b	CALAARGDKLIF	TRAJ34
3	0.00435117	TRAVXac	CAPGPGNYKYVF	TRAJ40
3	0.00435117	TRAV12b	CAVSSGQGQLIF	TRAJ42
3	0.00435117	TRAV3e	CAVRTNRFYF	TRAJ21
3	0.00435117	TRAVYe	CAVYNNLRF	TRAJ43
2	0.00290078	TRAVXq	CALSPRTSGVYNKLTF	TRAJ4
2	0.00290078	TRAV17b	CAPEVSTSSSGWQLTF	TRAJ22
2	0.00290078	TRAV38a	CAYSGAGSGQGQLIF	TRAJ42
2	0.00290078	TRAVXg	CALGLDSGNTGRLTF	TRAJ37
2	0.00290078	TRAVXo	CALSAIYNQGGKLIF	TRAJ23
2	0.00290078	TRAVXs	CALSGG*FGTDKLNF	TRAJ3
2	0.00290078	TRAV22q	CAVQLGGSGWQLTF	TRAJ22
2	0.00290078	TRAV3a	CAVTLGL_SYQLTF	TRAJ28
2	0.00290078	TRAVXz	CALSRRG_GNALVF	TRAJ15
2	0.00290078	TRAV10b	CVVGAQGGNALVF	TRAJ15
2	0.00290078	TRAV38b	CAYSAGGYNTLTF	TRAJ11
2	0.00290078	TRAV22d	CAGREGQGFALVF	TRAJ25
2	0.00290078	TRAVXaa	CALSGG_GNALVF	TRAJ15
2	0.00290078	TRAV1a	CVVGDGN*QWIW	TRAJ33
1	0.00145039	TRAV33d	CALWEERQGGSERLLL	TRAJ57
1	0.00145039	TRAV22p	CAVGRPQAGGANQLVF	TRAJ36
1	0.00145039	TRAVXn	CALSEGLR_NTGRLTF	TRAJ37
1	0.00145039	TRAVXd	CALSDPGTGSYQLTL	TRAJ28
1	0.00145039	TRAV22ab	CAVQLGTGGGNRLIF	TRAJ45
1	0.00145039	TRAV22aa	CAVQLIG_GGNKLIF	TRAJ10
1	0.00145039	TRAV22aa	CAVD*WN_SSYKQTF	TRAJ53
1	0.00145039	TRAV26ac	CVPREAD_DNTRIFF	TRAJ31
1	0.00145039	TRAV22ab	CAAQMNTGYQKLTF	TRAJ8-2
1	0.00145039	TRAV35a	CAGRFGSAYGKLKF	TRAJ52
1	0.00145039	TRAV8l	CALCAIM_GNMFTY	TRAJ39
1	0.00145039	TRAVXo	CALSDPI_DNNLRF	TRAJ43
1	0.00145039	TRAV9b	CALNRTP_YRQITF	TRAJ27
1	0.00145039	TRAV17a	CAPDTQC_SYALHF	TRAJ41
1	0.00145039	TRAV5a	CATPEHR_CRTLTF	TRAJ5
1	0.00145039	TRAV22aa	CAVQLDGNYQWIL	TRAJ33
1	0.00145039	TRAV12d	CAVRQTGGFKFVF	TRAJ9
1	0.00145039	TRAV19c	CAHRGS_VWRFYF	TRAJ18
1	0.00145039	TRAV25r	CTGRGT_GFAIVF	TRAJ25
1	0.00145039	TRAV38b	CVRVGNSYKLMF	TRAJ50
1	0.00145039	TRAV38e	CAYSPNNNNLRF	TRAJ43
1	0.00145039	TRAV2f	CALMRVTGRLTF	TRAJ37
1	0.00145039	TRAV10b	CVVGSA_DKLNF	TRAJ3
1	0.00145039	TRAV1a	CVVDGNYQWIW	TRAJ33
1	0.00145039	TRAV29c	CATDNNNNLRF	TRAJ43
1	0.00145039	TRAV2f	CDLTQDYKYVF	TRAJ40
1	0.00145039	TRAV25p	CAGLTAGKLNF	TRAJ24
1	0.00145039	TRAV25b	CAGSK_TTSSP	TRAJ20
1	0.00145039	TRAV23x	CAARE_YKLTF	TRAJ20
1	0.00145039	TRAV22d	YHNNNLRF	TRAJ43
1	0.00145039	TRAV22n	RIQH_PTF	TRAJ11

## Sheet: Data S1B MAIT TRB
Supplementary Data 1B. MAIT cell (CD8+ human MR1-5-OP-RU tetramer+) TRB sequences obtained from high throughput TCR sequencing of MAIT cells sorted from PBMC (n=4).
Cow 1						Cow 2						Cow 3						Cow 4
Clone count	% of clones	V gene hit with best score	CDR3 amino acid sequence	J gene hit with best score		Clone count	% of clones	V gene hit with best score	CDR3 amino acid sequence	J gene hit with best score		Clone count	% of clones	V gene hit with best score	CDR3 amino acid sequence	J gene hit with best score		Clone count	% of clones	V gene hit with best score	CDR3 amino acid sequence	J gene hit with best score
13630	8.23635	TRBV4a	CASSEDFGGLSTQPLYF	TRBJ3.2		2355	5.36275	TRBV20d	CGAAGRGDTEVFF	TRBJ1.1		14009	11.0656	TRBV7a	CASSPGGAETQPLYF	TRBJ3.2		5078	5.7028	TRBV29e	CSAGGGETQPLYF	TRBJ3.2
11833	7.15045	TRBV4a	CASSREGVNNPLYF	TRBJ3.3		2112	4.8094	TRBV4a	CASSLSSGGVNPLYF	TRBJ3.3		12257	9.68167	TRBV7a	CASSPSDWGVIGNPLYF	TRBJ3.3		3646	4.0946	TRBV7a	CASSPVTGGSTQPLYF	TRBJ3.2
6750	4.07889	TRBV4a	CASSTRTSADTQYF	TRBJ3.4		1836	4.1809	TRBV4a	CASSSGGGAYEQYF	TRBJ3.7		6747	5.32938	TRBV4a	CASSIDSNSPLHF	TRBJ1.5		3562	4.00027	TRBV20b	CGATAGYSGTDTQYF	TRBJ3.4
6301	3.80757	TRBV4a	CASSKGSTQIQYF	TRBJ3.5		1645	3.74596	TRBV7a	CASSPTGGPIDTQYF	TRBJ3.4		5408	4.27172	TRBV4a	CASSRDSGAQIQYF	TRBJ3.5		2604	2.9244	TRBV20a	CSARDSGGGAEPLYF	TRBJ3.3
5742	3.46978	TRBV4a	CASSRPTPNTEVFF	TRBJ1.1		1517	3.45448	TRBV4a	CASSRGVGQSTQYF	TRBJ2.3		3734	2.94945	TRBV4a	CASSGLGGNTQPLYF	TRBJ3.2		2075	2.33031	TRBV7a	CASSSGGGDTQPLYF	TRBJ3.2
3839	2.31983	TRBV20b	CGARGQQETQPLYF	TRBJ3.2		1364	3.10607	TRBV20c	CSAHFGGETQPLYF	TRBJ3.2		3338	2.63665	TRBV4a	CASSRGGGPDPLYF	TRBJ3.3		2018	2.2663	TRBV20b	CGARDLRGSTVTEVFF	TRBJ1.1
3619	2.18689	TRBVXa	CTCSSDFGGSGEQYF	TRBJ3.7		1184	2.69618	TRBV29e	CSAREGSASYEQYF	TRBJ3.7		2676	2.11374	TRBV4b	CASSRDGGAADTQYF	TRBJ3.4		1998	2.24383	TRBV4a	CASSRAGGVDTQYF	TRBJ3.4
3544	2.14157	TRBV6r	CASSYSGQHDRLYF	TRBJ1.3		1063	2.42064	TRBV3a	CASSWQGNTQPLYF	TRBJ3.2		2650	2.09321	TRBV4a	CASRTVDSYEQYF	TRBJ3.7		1599	1.79574	TRBV20b	CGARVLSGGSNPLYF	TRBJ3.3
2736	1.65331	TRBV6b	CASKGGGDSETLYF	TRBJ2.4		1059	2.41153	TRBV6ac	CASSYGGQNTQPLYF	TRBJ3.2		2560	2.02212	TRBV4a	CASSREMGVAQPLYF	TRBJ3.2		1457	1.63627	TRBV20c	CSASSGTGGSNPLYF	TRBJ3.3
2683	1.62129	TRBV20b	CSALRGEGNPLYF	TRBJ3.3		934	2.12688	TRBV4a	CASSQDRLEQYF	TRBJ3.7		2203	1.74013	TRBV4a	CASSRGGGGNPLYF	TRBJ3.3		1346	1.51161	TRBV20d	CGASPDFSPTQPLYF	TRBJ3.2
2508	1.51554	TRBV3a	CASSTDTQYF	TRBJ3.4		874	1.99025	TRBV20c	CSARDLSGHQPLYF	TRBJ3.2		2041	1.61216	TRBV4a	CASSRAGDAYEQYF	TRBJ3.7		1265	1.42065	TRBV9r	CASSQDWAVQTQPLYF	TRBJ3.2
2319	1.40133	TRBV29e	CSAGENQDTQIQYF	TRBJ3.5		862	1.96293	TRBV29b	CSASKGGDTQIQYF	TRBJ3.5		1859	1.4684	TRBV4b	CASSRDWSSGNNPLYF	TRBJ3.3		1245	1.39819	TRBV7a	CASSPTAAGGADTQYF	TRBJ3.4
2218	1.34029	TRBV20c	CSARAWTASNPLYF	TRBJ3.3		640	1.45739	TRBV20a	CGAPGTGGMNTQPLYF	TRBJ3.2		1754	1.38547	TRBV26a	CASAALGDNNPLYF	TRBJ3.3		1235	1.38695	TRBV7a	CASGSSLAATDTQYF	TRBJ3.4
2166	1.30887	TRBV20b	CGAREMGLGDKVAVQLYF	TRBJ2.2		630	1.43462	TRBV29d	CSARDIQNTQPLYF	TRBJ3.2		1493	1.1793	TRBV15a	CASSSGGEVVPLYF	TRBJ3.3		1227	1.37797	TRBV4a	CASQQGMNTQPLYF	TRBJ3.2
2036	1.23032	TRBV7a	CASSPGSMEADTQYF	TRBJ3.4		591	1.34581	TRBV4a	CASSRDGSETLYF	TRBJ2.4		1475	1.16509	TRBV6m	CASSYSSFHTDTQYF	TRBJ3.4		1028	1.15449	TRBV4a	CASSLRGATDTQYF	TRBJ3.4
1785	1.07864	TRBV4a	CASSKGLGEYEQYF	TRBJ3.7		560	1.27522	TRBV20c	CSARALYTQPLYF	TRBJ3.2		1301	1.02765	TRBV29b	CSAGRLEFGTQYF	TRBJ2.3		934	1.04892	TRBV6ac	CASTQGAGQAYEQYF	TRBJ3.7
1732	1.04661	TRBV6ac	CASCRTGDSQIQYF	TRBJ3.5		531	1.20918	TRBV7a	CASSPTPLGTGGETLYF	TRBJ2.4		1266	1	TRBV29e	CSAGDGEQGDTQPLYF	TRBJ3.2		928	1.04218	TRBV20c	CSAREGSDTMVTQPLYF	TRBJ3.2
1694	1.02365	TRBV4a	CASSRDFGGGAKQYF	TRBJ3.7		515	1.17275	TRBV6b	CASSYLENTEVFF	TRBJ1.1		1254	0.990521	TRBV26a	CASADKGDTQPLYF	TRBJ3.2		894	1.004	TRBV4a	CASSSRQSTEVFF	TRBJ1.1
1534	0.926967	TRBV4a	CASSSTAEGSPLHF	TRBJ1.5		452	1.02928	TRBV21h	CASSQMTAGPDPLYF	TRBJ3.3		1238	0.977883	TRBV4a	CASSRGRDTQIQYF	TRBJ3.5		891	1.00063	TRBV4a	CASSRSEGGPQIQYF	TRBJ3.5
1532	0.925758	TRBV20b	CSARAAGEYGELHF	TRBJ2.1		422	0.960969	TRBV7a	CASSPGTLNTQPLYF	TRBJ3.2		1105	0.872828	TRBV20b	CSAHHSSGGANPLYF	TRBJ3.3		785	0.881587	TRBV4a	CASSPGGGDTQPLYF	TRBJ3.2
1474	0.89071	TRBV4a	CASSRGTSNPLYF	TRBJ3.3		412	0.938197	TRBV7a	CASSPTFLGGVTTQPLYF	TRBJ3.2		1071	0.845972	TRBV4a	CASSRVEGAADTQYF	TRBJ3.4		735	0.825435	TRBV4b	CASSRDLGGAGNPLYF	TRBJ3.3
1435	0.867143	TRBV6ac	CASSFRVGTATNEQYF	TRBJ3.7		388	0.883545	TRBV4a	CASSMGQQVEQHF	TRBJ2.1		1057	0.834913	TRBV4a	CASSSGGWAGQSTQYF	TRBJ2.3		673	0.755806	TRBV29b	CSADRGQQGADTQYF	TRBJ3.4
1417	0.856266	TRBV3a	CASSLRDWGASERYF	TRBJ2.5		387	0.881268	TRBV20a	CSATRWGPTEEQHF	TRBJ2.1		945	0.746445	TRBV29b	CSAGEGQGADEQYF	TRBJ3.7		668	0.750191	TRBV20c	CGARFAGGASNPLYF	TRBJ3.3
1311	0.792212	TRBV20b	CGARRGVGDNSPLHF	TRBJ1.5		386	0.878991	TRBV4a	CASSFSTGGSNPLYF	TRBJ3.3		933	0.736967	TRBV29e	CSAAVGEGNPLYF	TRBJ3.3		646	0.725484	TRBV20a	CSARGLGGAAETLYF	TRBJ2.4
1252	0.756559	TRBV4a	CASKQAGLNTQPLYF	TRBJ3.2		382	0.869882	TRBV4a	CASSATSGVPELHF	TRBJ2.1		885	0.699052	TRBV4a	CASSKILGAPDTQYF	TRBJ3.4		618	0.694039	TRBV29b	CSAGRSMNTQPLYF	TRBJ3.2
1244	0.751725	TRBV4a	CASSDGSTGSERYF	TRBJ2.5		368	0.838002	TRBV6ab	QQLGTGG_AYEQYF	TRBJ3.7		801	0.632701	TRBV4a	CASSLLGENNPLYF	TRBJ3.3		600	0.673824	TRBV4a	CASSGSGGNTQPLYF	TRBJ3.2
1221	0.737827	TRBV5c	CASHFGGEADTQYF	TRBJ3.4		368	0.838002	TRBV4a	CASSQGASREQHF	TRBJ2.1		793	0.626382	TRBV26a	CASAESGDTQPLYF	TRBJ3.2		579	0.65024	TRBV20c	CSAKMGLITDTQYF	TRBJ3.4
1220	0.737222	TRBV20c	CGARLGVEMDPLYF	TRBJ3.3		364	0.828893	TRBV4a	CASSLGATGTQYF	TRBJ2.3		790	0.624013	TRBV20b	CGAGRSRAPSNPLYF	TRBJ3.3		573	0.643502	TRBV20c	CSARDDAGGSGPLYF	TRBJ3.2
1194	0.721511	TRBV4a	CASSRGQQAYEQYF	TRBJ3.7		358	0.81523	TRBV4a	CASSKGQGGNPLYF	TRBJ3.3		783	0.618483	TRBV20c	CGASRLIGSPDTQYF	TRBJ3.4		532	0.597457	TRBV4a	CASGRTAPNTEVFF	TRBJ1.1
1179	0.712447	TRBV4a	CASSRRGASDPLYF	TRBJ3.3		358	0.81523	TRBV20a	CSASDFGGGNPLYF	TRBJ3.3		779	0.615324	TRBV20c	CSAISSGGAGGNPLYF	TRBJ3.3		526	0.590719	TRBV29b	CSAGGVAQGTQYF	TRBJ2.3
1097	0.662896	TRBV4a	CASSRTSSTDTQYF	TRBJ3.4		353	0.803844	TRBV20a	CSARLSSNNPLYF	TRBJ3.3		772	0.609795	TRBV20d	CGAGGLRDSYEQYF	TRBJ3.7		525	0.589596	TRBV20c	CSAREGQLINPLYF	TRBJ3.3
1082	0.653832	TRBV20c	CSARDRGVNTQPLYF	TRBJ3.2		339	0.771963	TRBV19d	CAASRDIAASDPLYF	TRBJ3.3		769	0.607425	TRBV21c	CASSPYGTAPVQLYF	TRBJ2.2		498	0.559274	TRBV20c	CSARPPGGSTDTQYF	TRBJ3.4
968	0.584944	TRBV7a	CASSPRTSGDTQPLYF	TRBJ3.2		330	0.751469	TRBV20c	CSARDLFGGINPLYF	TRBJ3.3		731	0.577409	TRBV21d	CASSQAPQYF	TRBJ3.4		471	0.528952	TRBV29e	CSARRDSSSTDTQYF	TRBJ3.4
941	0.568628	TRBV12b	CASSDGGSDNDPLYF	TRBJ3.3		314	0.715034	TRBV6ac	CASSYSIGDSNPLYF	TRBJ3.3		706	0.557662	TRBV4a	CASSRVGGSNPLYF	TRBJ3.3		460	0.516599	TRBV4a	CASSRDGGTQPLYF	TRBJ3.2
909	0.549291	TRBV7b	CASSPKGESDPLYF	TRBJ3.3		309	0.703648	TRBV4b	CASSRDTAASNPLYF	TRBJ3.3		676	0.533965	TRBV4a	CASSRDEEQAEQYF	TRBJ3.7		459	0.515475	TRBV4a	CASSSKAQSTQYF	TRBJ2.3
868	0.524516	TRBV4a	CASSRDRDSSSERYF	TRBJ2.5		308	0.701371	TRBV13al	CASSYFLGNTQPLYF	TRBJ3.2		675	0.533175	TRBV4a	CASSRDISQSTQYF	TRBJ2.3		455	0.510983	TRBV7a	CASSPYELRGTTQPLYF	TRBJ3.2
853	0.515451	TRBV20a	CSARGGSEGDPLYF	TRBJ3.3		302	0.687708	TRBV4b	CASSKDFNNPLYF	TRBJ3.3		653	0.515798	TRBV4a	CASSQGTPSYEQYF	TRBJ3.7		443	0.497507	TRBV4a	CASSPLRGEADTQYF	TRBJ3.4
843	0.509409	TRBV4a	CASSPSSGGYGELHF	TRBJ2.1		295	0.671768	TRBV7a	CASSPAFGSTDTQYF	TRBJ3.4		645	0.509479	TRBV4b	CASSLGGDTQPLYF	TRBJ3.2		423	0.475046	TRBV20c	CGARGSRADNSPLHF	TRBJ1.5
824	0.497927	TRBV6q	CTCG*AQ_GQPIQYF	TRBJ3.5		285	0.648996	TRBV7a	CASSPDFGPTDTQYF	TRBJ3.4		624	0.492891	TRBV4a	CASSKGTANNPLYF	TRBJ3.3		406	0.455954	TRBV20c	CSARDLFSASGTQYF	TRBJ2.3
824	0.497927	TRBV20d	CGARGGQHTEVFF	TRBJ1.1		277	0.630778	TRBV7a	CASSPNWGPTQPLYF	TRBJ3.2		527	0.416272	TRBV4a	CASTRGGASTDTQYF	TRBJ3.4		390	0.437986	TRBV4a	CASSSGTAPGEQYF	TRBJ3.7
805	0.486446	TRBV6r	CASSYRDNTEVFF	TRBJ1.1		267	0.608007	TRBV6r	CASSQFGDTQIQYF	TRBJ3.5		509	0.402054	TRBV26a	CASAESANGELHF	TRBJ2.1		385	0.432371	TRBV4a	CASSRGGAGNAVQLYF	TRBJ2.2
745	0.450189	TRBV7a	CASSPNWAGNSYEQYF	TRBJ3.7		252	0.573849	TRBV6r	CASSSVAASTQIQYF	TRBJ3.5		461	0.364139	TRBV4a	CASSRGG_PDPLYF	TRBJ3.3		348	0.390818	TRBV7a	CASSPTSGGDNNPLYF	TRBJ3.3
743	0.448981	TRBV20b	CSARVWTENTEVFF	TRBJ1.1		233	0.530583	TRBV4a	CASSRGGGVGAVQLYF	TRBJ2.2		444	0.350711	TRBV15a	CASSPPGDSNPLYF	TRBJ3.3		348	0.390818	TRBV4a	CASSRQHRDEQYF	TRBJ3.7
738	0.445959	TRBV20c	CSADRLGVNTQPLYF	TRBJ3.2		233	0.530583	TRBV29d	CSASRPGGADTQYF	TRBJ3.4		442	0.349131	TRBV4a	CASSRGPGGGGELHF	TRBJ2.1		342	0.38408	TRBV20d	CGARSILTGTGGDTQPLYF	TRBJ3.2
736	0.444751	TRBV29d	CSAGEIRGGFNPLYF	TRBJ3.3		216	0.49187	TRBV4a	CASSRAGGNTQPLYF	TRBJ3.2		427	0.337283	TRBV6b	CASSSSGETDTQYF	TRBJ3.4		338	0.379588	TRBV9ae	CASSQDGASADTQYF	TRBJ3.4
729	0.440521	TRBV20b	CGARWAGGDTDTQYF	TRBJ3.4		201	0.457713	TRBV20d	CGARALNGQIQYF	TRBJ3.5		426	0.336493	TRBV4a	CASSRDLGGNAVQLYF	TRBJ2.2		332	0.372849	TRBV20b	CGAGLREGNPLYF	TRBJ3.3
658	0.397617	TRBV12b	CASSPGGADTQYF	TRBJ3.4		199	0.453158	TRBV29c	CSAQGSAIDPLYF	TRBJ3.3		413	0.326224	TRBV29e	CSAGDETHTEVFF	TRBJ1.1		317	0.356004	TRBV26a	CASAPGTGDRSERYF	TRBJ2.5
642	0.387948	TRBV4a	CASGRQMNTEVFF	TRBJ1.1		195	0.44405	TRBV20c	CSAREGGSNTQPLYF	TRBJ3.2		399	0.315166	TRBV6ac	CASSYSPGQPSTQYF	TRBJ2.3		315	0.353758	TRBV4a	CASSSQGSGTTYEQYF	TRBJ3.7
629	0.380093	TRBV20c	CSARGGGLGDSETLYF	TRBJ2.4		187	0.425832	TRBV4a	CASSRGGTLNTEVFF	TRBJ1.1		396	0.312796	TRBV7a	CASSPSFGGDGVDTQYF	TRBJ3.4		315	0.353758	TRBVXa	CTCSNSPAGGFGPLYF	TRBJ3.3
602	0.363777	TRBV7a	CASSLRDSGSSDTQYF	TRBJ3.4		184	0.419001	TRBV7a	CASSPTVAGGADTQYF	TRBJ3.4		395	0.312006	TRBV4a	CASSRTGGNTQPLYF	TRBJ3.2		307	0.344773	TRBV24a	CASSGGGEVWELHF	TRBJ2.1
601	0.363173	TRBV20a	CSAHGLRGMNTQPLYF	TRBJ3.2		180	0.409892	TRBV15a	CASSRSFGGGGQPLYF	TRBJ3.2		394	0.311216	TRBV29e	CSAGVADGLKIQYF	TRBJ3.5		299	0.335789	TRBV19b	CAASRDHSSGNPLYF	TRBJ3.3
593	0.358338	TRBV6r	CASSSGGDSQPLYF	TRBJ3.2		173	0.393952	TRBV20a	CGARGSRDTQPLYF	TRBJ3.2		386	0.304897	TRBV29e	CSAQRGSGDAQIQYF	TRBJ3.5		298	0.334666	TRBV4a	CASGGLRPGMELHF	TRBJ2.1
585	0.353504	TRBV4a	CASSPGQHEEQHF	TRBJ2.1		172	0.391675	TRBV4a	CASSPGQHTEVFF	TRBJ1.1		378	0.298578	TRBV4a	CASSRGSGEGNPLYF	TRBJ3.3		292	0.327928	TRBV7a	CASSPIGGNTQPLYF	TRBJ3.2
581	0.351087	TRBV20d	CGAKGGESNPLYF	TRBJ3.3		167	0.380289	TRBV7b	CASSFLEGAAQIQYF	TRBJ3.5		361	0.28515	TRBV4a	CASSGSRTLYF	TRBJ3.3		280	0.314451	TRBV4a	CASSRGNPNGELHF	TRBJ2.1
532	0.321477	TRBV4a	CASNPGGQTYEQYF	TRBJ3.7		164	0.373457	TRBV4b	CASIHGQHNTQPLYF	TRBJ3.2		358	0.28278	TRBV20c	CSARSRGDAGIQYF	TRBJ3.5		278	0.312205	TRBV20b	CGARVAGGGTQPLYF	TRBJ3.2
530	0.320269	TRBV20b	CGAIRDWGVITSHEQYF	TRBJ3.7		160	0.364348	TRBV6r	CASSVSGGSYGELHF	TRBJ2.1		322	0.254344	TRBV24a	CASTRTSGGAGELHF	TRBJ2.1		260	0.29199	TRBV20b	CGARGTAYSTDTQYF	TRBJ3.4
517	0.312413	TRBV21d	CASSPRLPHEQYF	TRBJ3.7		152	0.346131	TRBV20c	CSARGWGGDAVQLYF	TRBJ2.2		318	0.251185	TRBV6i	CASSGQQGTDTQYF	TRBJ3.4		256	0.287498	TRBV20d	CGARDERGASQPLYF	TRBJ3.2
487	0.294285	TRBV7a	CASSPDFGGSYGELHF	TRBJ2.1		149	0.3393	TRBV4a	CATLGD_YEQYF	TRBJ3.7		313	0.247235	TRBV19d	CAANQFGGGPDPLYF	TRBJ3.3		248	0.278514	TRBV4a	CASSRGQGADTQYF	TRBJ3.4
471	0.284616	TRBV20b	CGARLGEVDPLYF	TRBJ3.3		148	0.337022	TRBV4a	CASAAGSYEEQHF	TRBJ2.1		313	0.247235	TRBV30a	CAWIGTG_TDTQYF	TRBJ3.4		246	0.276268	TRBV4a	CASSRLQEAVQIQYF	TRBJ3.5
470	0.284012	TRBV20b	CGARGWTSGERGELHF	TRBJ2.1		147	0.334745	TRBV4a	CASSRGHEQYF	TRBJ3.7		312	0.246445	TRBV4a	CASSRDWGAPEQYF	TRBJ3.7		245	0.275145	TRBV30a	CAWSLRSGGADTQYF	TRBJ3.4
468	0.282803	TRBV4a	CASSRLEDAVQLYF	TRBJ2.2		145	0.330191	TRBV20d	CGAFGLRGGADTQYF	TRBJ3.4		310	0.244866	TRBV20c	CSAREGGHHQSSTDTQYF	TRBJ3.4		237	0.266161	TRBV20b	CSATRTADNSPLHF	TRBJ1.5
447	0.270113	TRBV7a	CATVDWGVDTQPLYF	TRBJ3.2		145	0.330191	TRBV4a	CASSGTLNTQPLYF	TRBJ3.2		306	0.241706	TRBV20a	CSARRTSGGYEQYF	TRBJ3.7		236	0.265038	TRBV6b	CASSRRAAQPLYF	TRBJ3.2
437	0.264071	TRBV30a	CAWRPASGGFNPLYF	TRBJ3.3		143	0.325636	TRBV7a	CASSPTGGHTQPLYF	TRBJ3.2		293	0.231438	TRBV4a	CASSRDEGGGLYEQYF	TRBJ3.7		232	0.260545	TRBV29d	CSAGMGQHTEVFF	TRBJ1.1
436	0.263466	TRBV4a	CASSRGGINTQPLYF	TRBJ3.2		137	0.311973	TRBV4a	CASSSGGATDTQYF	TRBJ3.4		293	0.231438	TRBV26a	CASDPLRSDTQPLYF	TRBJ3.2		225	0.252684	TRBV4a	CASSEDFGGLSTQPLYF	TRBJ3.2
432	0.261049	TRBV12b	CASSNTFGGVDTQYF	TRBJ3.4		135	0.307419	TRBVXa	CTCSKRQQNNSPLHF	TRBJ1.5		288	0.227488	TRBV20c	CSAREGGASNPLYF	TRBJ3.3		222	0.249315	TRBV30a	CAWSRAAGENNPLYF	TRBJ3.3
424	0.256215	TRBV20c	CGALRTGMNTEVFF	TRBJ1.1		127	0.289202	TRBV6i	CASSPGQLNSETLYF	TRBJ2.4		287	0.226698	TRBV4a	CASSRDGDSSGPLHF	TRBJ1.5		220	0.247069	TRBV20c	CSARDRDLNTQPLYF	TRBJ3.2
422	0.255006	TRBV13al	CASSYLGVASGERNDPLYF	TRBJ3.3		124	0.28237	TRBV20c	CSARGQPNTQPLYF	TRBJ3.2		278	0.219589	TRBV20c	CSARAELDTQPLYF	TRBJ3.2		218	0.244823	TRBV20a	CSASLGGGAESGEQHF	TRBJ2.1
417	0.251985	TRBV20d	CGAPRLGGVNTQPLYF	TRBJ3.2		121	0.275539	TRBV7b	CASSPKTGYISYEQYF	TRBJ3.7		277	0.218799	TRBV4a	CASTTSGGAYGELHF	TRBJ3.1		218	0.244823	TRBV20b	CSASGTGGWNTQPLYF	TRBJ3.2
416	0.251381	TRBV6i	CASRMDFGITQPLYF	TRBJ3.2		121	0.275539	TRBV6ac	CASSHSSNNPLYF	TRBJ3.3		270	0.21327	TRBV4a	CASSRGLQEQHF	TRBJ2.1		218	0.244823	TRBV30a	CAWSAREAGSNPLYF	TRBJ3.3
407	0.245942	TRBV4a	CASSRTAGRGNPLYF	TRBJ3.3		118	0.268707	TRBV7a	CASSPTFTGGAGELHF	TRBJ2.1		262	0.206951	TRBV20c	CSAHDSGDTQPLYF	TRBJ3.2		217	0.2437	TRBV20c	CGARLGVEMDPLYF	TRBJ3.3
403	0.243525	TRBV20c	CSAPGSTETQPLYF	TRBJ3.2		118	0.268707	TRBV9g	CASSQDP_NNPLYF	TRBJ3.3		261	0.206161	TRBV20c	CGARGGTGGSETLYF	TRBJ2.4		215	0.241454	TRBV4a	CASSSHWGVGQSTQYF	TRBJ2.3
395	0.238691	TRBV30a	CAWGVGL_TQPLYF	TRBJ3.2		114	0.259598	TRBV4a	CASRWTSGGAQNTQPLYF	TRBJ3.2		254	0.200632	TRBV20a	CSARGQQDNSPLHF	TRBJ1.5		215	0.241454	TRBVXa	CTCSGLGDVTEQYF	TRBJ3.7
393	0.237482	TRBV26a	CASADAMGGTQIQYF	TRBJ3.5		111	0.252767	TRBV4a	CASSISNTQPLYF	TRBJ3.2		252	0.199052	TRBV29b	CSANGGEGNPLYF	TRBJ3.3		215	0.241454	TRBV26a	SAARTQPLYF	TRBJ3.2
393	0.237482	TRBV4a	CASSKDSNNPLYF	TRBJ3.3		110	0.25049	TRBV20a	CGASWTGESQPLYF	TRBJ3.2		251	0.198262	TRBV4a	CASSRDWGVGNPLYF	TRBJ3.3		214	0.240331	TRBV26a	CASAEGVGGSYEQYF	TRBJ3.7
388	0.234461	TRBV21h	CASSPVGETQPLYF	TRBJ3.2		109	0.248212	TRBV4b	CASSRDFGDNNPLYF	TRBJ3.3		251	0.198262	TRBV15a	CASSRDERDTQYF	TRBJ3.4		213	0.239208	TRBV4a	CASSDGTGGAVQLYF	TRBJ2.2
380	0.229627	TRBV20b	CGAREGKDNSPLHF	TRBJ1.5		108	0.245935	TRBV6r	CASSYSYGGSTQPLYF	TRBJ3.2		248	0.195893	TRBV19d	CAASRADSSINPLYF	TRBJ3.3		213	0.239208	TRBV29e	CSAGTAMNTQPLYF	TRBJ3.2
376	0.22721	TRBV29b	CSASKGGDIDTQYF	TRBJ3.4		106	0.241381	TRBV20b	CGARSFEGGPSTQYF	TRBJ2.3		244	0.192733	TRBV7a	CASSPSYSGNTQPLYF	TRBJ3.2		210	0.235838	TRBV20d	CGARGMPGQHVEEQYF	TRBJ3.7
375	0.226605	TRBV20b	CGARDWGDSETLYF	TRBJ2.4		106	0.241381	TRBV4a	CASSSGGPSYEEQHF	TRBJ2.1		237	0.187204	TRBV20c	CSARSSTGGLNTQPLYF	TRBJ3.2		210	0.235838	TRBV20c	CSANRDWGPTQPLYF	TRBJ3.2
373	0.225397	TRBV20c	CGARFAGGASNPLYF	TRBJ3.3		106	0.241381	TRBV4a	CASSRGLNTQPLYF	TRBJ3.2		236	0.186414	TRBV29b	CSVPAAGENSPLHF	TRBJ1.5		209	0.234715	TRBV3a	CASSLRDWGASERYF	TRBJ2.5
368	0.222375	TRBV7a	CASSSGGGDTQPLYF	TRBJ3.2		105	0.239104	TRBV7a	CASSPRTSGGADTQYF	TRBJ3.4		234	0.184834	TRBV4b	CASSMGLQSTQYF	TRBJ3.4		207	0.232469	TRBV20a	CSASPVLTATEVFF	TRBJ1.1
364	0.219958	TRBV4a	CASSRGGAGNTQPLYF	TRBJ3.2		104	0.236827	TRBV4a	CASSRSLGGAAGTQYF	TRBJ2.3		233	0.184044	TRBV20b	CSARAGQQGTQPLYF	TRBJ3.2		204	0.2291	TRBV29b	CSAGGIFRSTDTQYF	TRBJ3.4
355	0.21452	TRBV20b	CSASRLRGDGGPLYF	TRBJ3.3		101	0.229995	TRBV4a	CASSKGGETYEQYF	TRBJ3.7		230	0.181675	TRBV26a	CASAELQGGGADTQYF	TRBJ3.4		202	0.226854	TRBV7a	CASSPSGPEMNTQPLYF	TRBJ3.2
344	0.207873	TRBV20b	CGARGFGAENDPLYF	TRBJ3.3		99	0.225441	TRBV20a	CSAKGLGGGSETLYF	TRBJ2.4		225	0.177725	TRBV26a	CASALFGGSGNNPLYF	TRBJ3.3		196	0.220116	TRBV7a	CASSPDFGGGADTQYF	TRBJ3.4
344	0.207873	TRBV6ac	CASSRTSDSDTQYF	TRBJ3.4		98	0.223163	TRBV21o	CASSHGGSSTDTQYF	TRBJ3.4		225	0.177725	TRBV20c	CSASDSRRTQPLYF	TRBJ3.2		195	0.218993	TRBV20b	CGVGTAQDNNPLYF	TRBJ3.3
342	0.206664	TRBV5c	CASSLVRGGPHPLYF	TRBJ3.3		98	0.223163	TRBV6b	CASRTYYPTDTQYF	TRBJ3.4		223	0.176145	TRBV4b	CASSGGGDNNPLYF	TRBJ3.3		194	0.21787	TRBV20d	CGATPVGDNNPLYF	TRBJ3.3
333	0.201225	TRBV26a	CASAESGGGSDTQYF	TRBJ3.4		97	0.220886	TRBV20b	CSAVDFGGLPLYF	TRBJ3.3		216	0.170616	TRBV20b	CSAGDFGDTQPLYF	TRBJ3.2		193	0.216747	TRBV4a	CASSIGTGGSNYEQYF	TRBJ3.7
332	0.200621	TRBV19s2a	CSARLRGGLYDPLYF	TRBJ3.3		94	0.214055	TRBV20b	CGARESAARTNDRLYF	TRBJ1.3		216	0.170616	TRBV26a	CASASTSWNTQYF	TRBJ3.4		191	0.214501	TRBV20c	CSPTSLVGYNPLYF	TRBJ3.3
330	0.199413	TRBV29e	CSAAPGGDTQPLYF	TRBJ3.2		93	0.211778	TRBV4a	CASSQQGRIQYF	TRBJ3.5		215	0.169826	TRBV20c	CSAPPRFGGADEQYF	TRBJ3.7		188	0.211132	TRBV20c	CSARGGRGALSVTQPLYF	TRBJ3.2
326	0.196996	TRBV21l	CASNPGLGAITDTQYF	TRBJ3.4		91	0.207223	TRBV20a	CGARIEGSSQPLYF	TRBJ3.2		210	0.165877	TRBV4a	CASSRDLGTQPLYF	TRBJ3.2		181	0.20327	TRBV4a	CASSSKALENTEVFF	TRBJ1.1
315	0.190348	TRBV26a	CASAELPAASYEQYF	TRBJ3.7		91	0.207223	TRBV4a	CASSRGFTDTQYF	TRBJ3.4		207	0.163507	TRBV20c	CSASLGGGPWEQYF	TRBJ3.7		180	0.202147	TRBV4a	CASSRGGGGPTDTQYF	TRBJ3.4
313	0.18914	TRBV20d	CGARVGQGSNPLYF	TRBJ3.3		90	0.204946	TRBV7a	CASSPTYGNTQPLYF	TRBJ3.2		204	0.161137	TRBV20c	CGASDWGDNNPLYF	TRBJ3.3		177	0.198778	TRBV21d	CASSPILRGGGNPLYF	TRBJ3.3
312	0.188536	TRBV4a	CASSRGQQAVQLYF	TRBJ2.2		87	0.198114	TRBV4a	CASSDFGGGSEQYF	TRBJ3.7		204	0.161137	TRBV4a	CASSRNR_CSPLHF	TRBJ1.5		177	0.198778	TRBV4a	CASSREGNAVQLYF	TRBJ2.2
312	0.188536	TRBV13al	CASTTG_NNPLYF	TRBJ3.3		86	0.195837	TRBV4a	CASSLGTHGELHF	TRBJ2.1		202	0.159558	TRBV20a	CSARPGEYNPLYF	TRBJ3.3		174	0.195409	TRBV4a	CASSKVGGMSPLYF	TRBJ3.3
307	0.185514	TRBV29d	CSAIRDSRAGGSETLYF	TRBJ2.4		83	0.189006	TRBV4a	CASSSGGGTQIQYF	TRBJ3.5		201	0.158768	TRBV4b	CASSPQVKGGGTYEQYF	TRBJ3.7		173	0.194286	TRBV20c	CSASRYTEPQIQYF	TRBJ3.5
304	0.183701	TRBV4a	CASSRDNSIPGERYF	TRBJ2.5		81	0.184451	TRBV4a	CASSRGWSGQPGEQYF	TRBJ3.7		201	0.158768	TRBV4a	CASSPTFGGGTTDTQYF	TRBJ3.4		170	0.190917	TRBV4a	CASSREGLGGLGNNPLYF	TRBJ3.3
304	0.183701	TRBVXa	CTCSSIKGDTQYF	TRBJ3.4		77	0.175343	TRBV7b	CASSPVVGTPTQIQYF	TRBJ3.5		195	0.154028	TRBV4a	CASSGSQGGGAGELHF	TRBJ2.1		170	0.190917	TRBV4a	CASSIDFGGLYEQYF	TRBJ3.7
301	0.181888	TRBV3a	CASSVTGGWDSTETLYF	TRBJ2.4		77	0.175343	TRBV4a	CASSWTSASYEQYF	TRBJ3.7		189	0.149289	TRBV4a	CASSRGGSNNPLYF	TRBJ3.3		169	0.189794	TRBV4a	CASSRGQHWDTEVFF	TRBJ1.1
301	0.181888	TRBV4a	CASSRDQIGGGQIQYF	TRBJ3.5		77	0.175343	TRBV6ac	CASSSTSQSTQYF	TRBJ2.3		186	0.146919	TRBV4a	CASSRGRDSYEQYF	TRBJ3.7		167	0.187548	TRBV7a	CASSPRTSGDTQPLYF	TRBJ3.2
300	0.181284	TRBV4a	CASSTSGTTQIQYF	TRBJ3.5		76	0.173066	TRBV20a	CSARGTSGGSPLYF	TRBJ3.3		185	0.14613	TRBV6r	CASSWAGGHEEQHF	TRBJ2.1		163	0.183056	TRBV9ah	CASSEELRGDNTQPLYF	TRBJ3.2
296	0.178867	TRBV20b	CGAHPSGGENNPLYF	TRBJ3.3		76	0.173066	TRBV29e	CSAGGPDTQIQYF	TRBJ3.5		184	0.14534	TRBV4a	CASSPSGGANTQPLYF	TRBJ3.2		160	0.179686	TRBV7a	CASSPTSAGSGNPLYF	TRBJ3.3
293	0.177054	TRBV9g	CASSQDFGG_GWGNPLYF	TRBJ3.3		75	0.170788	TRBV6o	CASSYSVGGDTQPLYF	TRBJ3.2		184	0.14534	TRBV4a	CASSLGPNSYEQYF	TRBJ3.7		159	0.178563	TRBV30a	CAWSLEPITEVFF	TRBJ1.1
291	0.175846	TRBV20c	CSASKGVENTQPLYF	TRBJ3.2		75	0.170788	TRBVXa	CTCSAQTAGPYEQYF	TRBJ3.7		175	0.138231	TRBV6b	CASGNGGWASNEQYF	TRBJ3.7		158	0.17744	TRBV20c	CSARGRGGRDTQPLYF	TRBJ3.2
290	0.175241	TRBV20c	CSAILGQGATDTQYF	TRBJ3.4		74	0.168511	TRBV4a	CASSVDFGGFTQPLYF	TRBJ3.2		175	0.138231	TRBV20b	CSARDLRDTQPLYF	TRBJ3.2		158	0.17744	TRBV20c	CGARDLYRDSNPLYF	TRBJ3.3
285	0.17222	TRBV29e	CSAGTAENTEVFF	TRBJ1.1		74	0.168511	TRBV4a	CASSKANWGAVQLYF	TRBJ2.2		172	0.135861	TRBV4a	CASSRDSGRGAPPLYF	TRBJ3.3		155	0.174071	TRBV20a	CSARGEVRGVSSNTQPLYF	TRBJ3.2
279	0.168594	TRBV29d	CSATDGGTAREQHF	TRBJ2.1		72	0.163957	TRBV13al	CASSGTAETQIQYF	TRBJ3.5		169	0.133491	TRBV4a	CASSRGGGRNNPLYF	TRBJ3.3		155	0.174071	TRBV9ae	CASSTGAAGGISPLYF	TRBJ3.3
276	0.166781	TRBV20a	CGARDLWIGENTEVFF	TRBJ1.1		71	0.16168	TRBV4a	CASSRPHFGGEVDTQYF	TRBJ3.4		165	0.130332	TRBV19d	CAASRPGQVEEQHF	TRBJ2.1		154	0.172948	TRBV4a	CASSRSSNSPLHF	TRBJ1.5
275	0.166177	TRBV4a	CASSGSMNTEVFF	TRBJ1.1		70	0.159402	TRBV20b	CGASGPGDTQPLYF	TRBJ3.2		165	0.130332	TRBV4b	CASSKGLLTDTQYF	TRBJ3.4		152	0.170702	TRBV21d	CASSQSTSGGIWSQPLYF	TRBJ3.2
274	0.165573	TRBVXa	CTCSKDQDSSTQYF	TRBJ2.3		70	0.159402	TRBV4a	CASSQNVEREQYF	TRBJ3.7		164	0.129542	TRBV20b	CGARNSGENNPLYF	TRBJ3.3		145	0.162841	TRBV20c	CSSASGSRDTQPLYF	TRBJ3.2
257	0.1553	TRBV15a	CASSRDGGETQIQYF	TRBJ3.5		69	0.157125	TRBV20b	CGANAEVHYEQYF	TRBJ3.7		162	0.127962	TRBV29b	CSAGGADTQPLYF	TRBJ3.2		145	0.162841	TRBV20c	CSAADFGGNTQPLYF	TRBJ3.2
249	0.150466	TRBV29b	CSAGARGGETDTQYF	TRBJ3.4		68	0.154848	TRBV20c	CSASSSNSFSTQPLYF	TRBJ3.2		160	0.126382	TRBV29b	CSAGLRGDTDTQYF	TRBJ3.4		144	0.161718	TRBV24a	CASGGAEHNPLYF	TRBJ3.3
247	0.149257	TRBV6q	CASSERLSGGSDPLYF	TRBJ3.3		68	0.154848	TRBV20b	CGARGPGGADTQYF	TRBJ3.4		160	0.126382	TRBV29d	CSASTGGGFNPLYF	TRBJ3.3		140	0.157226	TRBV4a	CASSSSGGAPNPLYF	TRBJ3.3
246	0.148653	TRBV20c	CSAADSRATSEQYF	TRBJ3.7		68	0.154848	TRBV29b	CSGTSGGADPLYF	TRBJ3.3		158	0.124803	TRBV15a	CASSRVGDGYQIQYF	TRBJ3.5		139	0.156103	TRBV30a	CAWSLPGL_GYGELHF	TRBJ2.1
236	0.14261	TRBV13al	CASSPLSGGADTQYF	TRBJ3.4		67	0.152571	TRBV4a	CASSPGDRSYEQYF	TRBJ3.7		157	0.124013	TRBV26a	CASASFGGDTQPLYF	TRBJ3.2		138	0.15498	TRBVXa	CTCSKESGDTQPLYF	TRBJ3.2
230	0.138985	TRBV20b	CGAARGVGQSTQYF	TRBJ2.3		66	0.150294	TRBV28a	CASSDSLLRISDTQYF	TRBJ3.4		157	0.124013	TRBV29e	CSAGSETAGNPLYF	TRBJ3.3		137	0.153857	TRBV4a	CASSRAFGANEQYF	TRBJ3.7
229	0.13838	TRBV7a	CASSLVGGSSYEQYF	TRBJ3.7		66	0.150294	TRBV4a	CASRVTSGGAVDPLYF	TRBJ3.3		157	0.124013	TRBV29b	CSAGAAGGADTQYF	TRBJ3.4		137	0.153857	TRBV30a	CAWRGGPNEQYF	TRBJ3.7
227	0.137172	TRBVXa	CTCSKETGGSYEQYF	TRBJ3.7		66	0.150294	TRBV20c	CSATSGGLNTQPLYF	TRBJ3.2		156	0.123223	TRBV4a	CASSRTGMNTEVFF	TRBJ1.1		136	0.152733	TRBV28a	CASRTAGSIFSQIQYF	TRBJ3.5
227	0.137172	TRBV21o	CASSLCF_GGDTQYF	TRBJ3.4		66	0.150294	TRBV21d	CASSHSREGNPLYF	TRBJ3.3		155	0.122433	TRBV28a	CASSEVGDTQPLYF	TRBJ3.2		136	0.152733	TRBV30a	CAWSRMGVEEEEQHF	TRBJ2.1
224	0.135359	TRBV4a	CASSRGGSTDTQYF	TRBJ3.4		66	0.150294	TRBV4a	CASSKSSQSTQYF	TRBJ2.3		155	0.122433	TRBV4a	CASSGTGGTQIQYF	TRBJ3.5		136	0.152733	TRBV4a	CASSRSRDSQSTQYF	TRBJ2.3
224	0.135359	TRBV9c	CASSRGGDDEQYF	TRBJ3.7		65	0.148017	TRBV29b	CSAGSRGQQSEEQHF	TRBJ2.1		154	0.121643	TRBV4a	CASSSSQGTQPLYF	TRBJ3.2		134	0.150487	TRBV20d	CGARDVTSHGTEINPLYF	TRBJ3.3
223	0.134755	TRBV7b	CASSQRGEIQPLYF	TRBJ3.2		65	0.148017	TRBV20b	CGARGVGGTQPLYF	TRBJ3.2		153	0.120853	TRBV4b	CASSPNSGGHNPLYF	TRBJ3.3		133	0.149364	TRBV20b	CSARERGTGGYEASERYF	TRBJ2.5
223	0.134755	TRBV29b	CSARRDHDNSPLHF	TRBJ1.5		65	0.148017	TRBV6ac	CASSRDSNSPLHF	TRBJ1.5		151	0.119273	TRBV4b	CASSRGGDSYEQYF	TRBJ3.7		133	0.149364	TRBV20a	CSASRHAHEEQHF	TRBJ2.1
220	0.132942	TRBV4a	CASSRLGGNTQPLYF	TRBJ3.2		64	0.145739	TRBV29d	CSAGDAGGWEEQHF	TRBJ2.1		150	0.118483	TRBV20c	CSALWGVGGNPLYF	TRBJ3.3		132	0.148241	TRBV29b	CSAGRGAVGTDTQYF	TRBJ3.4
220	0.132942	TRBV20a	CSARGTSDNSPLHF	TRBJ1.5		63	0.143462	TRBV9g	CASSRGT_GQETLYF	TRBJ2.4		147	0.116114	TRBV20d	CGARGPQGDNNPLYF	TRBJ3.3		132	0.148241	TRBV20b	CGAKNSMNTQPLYF	TRBJ3.2
219	0.132337	TRBV20b	CGAREKDFEEQHF	TRBJ2.1		63	0.143462	TRBV4a	CASSIGQPGTEVFF	TRBJ1.1		146	0.115324	TRBV20d	CGALNGLRGGASNPLYF	TRBJ3.3		130	0.145995	TRBV20c	CSARDWGVDSNNPLYF	TRBJ3.3
217	0.131129	TRBV21a	CASSQSGQHSNPLYF	TRBJ3.3		62	0.141185	TRBV4a	CASAHDSNTQPLYF	TRBJ3.2		146	0.115324	TRBV29b	CSAGQGEADTQYF	TRBJ3.4		129	0.144872	TRBV4a	CASSRGSREGNTQPLYF	TRBJ3.2
217	0.131129	TRBV9a	CASRGGFADPLYF	TRBJ3.3		61	0.138908	TRBV4a	CASSEGTASERYF	TRBJ2.5		144	0.113744	TRBV4a	CASSRAGLGGGGTLYF	TRBJ2.4		129	0.144872	TRBV4a	CASSRPGGAQPLYF	TRBJ3.2
216	0.130525	TRBV20a	CSARAFGEIYEQYF	TRBJ3.7		60	0.136631	TRBV20c	CSARGLRGSTDTQYF	TRBJ3.4		142	0.112164	TRBV6b	CASSYVESEQYF	TRBJ3.7		128	0.143749	TRBV6ac	CASSYRTAGDTQIQYF	TRBJ3.5
209	0.126295	TRBV7a	CASSPTMDIPTQIQYF	TRBJ3.5		59	0.134354	TRBV20c	CSARVRTGGSVRIQYF	TRBJ3.5		138	0.109005	TRBV4a	CASSRDLADSGSERYF	TRBJ2.5		128	0.143749	TRBV21o	CASSYDSRVNTQPLYF	TRBJ3.2
205	0.123878	TRBV9a	CASSHGGSDTDTQYF	TRBJ3.4		59	0.134354	TRBV7a	CASSPTWGSTDTQYF	TRBJ3.4		138	0.109005	TRBV26a	CASAELQG_GADTQYF	TRBJ3.4		127	0.142626	TRBV20a	CSARAGAPFGGQNTQPLHF	TRBJ3.2
205	0.123878	TRBV20a	CSAQDFGGEGNPLYF	TRBJ3.3		59	0.134354	TRBV15a	CASSRGDGPQIQYF	TRBJ3.5		136	0.107425	TRBV7a	CASSSHFGGGVEPLYF	TRBJ3.2		127	0.142626	TRBV7a	CASSPTSPGGFEEQHF	TRBJ2.1
204	0.123273	TRBV29d	CSASDWGVDNDPLYF	TRBJ3.3		59	0.134354	TRBV29d	CSARDVSNTQPLYF	TRBJ3.2		136	0.107425	TRBV7a	CASSPGTADADTQYF	TRBJ3.4		127	0.142626	TRBV24a	CASNNGMAATTQIQYF	TRBJ3.5
204	0.123273	TRBVXa	CTCSPTGDTQPLYF	TRBJ3.2		58	0.132076	TRBV4a	CASSHDFGGAQPLYF	TRBJ3.2		133	0.105055	TRBV20b	CGANFGGENNPLYF	TRBJ3.3		126	0.141503	TRBV20c	CGAQAIGTAHTQPLYF	TRBJ3.2
203	0.122669	TRBV20d	CGARGLGDNNPLYF	TRBJ3.3		56	0.127522	TRBV19s2a	CSGAPRGGGPDTQYF	TRBJ2.3		132	0.104265	TRBV6b	CASSHTGGPTDTQYF	TRBJ3.4		126	0.141503	TRBV6ac	CASSSSANTEVFF	TRBJ1.1
200	0.120856	TRBV9a	CASSQTGGEPSTQYF	TRBJ2.3		56	0.127522	TRBV4a	CASSRGGNTQPLYF	TRBJ3.2		132	0.104265	TRBV29d	CSAANSGGPDTQYF	TRBJ3.4		126	0.141503	TRBV4a	CASSKSREQYF	TRBJ3.7
200	0.120856	TRBV20c	CSARTGLGVSETLYF	TRBJ2.4		56	0.127522	TRBV4a	CASSKGQHTEVFF	TRBJ1.1		130	0.102686	TRBV4a	CASSRVASGNPLYF	TRBJ3.3		124	0.139257	TRBV7a	CASSPITRTSGGATQPLYF	TRBJ3.2
200	0.120856	TRBV30a	CAWPPLR_GTQPLYF	TRBJ3.2		55	0.125245	TRBV21h	CASSQSRGGAETLYF	TRBJ2.4		130	0.102686	TRBV20c	CSAKGGEHTQPLYF	TRBJ3.2		123	0.138134	TRBV4a	CASGLGGGTQPLYF	TRBJ3.2
198	0.119648	TRBV7b	CASSPGTLDTQPLYF	TRBJ3.2		55	0.125245	TRBV20b	CSASDFGMNTQPLYF	TRBJ3.2		125	0.0987362	TRBV26a	CASAEMGGGKDTQYF	TRBJ3.4		123	0.138134	TRBV20b	CSGGFSSETLYF	TRBJ2.4
195	0.117835	TRBV4a	CASRLRDNPLYF	TRBJ3.3		54	0.122968	TRBV4a	CASSRGGDMNTQPLYF	TRBJ3.2		125	0.0987362	TRBV4a	CASSPGQQPNPLYF	TRBJ3.3		122	0.137011	TRBV15a	CASSPRDSREGNPLYF	TRBJ3.3
194	0.11723	TRBV6m	CASSPLRGGDTQPLYF	TRBJ3.2		54	0.122968	TRBV4a	CASSKTGGWNTQPLYF	TRBJ3.2		124	0.0979463	TRBV9c	CASSPQPSYEQYF	TRBJ3.7		119	0.133642	TRBV4a	CATSLGGAGTSTDTQYF	TRBJ3.4
191	0.115418	TRBV30a	CAWGVL_DGELHF	TRBJ2.1		54	0.122968	TRBV20a	CGARGGVANTQPLYF	TRBJ3.2		123	0.0971564	TRBV6m	CASSYSMVATDTQYF	TRBJ3.4		119	0.133642	TRBV4a	CASSNKAMNTEVFF	TRBJ1.1
190	0.114813	TRBV6ac	CASRTSGVSTDTQYF	TRBJ3.4		53	0.12069	TRBV7a	CASSPADRDSDPLYF	TRBJ3.3		123	0.0971564	TRBV20c	CSARAVGGDSYEQYF	TRBJ3.7		118	0.132519	TRBV6r	CASSFGSGGTDTQYF	TRBJ3.4
189	0.114209	TRBV20b	CGASATSGGAGESDPLYF	TRBJ3.3		53	0.12069	TRBV20c	CGARTSGGAQPLYF	TRBJ3.2		122	0.0963665	TRBV4a	CASSSSGSGSNTQPLYF	TRBJ3.2		118	0.132519	TRBV7a	CASSPKARDTQYF	TRBJ3.4
189	0.114209	TRBV4a	CASSPLRGEADTQYF	TRBJ3.4		52	0.118413	TRBV6ac	CASSYSAGQNAVQLYF	TRBJ2.2		122	0.0963665	TRBV7a	CASSFGQHDTQPLYF	TRBJ3.2		117	0.131396	TRBV30a	CAWSLLGDTQPLYF	TRBJ3.2
188	0.113605	TRBV4a	CASSSRQSTEVFF	TRBJ1.1		52	0.118413	TRBV3a	CASSSNSGGAQPLYF	TRBJ3.2		122	0.0963665	TRBV4a	CASSRGDSDTQPLYF	TRBJ3.2		117	0.131396	TRBV21o	CASSPGLPPETLYF	TRBJ2.4
185	0.111792	TRBV19d	CAASRGLGGASETLYF	TRBJ2.4		52	0.118413	TRBV19d	CAAVGQQSTDTQYF	TRBJ3.4		122	0.0963665	TRBV4a	CASTSDSHQPLYF	TRBJ3.2		116	0.130273	TRBV6b	CASSYSGGQSNPLYF	TRBJ3.3
182	0.109979	TRBV4a	CASSRGAGAVQLYF	TRBJ2.2		52	0.118413	TRBV20b	CGARGSREGEEQHF	TRBJ2.1		120	0.0947867	TRBV20a	CSAAPGWA_AADTQYF	TRBJ3.4		116	0.130273	TRBV4a	CASSISRGGKDTQYF	TRBJ3.4
179	0.108166	TRBV4a	CASSRGGRTGGETLYF	TRBJ2.4		52	0.118413	TRBV6q	CTCESAVQLYF	TRBJ2.2		120	0.0947867	TRBV20c	CSAISSTSDNSPLHF	TRBJ1.5		116	0.130273	TRBV20c	CSAARDSNNPLYF	TRBJ3.3
175	0.105749	TRBVXa	CTCSSDFGGAGEQYF	TRBJ3.7		51	0.116136	TRBV20b	CGARQQGENSPLHF	TRBJ1.5		120	0.0947867	TRBV9ac	CASSQTPGQYF	TRBJ3.7		115	0.12915	TRBV20b	CGAQRQPGPDTQYF	TRBJ3.4
174	0.105145	TRBV4a	CASSKTGGSDTQIQYF	TRBJ3.5		50	0.113859	TRBV20d	CGARGFSSSTDTQ*F	TRBJ3.4		119	0.0939968	TRBV20c	CSAALIRDSSNPLYF	TRBJ3.3		115	0.12915	TRBV29d	CSAGQAGSSYEQYF	TRBJ3.7
173	0.104541	TRBV20b	CGARSFGGDTDTQYF	TRBJ3.4		50	0.113859	TRBV20c	CSASGSGGASNPLYF	TRBJ3.3		118	0.093207	TRBV4a	CASGQGMNTEVFF	TRBJ1.1		115	0.12915	TRBV4a	CATRDSGQIQYF	TRBJ3.5
170	0.102728	TRBV4a	CASSRVPTASYEQYF	TRBJ3.7		50	0.113859	TRBV20c	CSARAAGGDTQPLYF	TRBJ3.2		117	0.0924171	TRBV20c	CGARDSRDSITQPLYF	TRBJ3.2		114	0.128027	TRBV20b	CGASPPASGDTQIQYF	TRBJ3.5
169	0.102123	TRBV20b	CGAPFGGGDNDPLYF	TRBJ3.3		50	0.113859	TRBV20a	CGARAGRDNSPLHF	TRBJ1.5		117	0.0924171	TRBV4a	CASSRRTAADTQYF	TRBJ3.4		114	0.128027	TRBV20c	CSARGFGGDRDEQYF	TRBJ3.7
169	0.102123	TRBV6r	CASSSGTGGYEQYF	TRBJ3.7		50	0.113859	TRBV4a	CASNPGLHNPLYF	TRBJ3.3		115	0.0908373	TRBV4a	CASSKGSSQSTQYF	TRBJ2.3		113	0.126904	TRBV15a	CASSPRDPSGGDVDTQYF	TRBJ3.4
167	0.100915	TRBV26a	CASADFGGGTDTQYF	TRBJ3.4		48	0.109305	TRBV4a	CASSLREGNPLYF	TRBJ3.3		114	0.0900474	TRBV7b	CASSPQLGGSYEQYF	TRBJ3.7		112	0.125781	TRBV12b	CASSNGQQETDTQYF	TRBJ3.4
167	0.100915	TRBV4a	CASSWGQYEEQHF	TRBJ2.1		47	0.107027	TRBV6b	CASSYSGLGDTQPLYF	TRBJ3.2		114	0.0900474	TRBV29b	CSAGRLEVGTQYF	TRBJ2.3		112	0.125781	TRBV20c	CSARDWGVNTQPLYF	TRBJ3.2
160	0.0966849	TRBV7a	CASSPRGGSSDPLYF	TRBJ3.3		47	0.107027	TRBV6ac	CASSRTADNSPLHF	TRBJ1.5		113	0.0892575	TRBV20c	CSARGYSGSTDTQYF	TRBJ3.4		111	0.124657	TRBV9o	CASSQVGAGGDDTEVFF	TRBJ1.1
159	0.0960806	TRBVXa	CTCSKEGDTQPLYF	TRBJ3.2		46	0.10475	TRBV4a	CASSRDLDWATQIQYF	TRBJ3.5		112	0.0884676	TRBV20c	CSAIVKQGMNTQPLYF	TRBJ3.2		111	0.124657	TRBV20a	CSAPGTGGFHDTQYF	TRBJ3.4
156	0.0942678	TRBV30a	CAWSRGIEGNNPLYF	TRBJ3.3		46	0.10475	TRBV4a	CASNSDFGGGGDEQYF	TRBJ3.7		112	0.0884676	TRBV4a	CASRTVDAYEQYF	TRBJ3.7		110	0.123534	TRBV9ah	CASSDALLGNTQPLYF	TRBJ3.2
155	0.0936635	TRBV4a	CASSRGGGNNPLYF	TRBJ3.3		46	0.10475	TRBV4a	CASSRTSGAGEQYF	TRBJ3.7		110	0.0868878	TRBV20b	CSVPRDSGDTQPLYF	TRBJ3.2		110	0.123534	TRBV26a	CASAESAGGSQIQYF	TRBJ3.5
151	0.0912464	TRBV4a	CASSSGGATNPLYF	TRBJ3.3		46	0.10475	TRBV20c	CSAKRQLSTDTQYF	TRBJ3.4		109	0.0860979	TRBV9ag	CASSLAVMNTQPLYF	TRBJ3.2		110	0.123534	TRBV20c	CSARGAGGDTQIQYF	TRBJ3.5
151	0.0912464	TRBV6b	CASKGGGDAETLYF	TRBJ2.4		46	0.10475	TRBV6ad	CASRYDYGDPLYF	TRBJ3.3		109	0.0860979	TRBV29b	CSAGESSQDTQPLYF	TRBJ3.2		110	0.123534	TRBV30a	CAWSPLDINNPLYF	TRBJ3.3
147	0.0888293	TRBV29e	CSAGDSGGETQIQYF	TRBJ3.5		46	0.10475	TRBV4a	CASSRSSQGELHF	TRBJ2.1		109	0.0860979	TRBV6b	CASSSRDSTSERYF	TRBJ2.5		110	0.123534	TRBV7a	CASSPIRGANEQYF	TRBJ3.7
146	0.088225	TRBV4a	CASSRQQNSPLHF	TRBJ1.5		44	0.100196	TRBV15a	CASSTLFGGFQPLYF	TRBJ3.2		109	0.0860979	TRBV4a	CASGDSMQSTQYF	TRBJ2.3		110	0.123534	TRBV4a	CASSRVDFVEQYF	TRBJ3.7
144	0.0870164	TRBV4a	CASSRAPFRGDTQIQYF	TRBJ3.5		44	0.100196	TRBV29b	CSAGVGDSQIQYF	TRBJ3.5		109	0.0860979	TRBV4a	CASSEGHTQPLYF	TRBJ3.2		109	0.122411	TRBV20a	CSARGLEGHNPLYF	TRBJ3.3
143	0.0864121	TRBV4a	CASSRNFVGQIQYF	TRBJ3.5		44	0.100196	TRBV29e	CSAGGEPQDEQYF	TRBJ3.7		108	0.0853081	TRBV4a	CASSRGVGPLYF	TRBJ3.3		109	0.122411	TRBV4a	CAIGTAAHGELHF	TRBJ2.1
142	0.0858079	TRBV6am	CASSYSGGDIEIQYF	TRBJ3.5		43	0.0979187	TRBV9r	CASSQETDTYEQYF	TRBJ3.7		107	0.0845182	TRBV7a	CASSPEFGGATDTQYF	TRBJ3.4		109	0.122411	TRBV29b	CSAGSAVTDTQYF	TRBJ3.4
141	0.0852036	TRBV4a	CASSPRGGDGNTQPLYF	TRBJ3.2		43	0.0979187	TRBV12a	CASSKVADTDTQYF	TRBJ3.4		107	0.0845182	TRBV9aa	CAGHGGGNPLYF	TRBJ3.3		108	0.121288	TRBV4a	CASSISWGGQNTQPLYF	TRBJ3.2
140	0.0845993	TRBV30a	CAWSQGHVDNSPLHF	TRBJ1.5		42	0.0956415	TRBV19a	CCGTAEHRHAVLRRGHPADGAR*AGKPPETPGDARRVFARGWGAVTQIQYF	TRBJ3.5		106	0.0837283	TRBV4a	CASSLRAGGEAQPLYF	TRBJ3.2		108	0.121288	TRBV6ae	CASSPTSGGPDTQYF	TRBJ3.4
140	0.0845993	TRBV6ac	CASSSGLGDQSTQYF	TRBJ2.3		42	0.0956415	TRBV20a	CSARDLGGTSTQPLYF	TRBJ3.2		106	0.0837283	TRBV30a	CAWSLGESGTQYF	TRBJ2.3		108	0.121288	TRBV29d	CSAGESPNNPLYF	TRBJ3.3
140	0.0845993	TRBV4a	CASSSGGENNPLYF	TRBJ3.3		42	0.0956415	TRBV3a	CASSARGGAADTQYF	TRBJ3.4		105	0.0829384	TRBV4a	CASSRDRGTAQIQYF	TRBJ3.5		105	0.117919	TRBV19s2a	CSGGDWGVSSTDTQYF	TRBJ3.4
139	0.083995	TRBV29b	CSAGGTAGNPLYF	TRBJ3.3		42	0.0956415	TRBV21h	CASSQSTGGSETLYF	TRBJ2.4		105	0.0829384	TRBV20c	CGARPDSGWDGTLYF	TRBJ2.4		105	0.117919	TRBV20c	CSAPQGLTSSGELHF	TRBJ2.1
138	0.0833907	TRBV29b	CSADASGGSSNPLYF	TRBJ3.3		42	0.0956415	TRBV20c	CSADFGGGATQPLYF	TRBJ3.2		105	0.0829384	TRBV4a	CASSTGQPSDRLYF	TRBJ1.3		105	0.117919	TRBV29b	CSAGGWGSTDTQYF	TRBJ3.4
137	0.0827865	TRBV20a	CSARINLMNTQPLYF	TRBJ3.2		41	0.0933643	TRBV20a	CSARGLEFGGGGNPLYF	TRBJ3.3		104	0.0821485	TRBV4a	CASSAGQQGDEQYF	TRBJ3.7		105	0.117919	TRBV20c	CSAREGGITQPLYF	TRBJ3.2
135	0.0815779	TRBV29d	CSARGRMGSTDTQYF	TRBJ3.4		41	0.0933643	TRBV6ad	CASRYSRGGSNPLYF	TRBJ3.3		104	0.0821485	TRBV4a	CASSGGTASERYF	TRBJ2.5		104	0.116796	TRBV4a	CASNPTANTQPLYF	TRBJ3.2
132	0.0797651	TRBV20c	CSATPSLGGWEINPLYF	TRBJ3.3		41	0.0933643	TRBV30a	CAWSPGSSYEEQHF	TRBJ2.1		104	0.0821485	TRBV20c	CSAGGRESQPLYF	TRBJ3.2		103	0.115673	TRBV6b	CASSWTSGGASYGELHF	TRBJ2.1
131	0.0791608	TRBV7a	CASSPNSGGPDPLYF	TRBJ3.3		41	0.0933643	TRBV4a	CASSIRGLTQPLYF	TRBJ3.2		103	0.0813586	TRBV4a	CASSRTSENNPLYF	TRBJ3.3		103	0.115673	TRBV20c	CSADSRLGGDIQPLYF	TRBJ3.2
131	0.0791608	TRBV20b	CGATAGYSGTDTQYF	TRBJ3.4		41	0.0933643	TRBV4a	CASSSGGTNNPLYF	TRBJ3.3		103	0.0813586	TRBV4a	CASSRGLDAREQHF	TRBJ2.1		103	0.115673	TRBV4a	CASSRGNTEVFF	TRBJ1.1
130	0.0785565	TRBV9ae	CATRFGNTQPLYF	TRBJ3.2		41	0.0933643	TRBV20a	CGARGTDSTDPLYF	TRBJ3.3		102	0.0805687	TRBV7a	CASSPAQDLQIQYF	TRBJ3.5		102	0.11455	TRBV20c	CSARATSGGQDLWELHF	TRBJ2.1
129	0.0779522	TRBV6r	CASRSDWGGSNPLYF	TRBJ3.3		41	0.0933643	TRBV20a	CSASRGGVAQPLYF	TRBJ3.2		102	0.0805687	TRBV4a	CASSREQLQSTQYF	TRBJ2.3		102	0.11455	TRBV15a	CASATSGGAFNPLYF	TRBJ3.3
128	0.0773479	TRBV20a	CGARRVGGADTDTQYF	TRBJ3.4		41	0.0933643	TRBV3a	CASSFPDYGELHF	TRBJ3.1		102	0.0805687	TRBV20c	CSARDPIDSEPLYF	TRBJ3.2		102	0.11455	TRBV4a	CASSPRGEGNNPLYF	TRBJ3.3
128	0.0773479	TRBV4a	CASSSSGGGPEEQHF	TRBJ2.1		40	0.0910871	TRBV4a	CASSPTSGGTMNTQPLYF	TRBJ3.2		100	0.0789889	TRBV12b	CASSLFGLGDGELHF	TRBJ2.1		101	0.113427	TRBV29b	CSAELLGGGMEEQHF	TRBJ2.1
128	0.0773479	TRBV20d	CGARGAGGDTDTQYF	TRBJ3.4		40	0.0910871	TRBV20d	CGARSRDWGVGGNPLYF	TRBJ3.3		100	0.0789889	TRBV4a	CASSRGLGGTYEQYF	TRBJ3.7		101	0.113427	TRBV4a	CASSRGTANTEVFF	TRBJ1.1
127	0.0767437	TRBV7a	CASSLSRGGPQIQYF	TRBJ3.5		40	0.0910871	TRBV4a	CASSSDSMGADTQYF	TRBJ3.4		99	0.0781991	TRBV4a	CASSRDMAASNPLYF	TRBJ3.3		100	0.112304	TRBV26a	CASAEMAGSNSPLHF	TRBJ1.5
126	0.0761394	TRBV30a	CAWSGRDSDNSPLHF	TRBJ1.5		40	0.0910871	TRBV20a	CSARGRHMNTQPLYF	TRBJ3.2		99	0.0781991	TRBV4a	CASSKKGGTDTQYF	TRBJ3.4		99	0.111181	TRBV4a	CASSARGGWADTQPLYF	TRBJ3.2
126	0.0761394	TRBV20b	CGASSRGLDSETLYF	TRBJ2.4		39	0.0888099	TRBV7a	CASSSSRGSTDTQYF	TRBJ3.4		99	0.0781991	TRBV20d	CGARGEAASNPLYF	TRBJ3.3		99	0.111181	TRBV20b	CGARQDFGGERGELHF	TRBJ2.1
125	0.0755351	TRBV30a	CAWSLAATGPMNTEVFF	TRBJ1.1		39	0.0888099	TRBV4a	CATGTAGTGTQIQYF	TRBJ3.5		98	0.0774092	TRBV4b	CASSRDPMGGGADTQYF	TRBJ3.4		99	0.111181	TRBV29b	CSAGGGQQTQPLYF	TRBJ3.2
125	0.0755351	TRBV29b	CSAGMAATDTQPLYF	TRBJ3.2		39	0.0888099	TRBV29b	CSAGAGLGDTQPLYF	TRBJ3.2		98	0.0774092	TRBV24a	CASNSKAGSLYEEQHF	TRBJ2.1		98	0.110058	TRBV20b	CSARDGYEQYF	TRBJ3.7
125	0.0755351	TRBV20b	CSAPRDLGNTQPLYF	TRBJ3.2		39	0.0888099	TRBV19d	CAASIAQNAVQLYF	TRBJ2.2		97	0.0766193	TRBV29b	CSVGQQGAETDTQYF	TRBJ3.4		97	0.108935	TRBV30a	CAWGGLGDRMNTQPLYF	TRBJ3.2
124	0.0749308	TRBV4a	CASSISTHSPLHF	TRBJ1.5		39	0.0888099	TRBV4a	CASSEIRGPYEQYF	TRBJ3.7		97	0.0766193	TRBV4a	CASSRGGGYGELHF	TRBJ3.1		97	0.108935	TRBV9ah	CASSEDLLGARWDPLYF	TRBJ3.3
123	0.0743265	TRBV30a	CAWSLGGRGGYNPLYF	TRBJ3.3		39	0.0888099	TRBV20c	CSARQQGSNTEVFF	TRBJ1.1		96	0.0758294	TRBV7a	CASSPHFGGGTDTQYF	TRBJ3.4		96	0.107812	TRBV20d	CGASRAILGGGHEQYF	TRBJ3.7
122	0.0737222	TRBV6ac	CASSDWGDSYEQYF	TRBJ3.7		38	0.0865328	TRBVXa	CTCSKSGAGGYEEQHF	TRBJ2.1		96	0.0758294	TRBV20d	CGARDFGGGGNPLYF	TRBJ3.3		96	0.107812	TRBV20a	CSARARASGVHNPLYF	TRBJ3.3
122	0.0737222	TRBV29b	CSAGEVAGGNPLYF	TRBJ3.3		38	0.0865328	TRBV6i	CASSSGTGGVSTQYF	TRBJ2.3		96	0.0758294	TRBV4a	CASSSGDTDTQYF	TRBJ3.4		96	0.107812	TRBV20a	CSARGLRGGSTQPLYF	TRBJ3.2
121	0.073118	TRBV4a	CASSPSGGGQIQYF	TRBJ3.5		38	0.0865328	TRBV4a	CASSRGGGQNTEVFF	TRBJ1.1		93	0.0734597	TRBV4a	CASSSGDTGLGGYEQYF	TRBJ3.7		96	0.107812	TRBV4a	CASGGGEGDQSTQYF	TRBJ2.3
119	0.0719094	TRBV20b	CGARRTVDSGDDTQPLYF	TRBJ3.2		38	0.0865328	TRBV20a	CSAPTSGGENNPLYF	TRBJ3.3		93	0.0734597	TRBV7a	CASSPTSMGAPDTQYF	TRBJ3.4		96	0.107812	TRBV20a	CSARATSGPTQIQYF	TRBJ3.5
119	0.0719094	TRBV4a	CASSPGAGGFHQIQYF	TRBJ3.5		38	0.0865328	TRBV6w	CASSRGLGTYEQYF	TRBJ3.7		93	0.0734597	TRBV4a	CASSRDSSRAPIQYF	TRBJ3.5		96	0.107812	TRBV20a	CSSFPTGSFQIQYF	TRBJ3.5
118	0.0713051	TRBV20b	CSASIGLGVNTQPLYF	TRBJ3.2		38	0.0865328	TRBV4a	CASSRGTAGTEVFF	TRBJ1.1		93	0.0734597	TRBV20c	CSASGFREDNPLYF	TRBJ3.3		95	0.106689	TRBV4a	CASSKSGLNPLYF	TRBJ3.3
118	0.0713051	TRBV6ac	CASNRGESTDTQYF	TRBJ3.4		37	0.0842556	TRBV7a	CASSPAVPGQQGELHF	TRBJ2.1		93	0.0734597	TRBV9aa	CAGIQIQYF	TRBJ3.5		94	0.105566	TRBV7a	CASSPTTEGGPQPLYF	TRBJ3.2
117	0.0707008	TRBV30a	CAWSLGGGETQPLYF	TRBJ3.2		37	0.0842556	TRBV15a	CASRTPMNTQPLYF	TRBJ3.2		92	0.0726698	TRBV20d	CGVRTSGELNPLYF	TRBJ3.3		94	0.105566	TRBV20c	CSAPPGDGLPQPLYF	TRBJ3.2
117	0.0707008	TRBV4a	CASSRLGGGMDTQYF	TRBJ3.4		36	0.0819784	TRBV7b	CASSPGLGGTQIQYF	TRBJ3.5		91	0.0718799	TRBV4a	CASSLGGGEGNPLYF	TRBJ3.3		94	0.105566	TRBV4a	CASSRRDSEGERYF	TRBJ2.5
117	0.0707008	TRBV15a	CASSGGYEAVQLYF	TRBJ2.2		36	0.0819784	TRBV29d	CSARDWGEQSTQYF	TRBJ2.3		91	0.0718799	TRBV20d	CGARAWGVENNPLYF	TRBJ3.3		93	0.104443	TRBV20b	CGARGKRGR_TGNNPLYF	TRBJ3.3
116	0.0700966	TRBV3a	CASSYKGLVTDTQYF	TRBJ3.4		35	0.0797012	TRBV19c	CAAVGQQSTDTQYFGAGTRLTVLGEP_KPPETPGDARRVFARGWGAVTQIQYF	TRBJ3.5		91	0.0718799	TRBV20b	CGAPLGGVQSTQYF	TRBJ2.3		93	0.104443	TRBV4b	CASSRDFGGGNNPLYF	TRBJ3.3
116	0.0700966	TRBV25a	CASGEGGTAEEQHF	TRBJ2.1		35	0.0797012	TRBV6i	CASKPAGLGTDTQYF	TRBJ3.4		90	0.07109	TRBV20a	CSARVETSGGAASTQPLYF	TRBJ3.2		93	0.104443	TRBV20d	CGATRETSGITSPLYF	TRBJ3.3
116	0.0700966	TRBV20b	CSARAAGEDGELHF	TRBJ2.1		35	0.0797012	TRBV6b	CASSYWGTASGELHF	TRBJ2.1		90	0.07109	TRBV20c	CSALIRGGRDTQPLYF	TRBJ3.2		93	0.104443	TRBV30a	CAWADTSGDTQIQYF	TRBJ3.5
116	0.0700966	TRBV20c	CSAREGGENGELHF	TRBJ2.1		35	0.0797012	TRBV6i	CASKGTATSETLYF	TRBJ2.4		90	0.07109	TRBV4b	CASSRDQGASNPLYF	TRBJ3.3		93	0.104443	TRBV20b	CGARSHSGGADPLYF	TRBJ3.3
115	0.0694923	TRBV20b	CGARDFGDTQPLYF	TRBJ3.2		35	0.0797012	TRBV4a	CASSPTGGYEEQHF	TRBJ2.1		90	0.07109	TRBV20c	CSASLGVQNTQPLYF	TRBJ3.2		92	0.10332	TRBV7a	CASSPNEQASNPLYF	TRBJ3.3
114	0.068888	TRBV20b	CGASPGLEGQIQYF	TRBJ3.5		34	0.0774241	TRBV30a	CAWSLMVGGLRYGELHF	TRBJ2.1		90	0.07109	TRBV4b	CASSMAADAGEQYF	TRBJ3.7		92	0.10332	TRBV7a	CASSPRAGASETLYF	TRBJ2.4
113	0.0682837	TRBV6i	CASSARLGADSETLYF	TRBJ2.4		34	0.0774241	TRBV4a	CASSRDASGGRHNPLYF	TRBJ3.3		89	0.0703002	TRBV4a	CASSRASGGAASERYF	TRBJ2.5		92	0.10332	TRBV20c	CSAKRGVSNTQPLYF	TRBJ3.2
112	0.0676794	TRBV20b	CGASYSRASTDTQYF	TRBJ3.4		34	0.0774241	TRBV29b	CSAGDLGTGDTQPLYF	TRBJ3.2		89	0.0703002	TRBV4a	CATARGGGSSYEQYF	TRBJ3.7		92	0.10332	TRBV4a	CASSVIGAHSIQYF	TRBJ3.5
112	0.0676794	TRBV4a	CASSRPASQSTQYF	TRBJ2.3		34	0.0774241	TRBV7a	CASSPRQANTQPLYF	TRBJ3.2		89	0.0703002	TRBV4a	CASSPMGGGQEQYF	TRBJ3.7		92	0.10332	TRBV4a	CASNPGGAADTQYF	TRBJ3.4
111	0.0670752	TRBV7a	CASSPTFRGASDEQYF	TRBJ3.7		33	0.0751469	TRBV20b	CGARDLVGPQSDTQYF	TRBJ3.4		87	0.0687204	TRBV6w	CASSSGGETNEQYF	TRBJ3.7		92	0.10332	TRBV20d	CGSRGLGDNNPLYF	TRBJ3.3
111	0.0670752	TRBV9a	CASSQADFNTNPLYF	TRBJ3.3		33	0.0751469	TRBV20c	CSASWALGGSHEQYF	TRBJ3.7		87	0.0687204	TRBV4a	CASSIQLGAVQLYF	TRBJ2.2		91	0.102197	TRBV6w	CASSYEGQQNEQYF	TRBJ3.7
111	0.0670752	TRBV20c	CSARRLRGVTQPLYF	TRBJ3.2		33	0.0751469	TRBV6ah	CTCARHG_YSETLYF	TRBJ2.4		85	0.0671406	TRBV21a	CASSQLPGY_GPSYEQYF	TRBJ3.7		91	0.102197	TRBV4a	CASSAGQLDTEVFF	TRBJ1.1
110	0.0664709	TRBV4a	CASSPTSGGATDTQYF	TRBJ3.4		33	0.0751469	TRBV29b	CSASRSSGGDPLYF	TRBJ3.3		85	0.0671406	TRBV6ac	CASSSRLGGTEAQIQYF	TRBJ3.5		91	0.102197	TRBV20c	CSASYLGEQYF	TRBJ3.7
109	0.0658666	TRBV4a	CASSARGHSETLYF	TRBJ2.4		33	0.0751469	TRBV29d	CSARGLGDSYEQYF	TRBJ3.7		85	0.0671406	TRBV26a	CASAYAQGSPDTQYF	TRBJ3.4		90	0.101074	TRBV21d	CASSRGTASTDTQYF	TRBJ3.4
108	0.0652623	TRBV20d	CGATIGGETQPLYF	TRBJ3.2		33	0.0751469	TRBV20c	CSARVRDVNPLYF	TRBJ3.3		85	0.0671406	TRBV4a	CASSRGETPNTEVFF	TRBJ1.1		89	0.0999506	TRBV20b	CGAPPVSPSGGDNNPLYF	TRBJ3.3
108	0.0652623	TRBV20c	CSVSGGESNPLYF	TRBJ3.3		33	0.0751469	TRBV28a	CASRDSTYEQYF	TRBJ3.7		85	0.0671406	TRBV20a	CSASRGTASNPLYF	TRBJ3.3		89	0.0999506	TRBV20c	CSARENRDSLADTQYF	TRBJ3.4
107	0.064658	TRBV3a	CASSVLGHNTQPLYF	TRBJ3.2		32	0.0728697	TRBV4a	CASSLGGGDTQPLYF	TRBJ3.2		85	0.0671406	TRBV20c	CSAGGLLNTQPLYF	TRBJ3.2		89	0.0999506	TRBV4a	CASSPLLGGAQEQYF	TRBJ3.7
107	0.064658	TRBV6r	CASSEGAENQIQYF	TRBJ3.5		32	0.0728697	TRBV4b	CASSPTRTDTQYF	TRBJ3.4		84	0.0663507	TRBV15a	CASSQGGAEGTQPLYF	TRBJ3.2		89	0.0999506	TRBV4a	CASSHGLGHNNPLYF	TRBJ3.3
107	0.064658	TRBV29b	CSARMGVEADTQYF	TRBJ3.4		32	0.0728697	TRBV4a	CASSNSRVEEQHF	TRBJ2.1		84	0.0663507	TRBV4b	CASSSTTSGAWEQYF	TRBJ3.7		88	0.0988275	TRBV4a	CASSRDIGTGGLYTQYF	TRBJ3.4
105	0.0634495	TRBV30a	CAWSVKTGGFEEQHF	TRBJ2.1		30	0.0683153	TRBV6ah	CTCGYPGQQIRNNPLYF	TRBJ3.3		83	0.0655608	TRBV4a	CASSRTSGGAFGELHF	TRBJ2.1		88	0.0988275	TRBV20c	CSARDFTAGTTQPLYF	TRBJ3.2
105	0.0634495	TRBV9ae	CASQQGYYGELHF	TRBJ3.1		30	0.0683153	TRBV5b	CASSQG_NTEVFF	TRBJ1.1		83	0.0655608	TRBV7a	CASGAEFGGHQIQYF	TRBJ3.5		88	0.0988275	TRBV20c	CSALGGLSFNPLYF	TRBJ3.3
104	0.0628452	TRBV7a	CASSPLGADTDTQYF	TRBJ3.4		29	0.0660382	TRBV7b	CASSITA_FNDRLYF	TRBJ1.3		83	0.0655608	TRBV6m	CASSYSLGGTDTQYF	TRBJ3.4		88	0.0988275	TRBV20c	CSAGRLGALEEQHF	TRBJ2.1
104	0.0628452	TRBV4a	CASSTLSSNSPLHF	TRBJ1.5		29	0.0660382	TRBV20c	CSARGLRGGLEQYF	TRBJ3.7		83	0.0655608	TRBV4a	CASSRGEDSNPLYF	TRBJ3.3		87	0.0977045	TRBV20b	CSARTMWGPALNTQPLYF	TRBJ3.2
104	0.0628452	TRBV20a	CSARDSRGETEVFF	TRBJ1.1		29	0.0660382	TRBV20c	CSVRALYTQPLYF	TRBJ3.2		82	0.0647709	TRBV7a	CASSPTSGGDTNPLYF	TRBJ3.3		86	0.0965815	TRBV20b	CGAREWHANTQPLYF	TRBJ3.2
103	0.0622409	TRBV7b	CASSLTSGDYEQYF	TRBJ3.7		28	0.063761	TRBV6r	CASSSWTANTQPLYF	TRBJ3.2		82	0.0647709	TRBV26a	CASAGSMGGTDTQYF	TRBJ3.4		86	0.0965815	TRBV6r	CASSYSGQHDRLYF	TRBJ1.3
103	0.0622409	TRBV20c	CSAARSGF	TRBJ3.4		28	0.063761	TRBV20b	CGARRTSGENDPLYF	TRBJ3.3		82	0.0647709	TRBV7a	CASSAGTAEVQPLYF	TRBJ3.2		85	0.0954584	TRBV4a	CASSSELGGGIYEQYF	TRBJ3.7
102	0.0616366	TRBV13al	CASRGFGGGADTQYF	TRBJ3.4		28	0.063761	TRBV9a	CASSRY_NTEVFF	TRBJ1.1		82	0.0647709	TRBV4a	CASSQTGPTQIQYF	TRBJ3.5		85	0.0954584	TRBV4a	CASSRDLSWTSWEQYF	TRBJ3.7
102	0.0616366	TRBV4a	CASSRGTPAVQLYF	TRBJ2.2		28	0.063761	TRBV6i	CASTGLESTQYF	TRBJ2.3		82	0.0647709	TRBV20c	CSAREGYDTQPLYF	TRBJ3.2		85	0.0954584	TRBV6r	CASSSGVGSTDTQYF	TRBJ3.4
101	0.0610324	TRBV4a	CASSKRIRGGQIDTQYF	TRBJ3.4		27	0.0614838	TRBV20b	CGARGVGWEYEEQHF	TRBJ2.1		81	0.063981	TRBV9ae	CASSEYGGARVSYGELHF	TRBJ2.1		85	0.0954584	TRBV7a	CASSPIARPREIQYF	TRBJ3.5
99	0.0598238	TRBV29b	CSAGKVRPDIPTQIQYF	TRBJ3.5		27	0.0614838	TRBV4a	CASSRTSGGALEQYF	TRBJ3.7		81	0.063981	TRBV21d	CASSLDFGGDTQPLYF	TRBJ3.2		85	0.0954584	TRBV7a	CASSPSPHTQPLYF	TRBJ3.2
99	0.0598238	TRBV21d	CASSQLRDWEEIQYF	TRBJ3.5		27	0.0614838	TRBV4a	CASSRETAGWRELHF	TRBJ2.1		81	0.063981	TRBV20d	CGARGPFGDGNPLYF	TRBJ3.3		85	0.0954584	TRBV29e	CSAGSAGPQSTQYF	TRBJ2.3
99	0.0598238	TRBV20c	CSAADSTIETQPLYF	TRBJ3.2		27	0.0614838	TRBV15a	CASSRDSDTSERYF	TRBJ2.5		81	0.063981	TRBV20c	CSATRTSGGADTQYF	TRBJ3.4		84	0.0943354	TRBV4a	CASSRDHAGKTDTQYF	TRBJ3.4
98	0.0592195	TRBV9q	VPAALIS_NTQPLYF	TRBJ3.2		27	0.0614838	TRBV4a	CATAGGGEGDTQYF	TRBJ3.4		80	0.0631912	TRBV6i	CASSDSRAGNTQPLYF	TRBJ3.2		84	0.0943354	TRBV7a	CASSPTGGREQYF	TRBJ3.7
98	0.0592195	TRBV30a	CAWSTRGGNNPLYF	TRBJ3.3		27	0.0614838	TRBV4a	CASSDFGDNNPLYF	TRBJ3.3		80	0.0631912	TRBV15a	CASSRGGGEPTQIQYF	TRBJ3.5		83	0.0932123	TRBV6i	CASSYPEGAASTDTQYF	TRBJ3.4
97	0.0586152	TRBV20a	CGASTLRGGNDPLYF	TRBJ3.3		27	0.0614838	TRBV20c	CSARASGDTQIQYF	TRBJ3.5		80	0.0631912	TRBV26a	CASAALG_QQPSVF	TRBJ3.3		83	0.0932123	TRBV21k	CASSLSTRPAGVQLYF	TRBJ2.2
95	0.0574067	TRBV26a	CASAESVGTSTQIQYF	TRBJ3.5		27	0.0614838	TRBV29d	CSAGSGQHTEVFF	TRBJ1.1		79	0.0624013	TRBV26a	CASAEGLGGSYEQYF	TRBJ3.7		83	0.0932123	TRBV21d	CASSPGNAVQLYF	TRBJ2.2
95	0.0574067	TRBV4a	CASRLRGGSNDPLYF	TRBJ3.3		26	0.0592066	TRBV9ae	CASSQDWDIGGSSQPLYF	TRBJ3.2		79	0.0624013	TRBV13al	CASSYYSDTQIQYF	TRBJ3.5		83	0.0932123	TRBV20b	CSASGRTASERYF	TRBJ2.5
94	0.0568024	TRBV21m	CASSQSGDTQPLYF	TRBJ3.2		26	0.0592066	TRBV20d	CGALPPSGGIDTQYF	TRBJ3.4		79	0.0624013	TRBV20b	CGAGSGGAAQPLYF	TRBJ3.2		82	0.0920893	TRBV9ac	CASSQEGG_ADSEQYF	TRBJ3.7
92	0.0555938	TRBV4a	CASSDSSYEEQHF	TRBJ2.1		26	0.0592066	TRBV20c	CGASPGQHREQYF	TRBJ3.7		79	0.0624013	TRBV20b	CSARESAEWETLYF	TRBJ2.4		82	0.0920893	TRBV30a	CAWSRAGEAGTQYF	TRBJ3.4
91	0.0549895	TRBV20b	CGARARDWGAQIQYF	TRBJ3.5		25	0.0569295	TRBV19d	CAASRGTGGTQIQYF	TRBJ3.5		78	0.0616114	TRBV29e	CSAGEELGGGPSTQYF	TRBJ2.3		81	0.0909663	TRBV6t	CASSYTSPGGQANAVQLYF	TRBJ2.2
91	0.0549895	TRBV4a	CASSRDVGGGAKQYF	TRBJ3.7		25	0.0569295	TRBV6m	CASSSMTAGASERYF	TRBJ2.5		78	0.0616114	TRBV15a	CASSRAEAPNPLYF	TRBJ3.3		81	0.0909663	TRBV21d	CASSRYSTGTQPLYF	TRBJ3.2
91	0.0549895	TRBV20a	CGARVSTADNSPLHF	TRBJ1.5		25	0.0569295	TRBV4a	CASSRDGGVADTQYF	TRBJ3.4		77	0.0608215	TRBV30a	CAWSQTSGDSTDTQYF	TRBJ3.4		81	0.0909663	TRBV29b	CSAGGVAQGTQYF	TRBJ2.3
91	0.0549895	TRBV29e	CSASSGTATDTQYF	TRBJ3.4		25	0.0569295	TRBV20d	CGASFGGDSNPLYF	TRBJ3.3		76	0.0600316	TRBV4a	CASSRGSGTGGETLYF	TRBJ2.4		80	0.0898432	TRBV30a	CAWSGGLGGQSTQYF	TRBJ2.3
90	0.0543853	TRBV9ae	CASSQRGLAYGELHF	TRBJ3.1		24	0.0546523	TRBV4a	CASSQGAAREQHF	TRBJ2.1		76	0.0600316	TRBV21h	CASSQTSGGAFNPLYF	TRBJ3.3		80	0.0898432	TRBV20a	CSARDSTGDTEVFF	TRBJ1.1
90	0.0543853	TRBV12b	CASSIPPEDSNEQYF	TRBJ3.7		24	0.0546523	TRBV29b	CSARQQEADPLYF	TRBJ3.3		76	0.0600316	TRBV15a	CASSRAGDPAIQYF	TRBJ3.5		79	0.0887202	TRBV4a	CASSEGTASEEQHF	TRBJ2.1
90	0.0543853	TRBV20b	CGARGWGVEEEQHF	TRBJ2.1		23	0.0523751	TRBV29b	CSAGGGLGFFTDTQYF	TRBJ3.4		76	0.0600316	TRBV29b	CSAGAPHGTQYF	TRBJ2.3		79	0.0887202	TRBV20d	CGASTGVGMSTQYF	TRBJ2.3
89	0.053781	TRBV4a	CASSGLGGGEEQHF	TRBJ2.1		23	0.0523751	TRBV29b	CSAGLGAWDTQIQYF	TRBJ3.5		75	0.0592417	TRBV4a	CASSRGGNTQPLYF	TRBJ3.2		79	0.0887202	TRBV6ac	CASNLRVNNPLYF	TRBJ3.3
88	0.0531767	TRBV7a	CASSPLSGGDTQPLYF	TRBJ3.2		23	0.0523751	TRBV20b	CGARGVTGADPLYF	TRBJ3.3		75	0.0592417	TRBV20d	CGARLGSTEVFF	TRBJ1.1		78	0.0875971	TRBV29e	CSAGGTGGSNAVQLYF	TRBJ2.2
88	0.0531767	TRBV29b	CSAWTGGTDRLYF	TRBJ1.3		22	0.0500979	TRBV20c	CSARVIDFGGGAIGELHF	TRBJ2.1		74	0.0584518	TRBV4a	CASSSSGGGETQPLYF	TRBJ3.2		78	0.0875971	TRBV30a	CAWSLASGGANEQYF	TRBJ3.7
88	0.0531767	TRBV29e	CSGGSGETDTQYF	TRBJ3.4		22	0.0500979	TRBV20a	CSARRGNFGGGSNPLYF	TRBJ3.3		74	0.0584518	TRBV4a	CASSIGNTDTQYF	TRBJ3.4		78	0.0875971	TRBV6ah	CTCSVRENFNNPLYF	TRBJ3.3
87	0.0525724	TRBV29b	CSAREGAVWGQQDNPLYF	TRBJ3.3		22	0.0500979	TRBV7a	CASSPTFGGGADTQYF	TRBJ3.4		73	0.0576619	TRBV20c	CSAGFFGGALNPLYF	TRBJ3.3		78	0.0875971	TRBV6i	CASSSSGQPAEQYF	TRBJ3.7
87	0.0525724	TRBV7b	CASSPTAGGGPTDTQYF	TRBJ3.4		22	0.0500979	TRBV4a	CASSSSWGGTDTQYF	TRBJ3.4		72	0.056872	TRBV28a	CASSEWGSPGNNPLYF	TRBJ3.3		78	0.0875971	TRBV20a	CSARDRENNPLYF	TRBJ3.3
87	0.0525724	TRBV26a	CASAALGGGPEIQYF	TRBJ3.5		22	0.0500979	TRBV15a	CASSPGTAIQIQYF	TRBJ3.5		72	0.056872	TRBV6r	CASSRTGASTDTQYF	TRBJ3.4		77	0.0864741	TRBV9o	CASSSQTGGYDPLNNPLYF	TRBJ3.3
87	0.0525724	TRBV6ac	CASCRTGDAQIQYF	TRBJ3.5		22	0.0500979	TRBV6ac	CASRRGLGTDTQYF	TRBJ3.4		72	0.056872	TRBV6b	CASKDPVADNNPLYF	TRBJ3.3		77	0.0864741	TRBV20b	CSARDGGGRDTQPLYF	TRBJ3.2
87	0.0525724	TRBV29e	CSAGAAGANDRLYF	TRBJ1.3		22	0.0500979	TRBV4a	CASSSRAQNSPLHF	TRBJ1.5		72	0.056872	TRBV30a	CAWSGG_GEEQHF	TRBJ2.1		77	0.0864741	TRBV9g	CASSQGQQGGGELHF	TRBJ2.1
87	0.0525724	TRBV7a	CASSSDASQIQYF	TRBJ3.5		21	0.0478207	TRBV24a	CASHSTSGGGSTDTQYF	TRBJ3.4		71	0.0560821	TRBV20d	CGARNEDFGANPLYF	TRBJ3.3		75	0.084228	TRBV6ah	SACSWSQGYRGIGGPLYF	TRBJ3.3
86	0.0519681	TRBV9ae	CASSEGTEASERYF	TRBJ2.5		21	0.0478207	TRBV6b	CASSYGSSGGNPLYF	TRBJ3.3		71	0.0560821	TRBV30a	CAWRFGGEGNPLYF	TRBJ3.3		75	0.084228	TRBV21o	CASSQRDHS_TAPQPLYF	TRBJ3.2
86	0.0519681	TRBV20c	CSARNRGELQIQYF	TRBJ3.5		21	0.0478207	TRBV20b	CSAREEGGGANPLYF	TRBJ3.3		71	0.0560821	TRBV29e	CSAGTEREQYF	TRBJ3.7		75	0.084228	TRBV26a	CASADAMGGTQIQYF	TRBJ3.5
86	0.0519681	TRBV15a	CASSSQQHTEVFF	TRBJ1.1		21	0.0478207	TRBV9q	VPAAKSQ_PEGELHF	TRBJ2.1		70	0.0552923	TRBV7a	CASSPTVDWGFQIQYF	TRBJ3.5		75	0.084228	TRBV21d	CASSHSGTDVEQLYF	TRBJ2.2
86	0.0519681	TRBV4a	CASSRDPPNPLYF	TRBJ3.3		21	0.0478207	TRBV30a	CAWSLSGHPNPLYF	TRBJ3.3		69	0.0545024	TRBV4a	CASSRDRDAISYEQYF	TRBJ3.7		75	0.084228	TRBVXa	CTCSKGQQVIYEQYF	TRBJ3.7
85	0.0513639	TRBV20c	CSAPALRGGREFGNNPLYF	TRBJ3.3		21	0.0478207	TRBV20a	CGAPGSFDNSPLHF	TRBJ1.5		69	0.0545024	TRBV29b	CSAGWSGLDTQPLYF	TRBJ3.2		75	0.084228	TRBV29b	CSAASGGSGQSTQYF	TRBJ2.3
85	0.0513639	TRBV20b	CGVPSSGSETQPLYF	TRBJ3.2		20	0.0455436	TRBV7a	CASSPTPLGTGGETPYF	TRBJ2.4		68	0.0537125	TRBV20d	CGAQRGGPDNNPLYF	TRBJ3.3		74	0.083105	TRBV12a	CASRRSDWALLSTDTQYF	TRBJ3.4
85	0.0513639	TRBV4a	CASSTDWDVRKEQHF	TRBJ2.1		20	0.0455436	TRBV4a	CASSREGGGPETLYF	TRBJ2.4		68	0.0537125	TRBV20c	CSAHPTVADTQPLYF	TRBJ3.2		74	0.083105	TRBV20c	CSARVVGTASNPLYF	TRBJ3.3
84	0.0507596	TRBV20a	CGASGGVEADTQYF	TRBJ3.4		20	0.0455436	TRBV29b	CSAGVGMGGVSTQYF	TRBJ2.3		68	0.0537125	TRBV20c	CSATARTADNSPLHF	TRBJ1.5		73	0.0819819	TRBV15a	CASSTKTSGEPQPLYF	TRBJ3.2
84	0.0507596	TRBV30a	CAWNSGDPNPLYF	TRBJ3.3		20	0.0455436	TRBV20c	CSAREASGDTQPLYF	TRBJ3.2		68	0.0537125	TRBV29b	CSAGVGTEAGRLYF	TRBJ1.3		73	0.0819819	TRBVXa	CTCRQGAT_YNSPLHF	TRBJ1.5
84	0.0507596	TRBV29b	CSARDSDTQPLYF	TRBJ3.2		20	0.0455436	TRBV6ac	CASSYGTDTQIQYF	TRBJ3.5		68	0.0537125	TRBV29b	CSAGGGGDTQPLYF	TRBJ3.2		73	0.0819819	TRBV30a	CAWRASGADYGELHF	TRBJ2.1
83	0.0501553	TRBV26a	CASAEGASGAQIQYF	TRBJ3.5		20	0.0455436	TRBV6ac	CASSYNSQSTQYF	TRBJ2.3		67	0.0529226	TRBV29e	CSAGDGEQGDTQPLYL	TRBJ3.2		73	0.0819819	TRBV4a	CASGKQNTEVFF	TRBJ1.1
83	0.0501553	TRBV12a	CASSIGTDLQIQYF	TRBJ3.5		20	0.0455436	TRBV4a	CASSRSQSGELHF	TRBJ2.1		67	0.0529226	TRBV20c	CSARDRDSGISNPLYF	TRBJ3.3		72	0.0808589	TRBV6ah	CTCGPED_RI*PLYF	TRBJ3.3
83	0.0501553	TRBV4a	CASSRGTAGNPLYF	TRBJ3.3		19	0.0432664	TRBV6r	CASNDGTAVDEQYF	TRBJ3.7		66	0.0521327	TRBV4a	CASNLGGRNNPLYF	TRBJ3.3		72	0.0808589	TRBV20b	CSASGLGGASERYF	TRBJ2.5
82	0.049551	TRBV4a	CASSRGGGEDTQPLYF	TRBJ3.2		19	0.0432664	TRBV20c	CSAGGTGGWETLYF	TRBJ2.4		65	0.0513428	TRBV6ac	CASSQGLGDSETLYF	TRBJ2.4		72	0.0808589	TRBV26a	CASAEGASSERYF	TRBJ2.5
82	0.049551	TRBV12b	CASSKGQQDTQIQYF	TRBJ3.5		18	0.0409892	TRBV20b	CGALKRSGGASDPLYF	TRBJ3.3		65	0.0513428	TRBV6w	CASRGQQVDSETLYF	TRBJ2.4		72	0.0808589	TRBV6o	CANPKGTDNPLYF	TRBJ3.3
82	0.049551	TRBV20a	CSATSSGGATDTQYF	TRBJ3.4		18	0.0409892	TRBV20a	CSARETSGGNTQPLYF	TRBJ3.2		65	0.0513428	TRBV6ac	CASSRDSNSPLHF	TRBJ1.5		72	0.0808589	TRBV6o	CAIRGESPLYF	TRBJ3.3
82	0.049551	TRBV6b	CASSYSGVSYEQYF	TRBJ3.7		18	0.0409892	TRBV9ac	CASSQESGPEGELHF	TRBJ2.1		65	0.0513428	TRBV5c	CASSRT_WIQYF	TRBJ3.5		72	0.0808589	TRBV29d	CLKTG_TQYF	TRBJ2.3
81	0.0489467	TRBV26a	CASAVSQGTSAIQYF	TRBJ3.5		18	0.0409892	TRBV20a	CGAIGLRGGSDTQYF	TRBJ3.4		64	0.0505529	TRBV20b	CGATEATRDMGTQYF	TRBJ2.3		71	0.0797359	TRBV7a	CASSPTYIGDIPSQNF	TRBJ2.1
81	0.0489467	TRBV20b	CSAGDWGVDTQPLYF	TRBJ3.2		17	0.038712	TRBV30a	CAWSLVHQDSRDGQHF	TRBJ2.1		63	0.049763	TRBV30a	CAWSRSGGAADTQYF	TRBJ3.4		71	0.0797359	TRBV7a	CASSPTRGGSNPLYF	TRBJ3.3
80	0.0483425	TRBV30a	CAWRPSSFGDLNPLYF	TRBJ3.3		17	0.038712	TRBV9ag	CASSRRWGVYRYEQYF	TRBJ3.7		63	0.049763	TRBV4a	CASSSAGQQSERYF	TRBJ2.5		71	0.0797359	TRBV9ae	CASRLGTPGGEQHF	TRBJ2.1
80	0.0483425	TRBV20c	CSAHIRGGMDTQPLYF	TRBJ3.2		17	0.038712	TRBV7a	CASSPDVGPTDTQYF	TRBJ3.4		63	0.049763	TRBV9ab	CASSHS_ETLYF	TRBJ2.4		70	0.0786128	TRBV20b	CSARFALTAVHNSPLHF	TRBJ1.5
80	0.0483425	TRBV9ah	CASSAPSGGSDPLYF	TRBJ3.3		17	0.038712	TRBV20b	CGASSADLNTQPLYF	TRBJ3.2		62	0.0489731	TRBV6ac	CASSSNFGGGNPLYF	TRBJ3.3		70	0.0786128	TRBV4a	CASGRAQNTEVFF	TRBJ1.1
80	0.0483425	TRBV15a	CASSREASMNTEVFF	TRBJ1.1		17	0.038712	TRBV4a	CASSLGQQSTQYF	TRBJ2.3		62	0.0489731	TRBV4a	CASSAGEGGNPLYF	TRBJ3.3		69	0.0774898	TRBV30a	CAWSPQGLGGLRSTQYF	TRBJ2.3
80	0.0483425	TRBV4a	CASSRGQSNAVQLYF	TRBJ2.2		16	0.0364348	TRBV30a	CAWSLDWG_YSETLYF	TRBJ2.4		62	0.0489731	TRBV20d	CGARGVRDNNPLYF	TRBJ3.3		69	0.0774898	TRBV20b	CGARGTAPTEVFF	TRBJ1.1
80	0.0483425	TRBV7b	CASSLRDSGNPLYF	TRBJ3.3		16	0.0364348	TRBV7a	CASSPAVGSTDTQYF	TRBJ3.4		61	0.0481833	TRBV29d	CSAGDLSGGPTDTQYF	TRBJ3.4		69	0.0774898	TRBV21d	CASSQSVWVYF	TRBJ3.4
80	0.0483425	TRBV4a	CASSRQRTDTQYF	TRBJ3.4		16	0.0364348	TRBV20b	CGASDRGGQTQPLYF	TRBJ3.2		61	0.0481833	TRBV20c	CGARDDWGSTQPLYF	TRBJ3.2		68	0.0763667	TRBV7a	CASSLPSGEINPLYF	TRBJ3.3
80	0.0483425	TRBV30a	CAWKSGGDTQYF	TRBJ3.4		16	0.0364348	TRBV20d	CGATGLRGGSGPLYF	TRBJ3.3		61	0.0481833	TRBV20c	CSARDSREAQPLYF	TRBJ3.2		68	0.0763667	TRBV20b	CGARNGGQSTGELHF	TRBJ2.1
80	0.0483425	TRBV29e	CSAGTYNSPLHF	TRBJ1.5		16	0.0364348	TRBV20c	CSAKASSDTEVFF	TRBJ1.1		61	0.0481833	TRBV4b	CASSRGQQDTQYF	TRBJ3.4		68	0.0763667	TRBV6am	CASSYLGGSPDTQYF	TRBJ3.4
79	0.0477382	TRBV6o	CASSYSSTQLTTYEQYF	TRBJ3.7		15	0.0341577	TRBV6ac	CASSYSIGDSNPLYF	TRBJ3.3		60	0.0473934	TRBV4a	CASSRGQGNTEVFF	TRBJ1.1		67	0.0752437	TRBV20c	CSARDWGVGEVQIQYF	TRBJ3.5
79	0.0477382	TRBV12b	CASSKDWGSSETLYF	TRBJ2.4		15	0.0341577	TRBV21h	CASSQSTGAPGELHF	TRBJ2.1		60	0.0473934	TRBV6b	CASTRTERTEVFF	TRBJ1.1		67	0.0752437	TRBV26a	CASAQGTSGGGELHF	TRBJ2.1
79	0.0477382	TRBV6b	CASSYSFGGGDPLYF	TRBJ3.3		15	0.0341577	TRBV20c	CSARDLVGGINPLYF	TRBJ3.3		59	0.0466035	TRBV20c	CGARGGDW_GSETLYF	TRBJ2.4		67	0.0752437	TRBV3a	CASSPLWHSNNPLYF	TRBJ3.3
79	0.0477382	TRBV20c	CSARGTADNSPLHF	TRBJ1.5		15	0.0341577	TRBV6ac	CASSLRDGASERYF	TRBJ2.5		59	0.0466035	TRBV6b	CASRSSGDVNPLYF	TRBJ3.3		67	0.0752437	TRBV6b	CASSYSAGHNPLYF	TRBJ3.3
78	0.0471339	TRBV20b	CGARWAGGDIDTQYF	TRBJ3.4		15	0.0341577	TRBV4a	CASSPRDNNDPLYF	TRBJ3.3		58	0.0458136	TRBV7a	CASSPIGGGNSNPLYF	TRBJ3.3		67	0.0752437	TRBV6b	CASSRTSGNPLYF	TRBJ3.3
76	0.0459253	TRBV20c	CSARQQGADNNPLYF	TRBJ3.3		15	0.0341577	TRBV20a	CGARRTNTQPLYF	TRBJ3.2		58	0.0458136	TRBV20c	CGA**RWATSQSTQYF	TRBJ2.3		67	0.0752437	TRBV29e	CSASDSYTDRLYF	TRBJ1.3
76	0.0459253	TRBV29e	CSASDSREGSPLHF	TRBJ1.5		14	0.0318805	TRBV6ac	CASSPSGQNTQPLYF	TRBJ3.2		58	0.0458136	TRBV20c	CSARDLLAGGNNPLYF	TRBJ3.3		66	0.0741207	TRBV21o	CASSHFW*_GYAVQLYF	TRBJ2.2
76	0.0459253	TRBV26a	CASAGGVESTQYF	TRBJ2.3		14	0.0318805	TRBV20c	CSARGEGDTQPLYF	TRBJ3.2		58	0.0458136	TRBV4a	CASSRDMGVYGELHF	TRBJ2.1		66	0.0741207	TRBV6i	CASSYSPGRPDEQYF	TRBJ3.7
75	0.0453211	TRBV4a	CASSRGTANPLYF	TRBJ3.3		13	0.0296033	TRBV25a	CASGDYNYRDLGETLYF	TRBJ2.4		58	0.0458136	TRBV4a	CASSRAHEDTQYF	TRBJ3.4		66	0.0741207	TRBV21h	CASSQRAYSTDTQYF	TRBJ3.4
75	0.0453211	TRBV4a	CASRRGQHTEVFF	TRBJ1.1		13	0.0296033	TRBV19d	CAASRDLGSPTQPLYF	TRBJ3.2		57	0.0450237	TRBV20c	CGARGVVGDAVQLYF	TRBJ2.2		66	0.0741207	TRBV6i	CASNTGTAYSPLHF	TRBJ1.5
75	0.0453211	TRBV20c	CSAIRPTTQIQYF	TRBJ3.5		13	0.0296033	TRBV7a	CASSPDFGGNTQPLYF	TRBJ3.2		57	0.0450237	TRBV4a	CASSGGTAGELHF	TRBJ2.1		65	0.0729976	TRBV26a	CASADQTSGGASNPLYF	TRBJ3.3
74	0.0447168	TRBV19b	CAASSSSGDSYEQYF	TRBJ3.7		13	0.0296033	TRBV6ac	CASSSGTAADTQYF	TRBJ3.4		56	0.0442338	TRBV20c	CGARTASHNPLYF	TRBJ3.3		65	0.0729976	TRBV29d	CSAGEVGRGGNPLYF	TRBJ3.3
73	0.0441125	TRBV20b	CGARLTLGIISGEQYF	TRBJ3.7		13	0.0296033	TRBV20d	CGARGGG_ADTQYF	TRBJ3.4		54	0.042654	TRBV9ab	CASSLIRLANPLYF	TRBJ3.3		64	0.0718746	TRBV20c	CSAEGFGGGGNNPLYF	TRBJ3.3
73	0.0441125	TRBV20d	CGVQTGGYINPLYF	TRBJ3.3		13	0.0296033	TRBV4a	CASSRDSKDEQYF	TRBJ3.7		54	0.042654	TRBV29b	CSAGTGEASERYF	TRBJ2.5		64	0.0718746	TRBV9r	CASSQEGASDRLYF	TRBJ1.3
72	0.0435082	TRBV13al	CASSYLGVASGERNDPLYF	TRBJ3.3		12	0.0273261	TRBV6m	CASRLLTAGSYEQYF	TRBJ3.7		53	0.0418641	TRBV19d	CAASNTGDPDTQYF	TRBJ3.4		63	0.0707515	TRBV7a	CASSPTIGPANTQPLYF	TRBJ3.2
72	0.0435082	TRBV21o	CASSQFRGG_VGTDTQYF	TRBJ3.4		12	0.0273261	TRBV29d	CSASQGPGHSSERYF	TRBJ2.5		53	0.0418641	TRBV20d	CGALTSGGGNPLYF	TRBJ3.3		63	0.0707515	TRBV20d	CGASFAGRENNPLYF	TRBJ3.3
72	0.0435082	TRBV12a	CASSR*T_GNDPLYF	TRBJ3.3		12	0.0273261	TRBV29d	CSARTSGGADTQYF	TRBJ3.4		53	0.0418641	TRBV20c	CSASGTAEHQPLYF	TRBJ3.2		63	0.0707515	TRBV6ac	CASSKYAQDRLYF	TRBJ1.3
71	0.0429039	TRBV20b	CGARRDTSLAGGMNTQPLYF	TRBJ3.2		12	0.0273261	TRBV4b	CASSVSLTEVFF	TRBJ1.1		51	0.0402844	TRBV30a	CAWSLPDWDSYEQYF	TRBJ3.7		62	0.0696285	TRBV6t	CASITAG_ATQIQYF	TRBJ3.5
71	0.0429039	TRBV7a	CASSPTASGGYGELHF	TRBJ2.1		11	0.025049	TRBV9g	CASSQEAGGGADTQYF	TRBJ3.4		50	0.0394945	TRBV7a	CASSLDLGGATDTQYF	TRBJ3.4		61	0.0685055	TRBV26a	CASAEFASGPDTQYF	TRBJ3.4
71	0.0429039	TRBV29b	CSAKGGSENTEVFF	TRBJ1.1		11	0.025049	TRBV6i	CASSPGQLNAETLYF	TRBJ2.4		50	0.0394945	TRBV20b	CGGQLGGEGSTQYF	TRBJ2.3		61	0.0685055	TRBV26a	CASAGSRELNTEVFF	TRBJ1.1
71	0.0429039	TRBV5c	CASSFGL_GQIQYF	TRBJ3.5		11	0.025049	TRBV6m	CASSDIKDSSTQYF	TRBJ2.3		50	0.0394945	TRBV20c	CSAQGLGATDTQYF	TRBJ3.4		61	0.0685055	TRBV9n	CASSQDSILTPLHF	TRBJ1.5
70	0.0422997	TRBV6i	CASSPVRGGASPLYF	TRBJ3.3		11	0.025049	TRBVXa	CTCSKGQRNSPLHF	TRBJ1.5		49	0.0387046	TRBV6ah	CTCVLLGG_GRKIQYF	TRBJ3.5		61	0.0685055	TRBV26a	CASAEKSQSTQYF	TRBJ2.3
70	0.0422997	TRBV7a	CASSPNWVEVEEQHF	TRBJ2.1		10	0.0227718	TRBV19d	CAASRDLGGGSYEQYF	TRBJ3.7		49	0.0387046	TRBV29b	CSAGASGVQSTQYF	TRBJ2.3		61	0.0685055	TRBVXa	CTCSRDSYSPLHF	TRBJ1.5
70	0.0422997	TRBV4a	CASSRLGGDTDTQYF	TRBJ3.4		10	0.0227718	TRBV20c	CSASPVLSGNTQPLYF	TRBJ3.2		48	0.0379147	TRBV6b	CASSPGDSNPLYF	TRBJ3.3		60	0.0673824	TRBV20c	CGARPGWDSKAQPLYF	TRBJ3.2
70	0.0422997	TRBV20c	CTLDSQAYNSPLHF	TRBJ1.5		9	0.0204946	TRBV20a	CGATGQQGLGDYTEVFF	TRBJ1.1		48	0.0379147	TRBV29e	CSAGGDGHQPLYF	TRBJ3.2		60	0.0673824	TRBV20c	CSATNLRGEGDNPLYF	TRBJ3.3
69	0.0416954	TRBV19d	CAARDSSTVSQPLYF	TRBJ3.2		9	0.0204946	TRBV7a	CASSPTVA_GADTQYF	TRBJ3.4		46	0.0363349	TRBV7a	CASSPTPSGGAGEQYF	TRBJ3.7		60	0.0673824	TRBV9ae	CAARGHYNSYEQYF	TRBJ3.7
69	0.0416954	TRBV20b	CGAQEVGDNSPLHF	TRBJ1.5		9	0.0204946	TRBV6r	CASSPSGANTHPLYF	TRBJ3.2		46	0.0363349	TRBV6b	CASSFGGGGYNPLYF	TRBJ3.3		60	0.0673824	TRBV20a	CSARTAGSNNPLYF	TRBJ3.3
69	0.0416954	TRBVXa	CTCSSGGEQSTQYF	TRBJ2.3		9	0.0204946	TRBV4a	CASSRSVGGGDTQYF	TRBJ3.4		46	0.0363349	TRBV29b	CSAGSSSQSPLHF	TRBJ1.5		59	0.0662594	TRBVXa	CTCTPVGD_PDNSPLHF	TRBJ1.5
68	0.0410911	TRBV4a	CASSRTGGIEAVQLYF	TRBJ2.2		8	0.0182174	TRBV7a	CASSPQTAGSTQPLYF	TRBJ3.2		46	0.0363349	TRBV6z	CTCPDR_DTQYF	TRBJ3.4		59	0.0662594	TRBV20c	CSALPGGGSDNNPLYF	TRBJ3.3
68	0.0410911	TRBV15a	CAISRQQGSQPLYF	TRBJ3.2		8	0.0182174	TRBV20b	CGASRGLGGADPLYF	TRBJ3.3		45	0.035545	TRBV29b	CSAGIGDTQIQYF	TRBJ3.5		59	0.0662594	TRBV6ac	CASSYSGMNTQPLYF	TRBJ3.2
68	0.0410911	TRBV29b	CSARDFGDNDPLYF	TRBJ3.3		8	0.0182174	TRBV4a	CASSSGGPSDEEQHF	TRBJ2.1		44	0.0347551	TRBV15a	CASSGRDLSYEQYF	TRBJ3.7		59	0.0662594	TRBV6i	CASRPGPSFSETLYF	TRBJ2.4
67	0.0404868	TRBV9ac	CASSPHFGNTQPLYF	TRBJ3.2		8	0.0182174	TRBV20d	CGARPDTRENNPLYF	TRBJ3.3		43	0.0339652	TRBV7a	CASSQGLGGAPETLYF	TRBJ2.4		59	0.0662594	TRBV29b	CSAPDFGGGNNPLYF	TRBJ3.3
67	0.0404868	TRBV9a	CASSRDFGGSDTQYF	TRBJ3.4		8	0.0182174	TRBV29b	CSAWTSGGADTQYF	TRBJ3.4		42	0.0331754	TRBV20d	CGARSRLGGENNPLYF	TRBJ3.3		59	0.0662594	TRBV7a	CASSPTAGQEQHF	TRBJ2.1
67	0.0404868	TRBV12b	CASSKDFGGGYEQYF	TRBJ3.7		8	0.0182174	TRBV20c	CSARGTGNTQPLYF	TRBJ3.2		42	0.0331754	TRBV20d	CGARGLGGEQSTQYF	TRBJ2.3		59	0.0662594	TRBV6w	CASNGGDANPLYF	TRBJ3.3
67	0.0404868	TRBV19s2a	CSGGL*LGLAAALYF	TRBJ2.4		8	0.0182174	TRBV6ac	CASAKTPETEVFF	TRBJ1.1		42	0.0331754	TRBV29b	CSAGIGTASTQPLYF	TRBJ3.2		58	0.0651363	TRBV13al	CASSYSSNGDSPETLYF	TRBJ2.4
67	0.0404868	TRBVXa	CTRSPTGDTQPLYF	TRBJ3.2		8	0.0182174	TRBV4a	CASAAGSDEEQHF	TRBJ2.1		42	0.0331754	TRBV4b	CASSRGQGGSPLHF	TRBJ1.5		57	0.0640133	TRBV7b	CASLKVVGSSYEQYF	TRBJ3.7
67	0.0404868	TRBV29b	CSASDSETQIQYF	TRBJ3.5		8	0.0182174	TRBV19a	C*YRPK_AVQLYF	TRBJ2.2		42	0.0331754	TRBV4b	CASSRDFNNPLYF	TRBJ3.3		57	0.0640133	TRBV20c	CSARESSRASTEVFF	TRBJ1.1
66	0.0398825	TRBV4a	CASSPDFGDYGELHF	TRBJ2.1		7	0.0159402	TRBV19b	CAASRTSGGLPYEQYF	TRBJ3.7		41	0.0323855	TRBV4a	CASSTTGVNNPLYF	TRBJ3.3		56	0.0628903	TRBV21d	CASAGSAEWGLAEVFF	TRBJ1.1
66	0.0398825	TRBV20c	CGAPSGGSDTQPLYF	TRBJ3.2		7	0.0159402	TRBV20c	CSARDRTAGHTQPLYF	TRBJ3.2		41	0.0323855	TRBV4a	CASNRDFHEEQHF	TRBJ2.1		56	0.0628903	TRBV21d	CASSQALRDSSERYF	TRBJ2.5
66	0.0398825	TRBV4a	CASSRVGGQSTQYF	TRBJ2.3		7	0.0159402	TRBV19d	CAASSGTAEAVQLYF	TRBJ2.2		41	0.0323855	TRBV4a	CASGLLNTEVFF	TRBJ1.1		56	0.0628903	TRBV9ac	CASSPRLGGTQIQYF	TRBJ3.5
65	0.0392782	TRBV20c	CSATDFGDNNPLYF	TRBJ3.3		7	0.0159402	TRBV19d	CAASSPGTASNPLYF	TRBJ3.3		40	0.0315956	TRBV4a	CASSRTGGDTQPLYF	TRBJ3.2		56	0.0628903	TRBV4a	CASSRDRGPNEEQHF	TRBJ2.1
65	0.0392782	TRBV4a	CASSLTGPQIQYF	TRBJ3.5		7	0.0159402	TRBV20a	CSAKGLGGGAETLYF	TRBJ2.4		40	0.0315956	TRBV6m	CASTASYYGELHF	TRBJ2.1		56	0.0628903	TRBV29e	CSARTAGPADTQYF	TRBJ3.4
64	0.038674	TRBV20a	CGASLIFGGGYDPLYF	TRBJ3.3		7	0.0159402	TRBV29b	CSAGLGGDSETLYF	TRBJ2.4		40	0.0315956	TRBV15a	CASSRSESGIQYF	TRBJ3.5		55	0.0617672	TRBV9aa	CASSHIDSAGQSTQYF	TRBJ2.3
64	0.038674	TRBV15a	CASSRQQGSQPLYF	TRBJ3.2		7	0.0159402	TRBV15a	CASRTEH*GFL	TRBJ1.1		39	0.0308057	TRBV6ac	CASSPRAGGAETLYF	TRBJ2.4		55	0.0617672	TRBV26a	CASAMAGGNSETLYF	TRBJ2.4
64	0.038674	TRBV19s2a	CSGGFGGGHEQYF	TRBJ3.7		6	0.0136631	TRBV4a	CASSRVSGGNSNNPLYF	TRBJ3.3		39	0.0308057	TRBV20c	CSAPPRDSDNSPLHF	TRBJ1.5		55	0.0617672	TRBV7a	CASSRDWGPTDTQYF	TRBJ3.4
64	0.038674	TRBV6i	CASSYGTERQYF	TRBJ3.7		6	0.0136631	TRBV28a	CASSDSLLRIADTQYF	TRBJ3.4		38	0.0300158	TRBV4a	CASSRASGGAGNPLYF	TRBJ3.3		55	0.0617672	TRBV29d	CSAGNSRVGTDTQYF	TRBJ3.4
63	0.0380697	TRBV6b	CASSYILSGASGSNPLYF	TRBJ3.3		6	0.0136631	TRBV19b	CAASAGGHGNNPLYF	TRBJ3.3		38	0.0300158	TRBV6m	CASSRSSGGSETLYF	TRBJ2.4		55	0.0617672	TRBV20b	CSARVGSGGTDTQYF	TRBJ3.4
63	0.0380697	TRBV4a	CASSRAREGGQSTQYF	TRBJ2.3		6	0.0136631	TRBV19d	CAASTGQQNTQPLYF	TRBJ3.2		38	0.0300158	TRBV19d	CAAGGSGGADPLYF	TRBJ3.3		54	0.0606442	TRBV7a	CASSPTPPGGVTQPLYF	TRBJ3.2
63	0.0380697	TRBV20a	CGARRAGGWAGDTQYF	TRBJ3.4		6	0.0136631	TRBV7a	CASSPTYGNAVQLYF	TRBJ2.2		38	0.0300158	TRBV4a	CASSQGTPAYEQYF	TRBJ3.7		54	0.0606442	TRBV20b	CGASPMRGGRSYEQYF	TRBJ3.7
63	0.0380697	TRBV4a	CASSRYGPSETLYF	TRBJ2.4		6	0.0136631	TRBV20d	CGARGGGGADTQYF	TRBJ3.4		38	0.0300158	TRBV29b	CSGVSGEGNPLYF	TRBJ3.3		54	0.0606442	TRBV9ac	CASSQSGTTETLYF	TRBJ2.4
63	0.0380697	TRBV4a	CASSRGQQGSERYF	TRBJ2.5		6	0.0136631	TRBV6ab	QQLPEGEEQHF	TRBJ2.1		37	0.0292259	TRBV20b	CGARDSGGAETQPLYF	TRBJ3.2		54	0.0606442	TRBV6b	CASSYGQSSYEQYF	TRBJ3.7
63	0.0380697	TRBV4a	CASSKGLAADPLYF	TRBJ3.3		5	0.0113859	TRBV19d	CAASLLGAEGNNPLYF	TRBJ3.3		37	0.0292259	TRBV9z	CASSQEGLGGEEQHF	TRBJ2.1		53	0.0595211	TRBV26a	CASSEPRTADRLYF	TRBJ1.3
63	0.0380697	TRBV20c	CSAQEGDSPGTQYF	TRBJ2.3		5	0.0113859	TRBV20b	CGASPISGGNTQPLYF	TRBJ3.2		37	0.0292259	TRBV4a	CASSRLRGGTDTQYF	TRBJ3.4		53	0.0595211	TRBV6ac	CASSSGAKQPLYF	TRBJ3.2
63	0.0380697	TRBV26a	CASSGTGQEQHF	TRBJ2.1		5	0.0113859	TRBV6m	CASSYSGQNTQPLYF	TRBJ3.2		36	0.028436	TRBV20a	CSARVDSRENSPLHF	TRBJ1.5		52	0.0583981	TRBV15a	CASSSTGTGVSETLYF	TRBJ2.4
62	0.0374654	TRBV9r	CASSHSFRGEPNPLYF	TRBJ3.3		5	0.0113859	TRBV19b	CAVRGERDSTEVFF	TRBJ1.1		35	0.0276461	TRBV24a	CASKGLRGSSTDTQYF	TRBJ3.4		52	0.0583981	TRBV29b	CSADTRRAGSDNPLYF	TRBJ3.3
62	0.0374654	TRBV6o	CASSLQSYNSPLHF	TRBJ1.5		5	0.0113859	TRBV20c	CSHSETGGGNPLYF	TRBJ3.3		35	0.0276461	TRBV4b	CASSRGLGEAEQHF	TRBJ2.1		52	0.0583981	TRBV12b	CASSKGLGEYEEQHF	TRBJ2.1
62	0.0374654	TRBV4a	CASSGTAYEEQHF	TRBJ2.1		5	0.0113859	TRBV20a	CSASSSGGADPLYF	TRBJ3.3		35	0.0276461	TRBV6b	CASGTGDVGTLYF	TRBJ2.4		52	0.0583981	TRBV20b	CSADVMWASNNPLYF	TRBJ3.3
62	0.0374654	TRBV29e	CSAGDSESTEVFF	TRBJ1.1		4	0.00910871	TRBV15a	CASSTLVGGFQPLYF	TRBJ3.2		34	0.0268562	TRBV20d	CGARGSGGAEEQHF	TRBJ2.1		51	0.0572751	TRBV26a	CASIIRQWTK_KPLSQSTQYF	TRBJ2.3
61	0.0368611	TRBV4a	CASSRGGGNSYEQYF	TRBJ3.7		4	0.00910871	TRBV4a	CASSHDVGGAQPLYF	TRBJ3.2		34	0.0268562	TRBV20d	CGAGGLRDAYEQYF	TRBJ3.7		51	0.0572751	TRBV29e	CSAGEMGLGGEVGTQYF	TRBJ2.3
61	0.0368611	TRBV6am	CASSDSENTEVFF	TRBJ1.1		4	0.00910871	TRBV20c	CSALLTSGGANPLYF	TRBJ3.3		34	0.0268562	TRBV29b	CSVSRTSGINEQYF	TRBJ3.7		51	0.0572751	TRBV9ae	CASGGHPPNDRLYF	TRBJ1.3
60	0.0362568	TRBV29d	CSASSAESTQYF	TRBJ2.3		4	0.00910871	TRBV20a	CSASRGG_VAQPLYF	TRBJ3.2		34	0.0268562	TRBV30a	CAWSLWR_EGTQYF	TRBJ2.3		50	0.056152	TRBV13al	CASSYSSGLRGGRDEQYF	TRBJ3.7
59	0.0356526	TRBV20b	CGARDLYAGGGSTQPLYF	TRBJ3.2		4	0.00910871	TRBV20b	CGARATAENSPLHF	TRBJ1.5		33	0.0260664	TRBV7a	CASSRSGEMSPLYF	TRBJ3.3		50	0.056152	TRBV6t	CASSYSANGGQSTQYF	TRBJ2.3
59	0.0356526	TRBV4a	CASSRTGGGNAVQLYF	TRBJ2.2		4	0.00910871	TRBV29d	CSAGDAGGGEEQHF	TRBJ2.1		33	0.0260664	TRBV6b	CASRTGSDIDPLYF	TRBJ3.3		50	0.056152	TRBV15a	CASSRVGFGGPDTQYF	TRBJ3.4
59	0.0356526	TRBV7a	CASGSSLAATDTQYF	TRBJ3.4		3	0.00683153	TRBV9ae	CASSQDWDIGGSAQPLYF	TRBJ3.2		33	0.0260664	TRBV6ah	CTCGSGV_QSTQYF	TRBJ2.3		50	0.056152	TRBV6r	CASSRGQRNNNPLYF	TRBJ3.3
58	0.0350483	TRBV7a	CASTLGGEAAVQLYF	TRBJ2.2		3	0.00683153	TRBV20c	CSAREVTRPNTQPLYF	TRBJ3.2		33	0.0260664	TRBV26a	CASGPGSQSTQYF	TRBJ2.3		50	0.056152	TRBV29e	CSVREGTANSYEQYF	TRBJ3.7
57	0.034444	TRBV20a	CGATQQLGTSSYEQYF	TRBJ3.7		3	0.00683153	TRBV19d	CAASRGSRATQIQYF	TRBJ3.5		32	0.0252765	TRBV6ac	CASSSRDSTQIQYF	TRBJ3.5		50	0.056152	TRBV20c	CSVAATSGATPQYF	TRBJ3.4
57	0.034444	TRBV20a	CSARDLARDSNNPLYF	TRBJ3.3		3	0.00683153	TRBV3a	CASSSNS_GAQPLYF	TRBJ3.2		31	0.0244866	TRBV30a	CAWIGTGAQTRSTSARAPG*RC*VSR_KPPETPGDARRVFARGWGAVTQIQYF	TRBJ3.5		50	0.056152	TRBV29e	CSAAGTGGWDTQYF	TRBJ3.4
56	0.0338397	TRBV20a	CSARADFGENNPLYF	TRBJ3.3		3	0.00683153	TRBV19d	CAASGSQNTQPLYF	TRBJ3.2		31	0.0244866	TRBV6ah	SACGPGTG_GGSTQYF	TRBJ2.3		49	0.055029	TRBV7a	CASSSRHVSIEAVQLYF	TRBJ2.2
56	0.0338397	TRBV24a	CASKKGWGVDEQYF	TRBJ3.7		3	0.00683153	TRBV19d	CAAKPGGAVDPLYF	TRBJ3.3		31	0.0244866	TRBV20c	CSATGTGGNTQPLYF	TRBJ3.2		49	0.055029	TRBV6o	CASSYSMGGVSDRLYF	TRBJ1.3
56	0.0338397	TRBV30a	CAWRSGGNPLYF	TRBJ3.3		3	0.00683153	TRBV13al	CASKGTATAETLYF	TRBJ2.4		31	0.0244866	TRBV12b	CASSRGGGNDPLYF	TRBJ3.3		49	0.055029	TRBV6ac	CASSLRLGEASTQYF	TRBJ2.3
55	0.0332354	TRBV6m	CASSYTSGGATQPLYF	TRBJ3.2		3	0.00683153	TRBV19a	C**RYSS_SDPLYF	TRBJ3.3		31	0.0244866	TRBV20d	CGARRGAEGDRLYF	TRBJ1.3		49	0.055029	TRBV6ab	QQLRT*G_QGGELHF	TRBJ2.1
55	0.0332354	TRBV4a	CASSSGLGGGPDTQYF	TRBJ3.4		3	0.00683153	TRBV3a	CASSFPDDGELHF	TRBJ2.1		30	0.0236967	TRBV4a	CASSPGTAMNTEVFF	TRBJ1.1		49	0.055029	TRBV29b	CSARTALDNSPLHF	TRBJ1.5
54	0.0326312	TRBV20b	CGATNVGLENSYEQYF	TRBJ3.7		3	0.00683153	TRBV26a	CASAES_YEQYF	TRBJ3.7		30	0.0236967	TRBV29b	CSAGDSGTDNSPLHF	TRBJ1.5		49	0.055029	TRBV6r	CASGGASHNPLYF	TRBJ3.3
54	0.0326312	TRBV7a	CASGSSLAATDTKYF	TRBJ3.4		3	0.00683153	TRBV15a	CASRTE_TEVFF	TRBJ1.1		30	0.0236967	TRBV15a	CASSAGDQSTQYF	TRBJ2.3		48	0.0539059	TRBV9q	VPAAKAFQGPNEEQHF	TRBJ2.1
54	0.0326312	TRBV4a	CASSSRAGTQPLYF	TRBJ3.2		2	0.00455436	TRBV20b	CGARDLVGPQADTQYF	TRBJ3.4		29	0.0229068	TRBV9q	VPAAKF_ETLYF	TRBJ2.4		48	0.0539059	TRBV26a	CASAEAETAGHPLYF	TRBJ3.3
54	0.0326312	TRBV4a	CASSRGAGAVQLYF	TRBJ2.2		2	0.00455436	TRBVXa	CTCSKSCAGGYEEQHF	TRBJ2.1		28	0.0221169	TRBV19d	CAASRETGGHSETLYF	TRBJ2.4		48	0.0539059	TRBV6ac	CASSEGGGGSYEQYF	TRBJ3.7
53	0.0320269	TRBV20b	CAQRPTSGLSTDTQYF	TRBJ3.4		2	0.00455436	TRBV20c	CSADFGGG_ATQPLYF	TRBJ3.2		28	0.0221169	TRBV4a	CASSRDGGGAGNPLYF	TRBJ3.3		48	0.0539059	TRBV20c	CSAQGQQGGQSTQYF	TRBJ2.3
53	0.0320269	TRBV20a	CSAHPGLGGETDTQYF	TRBJ3.4		2	0.00455436	TRBV9ac	CASSQEAGPEGELHF	TRBJ2.1		28	0.0221169	TRBV4a	CASSRDRTSQSTQYF	TRBJ2.3		48	0.0539059	TRBV9g	CASSQVSQPQIQYF	TRBJ3.5
53	0.0320269	TRBV4a	CASSRDRDSASERYF	TRBJ2.5		2	0.00455436	TRBV4a	CASSSSGGGTDTQYF	TRBJ3.4		28	0.0221169	TRBV20c	CSAREGGTENSPLHF	TRBJ1.5		48	0.0539059	TRBV4a	CASSSGGDTDTQYF	TRBJ3.4
53	0.0320269	TRBV29e	CSAGDREGSNPLYF	TRBJ3.3		2	0.00455436	TRBV4a	CASSRQGTGAVQLYF	TRBJ2.2		28	0.0221169	TRBV6o	CASSYPGPTDTQYF	TRBJ3.4		48	0.0539059	TRBV29e	CSAGGEGSTQPLYF	TRBJ3.2
52	0.0314226	TRBV26a	CASAETAENDPLYF	TRBJ3.3		2	0.00455436	TRBV4a	CASSRETAGGRELHF	TRBJ2.1		27	0.021327	TRBV4a	CASSRAAYNSPLHF	TRBJ1.5		47	0.0527829	TRBV20b	CGASYVGSDQSTQYF	TRBJ2.3
52	0.0314226	TRBV20b	CGAVFGGGSNPLYF	TRBJ3.3		2	0.00455436	TRBV20b	CGASDRG_QTQPLYF	TRBJ3.2		27	0.021327	TRBV6b	CASNTGTAAEEQHF	TRBJ2.1		47	0.0527829	TRBV20d	CGASGLRSTDTQYF	TRBJ3.4
52	0.0314226	TRBV4a	CASSRKGQNTEVFF	TRBJ1.1		2	0.00455436	TRBV6ac	CASSYTGPSQIQYF	TRBJ3.5		27	0.021327	TRBV29b	CSAGQTANDRLYF	TRBJ1.3		47	0.0527829	TRBV28a	CASSESTGGTQYF	TRBJ2.3
52	0.0314226	TRBV29b	CSASTSGAPDTQYF	TRBJ3.4		2	0.00455436	TRBV4a	CASSPTGGDEEQHF	TRBJ2.1		26	0.0205371	TRBV21d	CASRQQASNSYEQYF	TRBJ3.7		46	0.0516599	TRBV4a	CASSGLSGLQSSERYF	TRBJ2.5
51	0.0308183	TRBV6i	CASSSAGGGNEEQHF	TRBJ2.1		2	0.00455436	TRBV29d	CSARGLGDAYEQYF	TRBJ3.7		26	0.0205371	TRBV6b	CASSYDGGASYEQYF	TRBJ3.7		46	0.0516599	TRBV3a	CASSSGTGGWEEQYF	TRBJ3.7
51	0.0308183	TRBV6b	CASSSDFGGSYEQYF	TRBJ3.7		2	0.00455436	TRBV20a	CSASRGG_AQPLYF	TRBJ3.2		26	0.0205371	TRBV4a	CASSRDRQPGDRLYF	TRBJ1.3		46	0.0516599	TRBV6ah	CTCGSGPRPSEQYF	TRBJ3.7
51	0.0308183	TRBV29e	CSAGHFGGTDTQYF	TRBJ3.4		2	0.00455436	TRBV6ad	CASRDDYGDPLYF	TRBJ3.3		26	0.0205371	TRBV20c	CSARIGSADNSPLHF	TRBJ1.5		45	0.0505368	TRBV20b	CGASRTRGGSPGGELHF	TRBJ2.1
50	0.030214	TRBV6am	CASSSLGGGPGTQYF	TRBJ2.3		2	0.00455436	TRBV19a	CCGTAE_TDTQYF	TRBJ3.4		25	0.0197472	TRBV19b	CAASGQQGPDTQYF	TRBJ3.4		45	0.0505368	TRBV9ac	CASSQGVP_GPNEEQHF	TRBJ2.1
49	0.0296098	TRBV20a	CGARDQEQLSYEQYF	TRBJ3.7		2	0.00455436	TRBV4b	CASSVSVTEVFF	TRBJ1.1		25	0.0197472	TRBV20c	CSAAADSEASPLHF	TRBJ1.5		45	0.0505368	TRBV26a	CASAALLGGMDTQYF	TRBJ3.4
49	0.0296098	TRBV20a	CSASPGGGAHNPLYF	TRBJ3.3		2	0.00455436	TRBV6v	CTPSEE_KTLYF	TRBJ2.4		25	0.0197472	TRBV6w	CASSQEGHTEVFF	TRBJ1.1		45	0.0505368	TRBV6r	CASNQEGQRKTEVFF	TRBJ1.1
49	0.0296098	TRBV4a	CASGDGMNTEVFF	TRBJ1.1		2	0.00455436	TRBV6q	CTGESAVQLYF	TRBJ2.2		25	0.0197472	TRBV20b	CGARWGSIEEQHF	TRBJ2.1		45	0.0505368	TRBV28a	CASEGWGVGQRIQYF	TRBJ3.5
48	0.0290055	TRBV4a	CASSRTAGRGSPLHF	TRBJ1.5		1	0.00227718	TRBV25a	CASGDYNYRDLGETLYF	TRBJ2.4		24	0.0189573	TRBV4b	CASSRGFGGGGTDTQYF	TRBJ3.4		45	0.0505368	TRBV4a	CASSNVWGSSETLYF	TRBJ2.4
48	0.0290055	TRBV29d	CSALNWGGRQPLYF	TRBJ3.2		1	0.00227718	TRBV9g	CASSQEAG_GGADTQYF	TRBJ3.4		24	0.0189573	TRBV6ac	CASSYSSPEASERYF	TRBJ2.5		44	0.0494138	TRBV6b	CASRPSGGGETQPLYF	TRBJ3.2
48	0.0290055	TRBV9ae	CASSVS*_QSTQYF	TRBJ2.3		1	0.00227718	TRBV9ag	CASSRRWGLYRYEQYF	TRBJ3.7		23	0.0181675	TRBV30a	CAWSLALGGAGELHF	TRBJ2.1		44	0.0494138	TRBV13al	CACVGGGFNTQPLYF	TRBJ3.2
47	0.0284012	TRBV9a	CASSQDMAAPSTQYF	TRBJ2.3		1	0.00227718	TRBV20c	CSADFGGG_ATQPLYF	TRBJ3.2		22	0.0173776	TRBV6b	CASSYGTPSERYF	TRBJ2.5		44	0.0494138	TRBV6b	CASSMSEINNPLYF	TRBJ3.3
47	0.0284012	TRBV21h	CASSSQSRDSSERYF	TRBJ2.5		1	0.00227718	TRBV20a	CSARETSG_NTQPLYF	TRBJ3.2		22	0.0173776	TRBV4b	CASSTNPESTQYF	TRBJ2.3		43	0.0482907	TRBV6r	CASSRGGYDAVQLYF	TRBJ2.2
47	0.0284012	TRBV29b	CSAGELGAPESTQYF	TRBJ2.3		1	0.00227718	TRBV6ac	CASSLWTGNTQIQYF	TRBJ3.5		22	0.0173776	TRBV6ab	QQLEAS_TEVFF	TRBJ1.1		43	0.0482907	TRBV20b	CGASTSDSLNPLYF	TRBJ3.3
47	0.0284012	TRBV20c	CSARVHWGANEEQHF	TRBJ2.1		1	0.00227718	TRBV7a	CASSPGGAETQPLYF	TRBJ3.2		21	0.0165877	TRBV19d	CAASRDGTAGNPLYF	TRBJ3.3		43	0.0482907	TRBV20b	CGARGWLNTQPLYF	TRBJ3.2
47	0.0284012	TRBV9ae	CASQQVYYGELHF	TRBJ3.1		1	0.00227718	TRBV20b	CGASSADLNTQPLYV	TRBJ3.2		21	0.0165877	TRBV26a	CASAETSGGAQPLYF	TRBJ3.2		43	0.0482907	TRBV29b	CSAGGDGDNSPLHF	TRBJ1.5
46	0.0277969	TRBV7a	CASSPRQQNAVQLYF	TRBJ2.2		1	0.00227718	TRBV20b	CGASDRGGQSQPLYF	TRBJ3.2		21	0.0165877	TRBV29d	CSAQTGTASVNPLYF	TRBJ3.3		43	0.0482907	TRBV20c	CSVSLGEFNPLYF	TRBJ3.3
46	0.0277969	TRBV4a	CAGSRDRDSSSERYF	TRBJ2.5		1	0.00227718	TRBV4a	CASSFSTGGANPLYF	TRBJ3.3		21	0.0165877	TRBV12a	CSSSSRT_DRNPLYF	TRBJ3.3		42	0.0471677	TRBV21o	CASSHEELRGTTNNPLYF	TRBJ3.3
46	0.0277969	TRBV4a	CASSPSSGGDGELHF	TRBJ2.1		1	0.00227718	TRBV29b	CSADRGQQGADTQYF	TRBJ3.4		21	0.0165877	TRBV4a	CASSLRAGNPLYF	TRBJ3.3		42	0.0471677	TRBV15a	CASSRAGTAGSDPLYF	TRBJ3.3
46	0.0277969	TRBV20c	CGAREDSENSPLHF	TRBJ1.5		1	0.00227718	TRBV20c	CSAREAAGDTQPLYF	TRBJ3.2		21	0.0165877	TRBV20c	CSAGHYNSPLHF	TRBJ1.5		42	0.0471677	TRBV4a	CASSSQTGGFSGEQHF	TRBJ2.1
46	0.0277969	TRBV19b	CARSTGPLYF	TRBJ3.3		1	0.00227718	TRBV4a	CASSLSS_GVNPLYF	TRBJ3.3		19	0.0150079	TRBV4a	CASSRDGDSAGPLHF	TRBJ1.5		42	0.0471677	TRBV7b	CASSSRELYEEQHF	TRBJ2.1
45	0.0271926	TRBV4a	CASSRGGGPDPLYF	TRBJ3.3		1	0.00227718	TRBV19b	CAAKPGG_AVDPLYF	TRBJ3.3		19	0.0150079	TRBV20c	CSALLVRGENNPLYF	TRBJ3.3		42	0.0471677	TRBV20c	CGAGGTEYEEQHF	TRBJ2.1
45	0.0271926	TRBV29e	CSAGESASQSTQYF	TRBJ2.3		1	0.00227718	TRBV6ac	CAGSSGTAADTQYF	TRBJ3.4		19	0.0150079	TRBV20c	CSGFQHEYSPLHF	TRBJ1.5		42	0.0471677	TRBV20b	CSAPFGELHF	TRBJ2.1
45	0.0271926	TRBV4a	CASSRSSTTEVFF	TRBJ1.1		1	0.00227718	TRBV15a	CASSSGGEVVPLYF	TRBJ3.3		18	0.014218	TRBV13al	CASSYAGGASYEQYF	TRBJ3.7		41	0.0460447	TRBV29b	CSAVPGLGDSETLYF	TRBJ2.4
45	0.0271926	TRBV4a	CASSRAGPYEQYF	TRBJ3.7		1	0.00227718	TRBV6ac	CASRRGLGTDAQYF	TRBJ3.4		18	0.014218	TRBV29b	CSAGLQEREVFF	TRBJ1.1		41	0.0460447	TRBV6ac	CASSYWD_PTREQHF	TRBJ2.1
44	0.0265884	TRBV26a	CASAESSGGRDTQYF	TRBJ3.4		1	0.00227718	TRBV4a	CASSREGVNNLLYF	TRBJ3.3		17	0.0134281	TRBV21d	CASSQLPALTNDRLYF	TRBJ1.3		41	0.0460447	TRBV7a	CASSPTGTKNEQYF	TRBJ3.7
44	0.0265884	TRBV9z	CASSQDQNSYEQYF	TRBJ3.7		1	0.00227718	TRBV25a	CASGEGGTAEEQHF	TRBJ2.1		16	0.0126382	TRBV6i	CASIRTSGGASNPLYF	TRBJ3.3		41	0.0460447	TRBV4a	CASSAPGQQSERYF	TRBJ2.5
43	0.0259841	TRBV4a	CASSRRGEGETLYF	TRBJ2.4		1	0.00227718	TRBV4a	CASSRTSSTDTQYF	TRBJ3.4		16	0.0126382	TRBV19d	CAASRGSGDSNPLYF	TRBJ3.3		40	0.0449216	TRBV6i	CASTNFGGHNNSYEQYF	TRBJ3.7
43	0.0259841	TRBV29b	CSAGTGRDSQIQYF	TRBJ3.5		1	0.00227718	TRBV20c	CSHAETGGGNPLYF	TRBJ3.3		16	0.0126382	TRBV26a	CASALLAGQNNPLYF	TRBJ3.3		40	0.0449216	TRBV12a	CASSKGPTPMTNDRLYF	TRBJ1.3
43	0.0259841	TRBV29d	CSAGLGGEINPLYF	TRBJ3.3		1	0.00227718	TRBV19d	CAAKPGG_VDPLYF	TRBJ3.3		16	0.0126382	TRBV26a	CASADQAGQQGTQYF	TRBJ2.3		40	0.0449216	TRBV26a	CASSESGSQHAVQLYF	TRBJ2.2
43	0.0259841	TRBV7b	CASSPGQ_STEVFF	TRBJ1.1		1	0.00227718	TRBV29d	CSARTSG_ADTQYF	TRBJ3.4		16	0.0126382	TRBV26a	CASAESPGDPDTQYF	TRBJ3.4		40	0.0449216	TRBV30a	CAWSQFSGGRDTQYF	TRBJ3.4
42	0.0253798	TRBV30a	CAWSLLGDAVQLYF	TRBJ2.2		1	0.00227718	TRBV20d	CGARGGG_ADTQYF	TRBJ3.4		15	0.0118483	TRBV26a	CASAELQG_GGADTQYF	TRBJ3.4		40	0.0449216	TRBV20b	CGAKLHFGDSYEQYF	TRBJ3.7
42	0.0253798	TRBV29b	CSASKGGDIDTQYF	TRBJ3.4		1	0.00227718	TRBV20a	CGARRTNTQPLYF	TRBJ3.2		14	0.0110585	TRBV4a	CASSRAGGAGWGGELHF	TRBJ2.1		40	0.0449216	TRBV29b	CSAGDRGGGSDTQYF	TRBJ3.4
41	0.0247755	TRBV6m	CASSLGLGGASSTQYF	TRBJ2.3		1	0.00227718	TRBV4a	CASSTRHTQPLYF	TRBJ3.2		14	0.0110585	TRBV6ac	CASSYSTGDSTDTQYF	TRBJ3.4		40	0.0449216	TRBV6r	CASSQGGDQSTQYF	TRBJ2.3
41	0.0247755	TRBV3a	CASSAPGQRSHEQYF	TRBJ3.7		1	0.00227718	TRBV20b	CSALRGEGNPLYF	TRBJ3.3		14	0.0110585	TRBV19d	CAASRGLGGYEEQHF	TRBJ2.1		40	0.0449216	TRBV29e	CSAGGQKVSETLYF	TRBJ2.4
41	0.0247755	TRBV4a	CASSSDWGASNPLYF	TRBJ3.3		1	0.00227718	TRBV19a	R*YRPK_AVQLYF	TRBJ2.2		14	0.0110585	TRBV26a	CASAESMGGTDTQYF	TRBJ3.4		39	0.0437986	TRBV28a	CASSEYLRARSAVQLYF	TRBJ2.2
40	0.0241712	TRBV4a	CASSRGTPATPVQLYF	TRBJ2.2								14	0.0110585	TRBV6i	CASSPIGDSNEEQHF	TRBJ2.1		39	0.0437986	TRBV4a	CASSHFGGGIDNPLYF	TRBJ3.3
40	0.0241712	TRBV4a	CASSPGQREQYF	TRBJ3.7								14	0.0110585	TRBV4a	CASTTSGGADGELHF	TRBJ2.1		39	0.0437986	TRBV9q	VPAAQDW_GTQIQYF	TRBJ3.5
40	0.0241712	TRBV29b	CSVATSNTEVFF	TRBJ1.1								14	0.0110585	TRBV4a	CASSLELGGFYEQYF	TRBJ3.7		39	0.0437986	TRBV12b	CATIDWGVASTQYF	TRBJ2.3
39	0.0235669	TRBV20a	CSARDSLRGGEHDPLYF	TRBJ3.3								14	0.0110585	TRBV19d	CAATHPRDLDIQYF	TRBJ3.5		39	0.0437986	TRBV15a	CASSSLRGVKIQYF	TRBJ3.5
39	0.0235669	TRBV4a	CASSREWGVGQSTQYF	TRBJ2.3								14	0.0110585	TRBV4a	CASSRASSEEQHF	TRBJ2.1		39	0.0437986	TRBV4a	CASSRGGGGTEVFF	TRBJ1.1
39	0.0235669	TRBV20d	CGAREVSGDAVQLYF	TRBJ2.2								13	0.0102686	TRBV20c	CGARGGTGGAETLYF	TRBJ2.4		39	0.0437986	TRBV20c	CGAKASNNPLYF	TRBJ3.3
39	0.0235669	TRBV9j	CASSPRTSQDTQYF	TRBJ3.4								13	0.0102686	TRBV20d	CGARDSRDNSPLHF	TRBJ1.5		38	0.0426755	TRBV6ac	CASLWEGQQRRGNTEVFF	TRBJ1.1
39	0.0235669	TRBV4a	CASGSRGSYGELHF	TRBJ2.1								13	0.0102686	TRBV20c	CSAQGTADNSPLHF	TRBJ1.5		38	0.0426755	TRBV9o	CASSQEGASPDAVQLYF	TRBJ2.2
39	0.0235669	TRBV4a	CASRPSSYGELHF	TRBJ2.1								13	0.0102686	TRBV4a	CASSGARTLYF	TRBJ3.3		38	0.0426755	TRBV26a	CASALSGGGQSDTQYF	TRBJ3.4
38	0.0229627	TRBV7a	CASSPDSRGLSTDTQYF	TRBJ3.4								12	0.00947867	TRBV19d	CAASIGTGAPQPLYF	TRBJ3.2		38	0.0426755	TRBV28a	CASSEYSVDNPLYF	TRBJ3.3
38	0.0229627	TRBV4a	CASSSGLGDSQSTQYF	TRBJ2.3								12	0.00947867	TRBV26a	CASASTSGNTQYF	TRBJ3.4		37	0.0415525	TRBV21d	CASSQSTLLSVRQQWSTQYF	TRBJ2.3
38	0.0229627	TRBV20c	CSARPISGEDINPLYF	TRBJ3.3								10	0.00789889	TRBV21a	CASSQLPGY_GPAYEQYF	TRBJ3.7		37	0.0415525	TRBV4a	CASSSRLGGGQSTQYF	TRBJ2.3
38	0.0229627	TRBV20b	CGASEGESDWEIQYF	TRBJ3.5								10	0.00789889	TRBV26a	CASAELQG_GADTQYF	TRBJ3.4		37	0.0415525	TRBV26a	CASAQSTGGSETLYF	TRBJ2.4
38	0.0229627	TRBV19s2a	CSGGRLRGDIQIQYF	TRBJ3.5								10	0.00789889	TRBV4b	CASSRGVGEAVQLYF	TRBJ2.2		37	0.0415525	TRBV6i	CASSSVRGVPNPLYF	TRBJ3.3
38	0.0229627	TRBV7b	CASSQGVGGNPLYF	TRBJ3.3								10	0.00789889	TRBV26a	CASAMDSEASERYF	TRBJ2.5		37	0.0415525	TRBV21m	CASSHLRGDTQPLYF	TRBJ3.2
38	0.0229627	TRBV6ab	QQLLGGA_HEEQHF	TRBJ2.1								10	0.00789889	TRBV9ac	CASSQVRETLYF	TRBJ2.4		37	0.0415525	TRBV6b	CASSYGGGYEQYF	TRBJ3.7
37	0.0223584	TRBV7a	CASSPNWAGNAYEQYF	TRBJ3.7								9	0.007109	TRBV19d	CAASRETGGHSETLYF	TRBJ2.4		37	0.0415525	TRBV4a	CASSPGQQQIQYF	TRBJ3.5
37	0.0223584	TRBV29d	CSAGEIRGGVNPLYF	TRBJ3.3								9	0.007109	TRBV4a	CASSRDGG_AGNPLYF	TRBJ3.3		36	0.0404295	TRBV7a	CASSPSSRSGGSETLYF	TRBJ2.4
37	0.0223584	TRBV20b	CSARDGTGGWETLYF	TRBJ2.4								9	0.007109	TRBV6m	CASSFRTAGAEEQHF	TRBJ2.1		36	0.0404295	TRBV30a	CAWSHLGQGIETLYF	TRBJ2.4
37	0.0223584	TRBV20b	CGARAVPDNSPLHF	TRBJ1.5								9	0.007109	TRBV15a	CASSRVGDGDQIQYF	TRBJ3.5		36	0.0404295	TRBV26a	CASSEEDRRNNPLYF	TRBJ3.3
37	0.0223584	TRBV4a	CASSRDGTASPLHF	TRBJ1.5								9	0.007109	TRBV20c	CSAAPGQQDTQPLYF	TRBJ3.2		36	0.0404295	TRBV6r	CASSPGTAGGTEVFF	TRBJ1.1
37	0.0223584	TRBV29e	CSARTAENSPLHF	TRBJ1.5								9	0.007109	TRBV29b	CSAGAAG_ADTQYF	TRBJ3.4		36	0.0404295	TRBV7a	CASSQDWGDAVQLYF	TRBJ2.2
37	0.0223584	TRBV30a	CAACWD_REVFF	TRBJ1.1								8	0.00631912	TRBV6m	CASTSGGQQTYEQYF	TRBJ3.7		36	0.0404295	TRBV19d	CAASRQEASDEQYF	TRBJ3.7
36	0.0217541	TRBV15a	CASSRGLGGSTDTQYF	TRBJ3.4								8	0.00631912	TRBV6a	CASRKNSGGGNPLYF	TRBJ3.3		36	0.0404295	TRBV29b	CSAGREAASNPLYF	TRBJ3.3
36	0.0217541	TRBV20b	CGASAGGGDSETLYF	TRBJ2.4								8	0.00631912	TRBV20c	CSARDFGGDNNPLYF	TRBJ3.3		36	0.0404295	TRBV20c	CSARDRGEADTQYF	TRBJ3.4
36	0.0217541	TRBV7a	CASSPTGTASERYF	TRBJ2.5								8	0.00631912	TRBV4a	CASSRGGGNNPLYF	TRBJ3.3		36	0.0404295	TRBV29b	CSASGTSHGELHF	TRBJ2.1
35	0.0211498	TRBV7a	CASSPLPFGGPDPLYF	TRBJ3.3								8	0.00631912	TRBV20b	CSARESAEGETLYF	TRBJ2.4		35	0.0393064	TRBV6ah	CTCGCIRDESRGNNPLYF	TRBJ3.3
34	0.0205455	TRBV28a	CASSEGLGETYEQYF	TRBJ3.7								8	0.00631912	TRBV20a	CSARPGEDNPLYF	TRBJ3.3		35	0.0393064	TRBV6v	CTCG*GAGTLNTEVFF	TRBJ1.1
33	0.0199413	TRBV4a	CASSRGRGGANGELHF	TRBJ2.1								8	0.00631912	TRBV4a	CASSPGTAEQYF	TRBJ3.7		35	0.0393064	TRBV29e	CSAHQSDSRAGEVFF	TRBJ1.1
33	0.0199413	TRBV30a	CAWSLGTADNSPLHF	TRBJ1.5								7	0.00552923	TRBV9ae	CASSEYGGARVSDGELHF	TRBJ2.1		35	0.0393064	TRBV21h	CASSHRRGYGELHF	TRBJ2.1
33	0.0199413	TRBV21d	CASSRIGTASSPLHF	TRBJ1.5								7	0.00552923	TRBV4b	CASSRGGDAYEQYF	TRBJ3.7		34	0.0381834	TRBV6ah	CTCPLNGFL_PPASERYF	TRBJ2.5
33	0.0199413	TRBV20a	CSARGRYQASERYF	TRBJ2.5								6	0.00473934	TRBV30a	CAWSLPDWDAYEQYF	TRBJ3.7		34	0.0381834	TRBV5c	CASSLAWRPISNTEVFF	TRBJ1.1
32	0.019337	TRBV20c	CSARGGGLGDAETLYF	TRBJ2.4								6	0.00473934	TRBV6ac	CASSYSMGVAGTQYF	TRBJ2.3		34	0.0381834	TRBV20c	CSAARTSGDVDPLYF	TRBJ3.3
32	0.019337	TRBV4a	CASSRGTNDRLYF	TRBJ1.3								6	0.00473934	TRBV19b	CAATGRYSTDTQYF	TRBJ3.4		34	0.0381834	TRBV28a	CASGTAIATLYF	TRBJ2.4
31	0.0187327	TRBV20b	CGAIRDWGVITAHEQYF	TRBJ3.7								6	0.00473934	TRBV29b	CSAGEGGDAVQLYF	TRBJ2.2		33	0.0370603	TRBV20b	CGVSTGGWESRYSETLYF	TRBJ2.4
31	0.0187327	TRBV29b	CSAGDRDYEEQHF	TRBJ2.1								6	0.00473934	TRBV9ah	CASSPQPAYEQYF	TRBJ3.7		33	0.0370603	TRBV6b	CASSHRSGTAGNSPLHF	TRBJ1.5
31	0.0187327	TRBV6n	CASS*Q_NSPLHF	TRBJ1.5								6	0.00473934	TRBV30a	CAWRGG_GEEQHF	TRBJ2.1		33	0.0370603	TRBV26a	CASAPNRGDGTDTQYF	TRBJ3.4
30	0.0181284	TRBV9ac	CASSQDPWT_RAHDPLYF	TRBJ3.3								5	0.00394945	TRBV26a	CASAEGLGGAYEQYF	TRBJ3.7		33	0.0370603	TRBV9n	CASSYRGGDSETLYF	TRBJ2.4
30	0.0181284	TRBV7a	CASSLRDSGSADTQYF	TRBJ3.4								5	0.00394945	TRBV6ac	CASSQGLGDAETLYF	TRBJ2.4		33	0.0370603	TRBV9ae	CASRIGLTANTEVFF	TRBJ1.1
30	0.0181284	TRBV6m	CASSPWGVEVNPLYF	TRBJ3.3								5	0.00394945	TRBV6b	CASSFGGGGDNPLYF	TRBJ3.3		33	0.0370603	TRBV20c	CSARWETADNSPLHF	TRBJ1.5
30	0.0181284	TRBV20c	CSARTGPMNTQPLYF	TRBJ3.2								5	0.00394945	TRBV19a	C*SVRGG_PDPLYF	TRBJ3.3		33	0.0370603	TRBV26a	CASADSRDNSPLHF	TRBJ1.5
30	0.0181284	TRBV24a	CASTPGLNAVQLYF	TRBJ2.2								4	0.00315956	TRBV21h	CASSQTSGGAVNPLYF	TRBJ3.3		33	0.0370603	TRBVXa	CTCSSGGESGELHF	TRBJ2.1
30	0.0181284	TRBV29e	CSAGGDSMAEVFF	TRBJ1.1								4	0.00315956	TRBV4a	CASSSSGG_ETQPLYF	TRBJ3.2		33	0.0370603	TRBV9z	CASSQDNIGELHF	TRBJ2.1
29	0.0175241	TRBV3a	CASSSLRTVTDTQYF	TRBJ3.4								4	0.00315956	TRBV26a	CASARGTAGGTEVFF	TRBJ1.1		33	0.0370603	TRBV6ab	QQLLRR_GETQYF	TRBJ2.3
29	0.0175241	TRBV6ac	CASSQRGTAEIQYF	TRBJ3.5								4	0.00315956	TRBV6i	CASSSLGGGSNPLYF	TRBJ3.3		32	0.0359373	TRBV20c	CGARDFGAAVEQYF	TRBJ3.7
29	0.0175241	TRBV20c	CSASSGVGHEIQYF	TRBJ3.5								4	0.00315956	TRBV6a	CASSGQQPTDTQYF	TRBJ3.4		32	0.0359373	TRBV29b	CSARLDSDNSPLHF	TRBJ1.5
29	0.0175241	TRBV20b	CGARRGEAGTQYF	TRBJ2.3								4	0.00315956	TRBV19a	CGGFGG_ADPLYF	TRBJ3.3		32	0.0359373	TRBV6m	CASSPQQEDTQYF	TRBJ3.4
28	0.0169199	TRBV20a	CGASGTGDNSPLHF	TRBJ1.5								3	0.00236967	TRBV26a	WASAELQG_GADTQYF	TRBJ3.4		31	0.0348142	TRBV12b	CASSRNRRTSGGAMNTQPLYF	TRBJ3.2
27	0.0163156	TRBV29b	CSAGEDASRETQPLYF	TRBJ3.2								3	0.00236967	TRBV6r	WASSPRAGGAETLYF	TRBJ2.4		31	0.0348142	TRBV4a	CASSADRGGGGQSTQYF	TRBJ2.3
27	0.0163156	TRBV26a	CASAFGVGTSYEQYF	TRBJ3.7								3	0.00236967	TRBV20d	CGALTSG_GGNPLYF	TRBJ3.3		31	0.0348142	TRBV6ac	CASSLPMTAPNEQYF	TRBJ3.7
27	0.0163156	TRBV20a	CSARSDRADNSPLHF	TRBJ1.5								3	0.00236967	TRBV20d	CGALTAGGGNPLYF	TRBJ3.3		31	0.0348142	TRBV6ac	CASSSTGNAVQLYF	TRBJ2.2
27	0.0163156	TRBV4a	CASSRDRHTEVFF	TRBJ1.1								3	0.00236967	TRBV19d	GAAGGSGGADPLYF	TRBJ3.3		31	0.0348142	TRBV6ab	QQPNS_AQLYF	TRBJ2.2
27	0.0163156	TRBV29e	CSAATGQSTQYF	TRBJ2.3								3	0.00236967	TRBV26a	CASAGRDSDDYHF	TRBJ3.7		30	0.0336912	TRBV21o	CASSST*Y_GGSQIQYF	TRBJ3.5
26	0.0157113	TRBV4a	CASSAARGGKYEEQHF	TRBJ2.1								3	0.00236967	TRBV20c	CSGFQHEDSPLHF	TRBJ1.5		30	0.0336912	TRBV26a	CASAAGTGDTQPLYF	TRBJ3.2
26	0.0157113	TRBV20b	CGAKNNTGGADTQYF	TRBJ3.4								3	0.00236967	TRBV6v	CTWPDR_DTQYF	TRBJ3.4		30	0.0336912	TRBV9n	CASRRQHMTNDRLYF	TRBJ1.3
26	0.0157113	TRBV13al	CASSGTGGADPLYF	TRBJ3.3								2	0.00157978	TRBV6b	CASSYDGGAAYEQYF	TRBJ3.7		30	0.0336912	TRBV12a	CASSLTR_NSPLHF	TRBJ1.5
26	0.0157113	TRBV20c	CSARGTADNSPLHF	TRBJ1.5								2	0.00157978	TRBV4a	CASSLELGGVYEQYF	TRBJ3.7		30	0.0336912	TRBV6ab	LQEGH_EVFF	TRBJ1.1
25	0.015107	TRBV7a	CASSPDFGGSDGELHF	TRBJ2.1								2	0.00157978	TRBV20d	CGARGAGGAEEQHF	TRBJ2.1		29	0.0325682	TRBV29e	CSAQDIKDINLSDGNDRLYF	TRBJ1.3
24	0.0145027	TRBV20b	CGAIRLGVDTQPLYF	TRBJ3.2								2	0.00157978	TRBV4a	CASSRGGPDPLYF	TRBJ3.3		29	0.0325682	TRBVXa	CTCSAPGQRDSQSTQYF	TRBJ2.3
24	0.0145027	TRBV20a	CGAPDAYNSPLHF	TRBJ1.5								2	0.00157978	TRBV6ab	QQWEAS_TEVFF	TRBJ1.1		29	0.0325682	TRBV6m	CASSRGAAGSETLYF	TRBJ2.4
23	0.0138985	TRBV4a	CASSRGTADTQPLYF	TRBJ3.2								2	0.00157978	TRBV19a	C**QI_EEQHF	TRBJ2.1		28	0.0314451	TRBV21d	CASSLLSQNVINYEQYF	TRBJ3.7
23	0.0138985	TRBVXa	CTCSSDVGGAGEQYF	TRBJ3.7								1	0.000789889	TRBV20c	CSARSSTGGLNTQPLYV	TRBJ3.2		28	0.0314451	TRBV9a	CASSRDWGPSETLYF	TRBJ2.4
23	0.0138985	TRBV20c	CSAASSGGDNNPLYF	TRBJ3.3								1	0.000789889	TRBV7a	CASSPGGT_INTQPLYF	TRBJ3.2		28	0.0314451	TRBV6am	CASSYSGGASNPLYF	TRBJ3.3
23	0.0138985	TRBV29e	CSAGGSSNDPLYF	TRBJ3.3								1	0.000789889	TRBV7a	CASPSDWGVIGNPLYF	TRBJ3.3		27	0.0303221	TRBV20b	CGANGLVGGGNPLYF	TRBJ3.3
23	0.0138985	TRBV20c	CSARGRQHTEVFF	TRBJ1.1								1	0.000789889	TRBV6i	CASRDSRAGNTQPLYI	TRBJ3.2		26	0.029199	TRBV26a	CASRQMTGRFPRTGGYSETLYF	TRBJ2.4
23	0.0138985	TRBV29e	CSAAQQEAVQLYF	TRBJ2.2								1	0.000789889	TRBV19s2a	CSGGDWGVSSTDTQYF	TRBJ3.4		26	0.029199	TRBV21d	CASSQSYPGGSIETLYF	TRBJ2.4
21	0.0126899	TRBV20b	CGARGEWRENTEVFF	TRBJ1.1								1	0.000789889	TRBV26a	CASAESRGQRDTQYF	TRBJ3.4		26	0.029199	TRBV20b	CGASRQGDKDNSPLHF	TRBJ1.5
21	0.0126899	TRBV20b	CGARDWGDAETLYF	TRBJ2.4								1	0.000789889	TRBV26a	CASAETAGGAQPLYF	TRBJ3.2		26	0.029199	TRBV6m	CASSYLSGLNNPLYF	TRBJ3.3
21	0.0126899	TRBV20b	CGARVGEVDPLYF	TRBJ3.3								1	0.000789889	TRBV6i	CASSYAWGASYEQYF	TRBJ3.7		26	0.029199	TRBV20b	CGAHPSGGENNPLYF	TRBJ3.3
20	0.0120856	TRBV13al	CASTPSGGATDTQYF	TRBJ3.4								1	0.000789889	TRBV7a	CASSSHFGGGEPLYF	TRBJ3.2		25	0.028076	TRBV13al	CASSWGRGASTDTQYF	TRBJ3.4
20	0.0120856	TRBV7a	CASSPTG_DNDRLYF	TRBJ1.3								1	0.000789889	TRBV20d	CGARDERGASQPLYF	TRBJ3.2		25	0.028076	TRBV6am	CASRHFGGGWPRPLYF	TRBJ3.3
20	0.0120856	TRBV6ac	CASSRTSDADTQYF	TRBJ3.4								1	0.000789889	TRBVXa	CTCSSDFGGSGEQYF	TRBJ3.7		25	0.028076	TRBV29b	CSASQLTGGDAVQLYF	TRBJ2.2
20	0.0120856	TRBV29e	CSAGTAENTQPLYF	TRBJ3.2								1	0.000789889	TRBV29e	CSAQRGLGDAQIQYF	TRBJ3.5		25	0.028076	TRBV7a	CASSPGTGGYEEQHF	TRBJ2.1
20	0.0120856	TRBV29b	CSAQGAYTQPLYF	TRBJ3.2								1	0.000789889	TRBV6a	CASSHTE_PTDTQYF	TRBJ3.4		25	0.028076	TRBVXa	CTCSETANSPLHF	TRBJ1.5
20	0.0120856	TRBV6ab	QQLRTG_AQIQYF	TRBJ3.5								1	0.000789889	TRBV19d	CAASSRQ_SINPLYF	TRBJ3.3		24	0.026953	TRBV7a	CASSPRIPHAFIMNTQPLYF	TRBJ3.2
19	0.0114813	TRBV7a	CASSSGGG_DTQPLYF	TRBJ3.2								1	0.000789889	TRBV7a	CASPGGAETQPLYF	TRBJ3.2		24	0.026953	TRBV20c	CSARDLGGESNNPLYF	TRBJ3.3
19	0.0114813	TRBV29d	CSAREGLGDSETLYF	TRBJ2.4								1	0.000789889	TRBV26a	CASQGGGGADTQYF	TRBJ3.4		24	0.026953	TRBV6ac	CASSSGTSNTQPLYF	TRBJ3.2
19	0.0114813	TRBV9a	CASSHTREVDTQYF	TRBJ3.4								1	0.000789889	TRBV26a	CASAMDSVASERYF	TRBJ2.5		24	0.026953	TRBV9o	CASSPPGAHEETLYF	TRBJ2.4
19	0.0114813	TRBV4a	CASSGAGNSYEQYF	TRBJ3.7								1	0.000789889	TRBV6ac	CASSYGGDSQIQYF	TRBJ3.5		24	0.026953	TRBV3a	CASKKQGENNPLYF	TRBJ3.3
19	0.0114813	TRBV6ab	QQLRRA_GTEVFF	TRBJ1.1								1	0.000789889	TRBV7a	CASSPGGRRPSPCT	TRBJ3.2		23	0.0258299	TRBV12a	CASSMVTSGVLRNSYEQYF	TRBJ3.7
18	0.0108771	TRBV4a	CASSRGGG_DTQPLYF	TRBJ3.2								1	0.000789889	TRBV7a	CASSPGGETQPLYF	TRBJ3.2		23	0.0258299	TRBV6ac	CASSYSRQQ_IGNTEVFF	TRBJ1.1
18	0.0108771	TRBV26a	CASAELPAAAYEQYF	TRBJ3.7								1	0.000789889	TRBV4a	CASSRKDDSYEQYF	TRBJ3.7		23	0.0258299	TRBV20d	CGARDPGTAHDAETLYF	TRBJ2.4
18	0.0108771	TRBV26a	CASAESGGGADTQYF	TRBJ3.4								1	0.000789889	TRBV4a	CASSRTSGTDTQYF	TRBJ3.4		23	0.0258299	TRBV6m	CASSRDSR_RRDTQYF	TRBJ3.4
18	0.0108771	TRBV4a	CASSTGQQGASTQYF	TRBJ2.3								1	0.000789889	TRBV20c	CGALRTGMNTEVFF	TRBJ1.1		23	0.0258299	TRBV6ac	CASSGTSEAVQLYF	TRBJ2.2
18	0.0108771	TRBV19d	CAASRGLETQPLYF	TRBJ3.2								1	0.000789889	TRBV20b	CSARDLRDTHPLYF	TRBJ3.2		22	0.0247069	TRBV26a	CASAESLAAEGGAEETLYF	TRBJ2.4
18	0.0108771	TRBV20b	CGASTAGENSPLHF	TRBJ1.5								1	0.000789889	TRBV20a	CSAGSWGGTDTQYF	TRBJ3.4		22	0.0247069	TRBV21i	CASPNGTALDRLYF	TRBJ1.3
18	0.0108771	TRBV20d	CGASFGGDSYEQYF	TRBJ3.7								1	0.000789889	TRBV19d	CAANRGQ_HTEVFF	TRBJ1.1		22	0.0247069	TRBV6ae	CASSTGGATDTQYF	TRBJ3.4
18	0.0108771	TRBV29e	CSASGTENTEVFF	TRBJ1.1								1	0.000789889	TRBV29b	CSAGAEG_ADTQYF	TRBJ3.4		22	0.0247069	TRBV6m	CASSFTGSSPLHF	TRBJ1.5
17	0.0102728	TRBV30a	CAWSPPWDSSTQYF	TRBJ2.3								1	0.000789889	TRBV12b	CASSRQHIKDYHF	TRBJ3.7		21	0.0235838	TRBV6o	CASSWWRVEGYEQYF	TRBJ3.7
17	0.0102728	TRBV20b	CGAREKDVEEQHF	TRBJ2.1								1	0.000789889	TRBV20b	CGARGGSIEEQHF	TRBJ2.1		21	0.0235838	TRBV6i	CASSVFGGGGGELHF	TRBJ2.1
16	0.00966849	TRBV24a	CASSGQQGTSNPLYF	TRBJ3.3								1	0.000789889	TRBV6b	CASSYLENTEVFF	TRBJ1.1		21	0.0235838	TRBV6ac	CASSQVGQQTDTQYF	TRBJ3.4
16	0.00966849	TRBV19d	CAAQGSRNTQPLYF	TRBJ3.2								1	0.000789889	TRBV19a	C**TGT_VEEQHF	TRBJ2.1		21	0.0235838	TRBV29b	CSASDAAFGNSPLHF	TRBJ1.5
15	0.00906421	TRBV13al	CASSPLGGASYEQYF	TRBJ3.7								1	0.000789889	TRBV9aa	CAGHGG_NPLYF	TRBJ3.3		21	0.0235838	TRBV20b	CGAPQRDNTEVFF	TRBJ1.1
15	0.00906421	TRBV4a	CASRTNSEDTQPLYF	TRBJ3.2														21	0.0235838	TRBV29e	CSATRDINSPLHF	TRBJ1.5
15	0.00906421	TRBV29b	CSAGPGLGAEEQHF	TRBJ2.1														20	0.0224608	TRBVXa	CTCSNSPAGGVGPLYF	TRBJ3.3
15	0.00906421	TRBV29d	CSAGDSRDSSPLHF	TRBJ1.5														20	0.0224608	TRBV6b	CASGRGGDAQGPLYF	TRBJ3.3
15	0.00906421	TRBV4a	CASSWGQDEEQHF	TRBJ2.1														20	0.0224608	TRBV26a	CASSAGGRADTQYF	TRBJ3.4
15	0.00906421	TRBV4a	CASSRGAQSTQYF	TRBJ2.3														20	0.0224608	TRBV6am	CASSIYSRPTLYF	TRBJ2.4
14	0.00845993	TRBV30a	CAWSLELGGSETLYF	TRBJ2.4														19	0.0213378	TRBV30a	CAWTARLGEGETLYF	TRBJ2.4
14	0.00845993	TRBV29d	CSASDWG_DNDPLYF	TRBJ3.3														17	0.0190917	TRBV9ah	CASSEGPSRDYDRLYF	TRBJ1.3
14	0.00845993	TRBV6r	CASSSGQHDRLYF	TRBJ1.3														17	0.0190917	TRBV26a	CASLKWGRLAVQLYF	TRBJ2.2
13	0.00785565	TRBV21d	CASSLTTGGSPREQYF	TRBJ3.7														17	0.0190917	TRBV20d	CGARDERGAAQPLYF	TRBJ3.2
13	0.00785565	TRBV7a	CASSLVGGSAYEQYF	TRBJ3.7														17	0.0190917	TRBV24a	CASSGGG_EVWELHF	TRBJ2.1
13	0.00785565	TRBVXa	CTCSKETGGAYEQYF	TRBJ3.7														17	0.0190917	TRBV20b	CSARDFGGPDPLYF	TRBJ3.3
13	0.00785565	TRBV29b	CSADASGGSANPLYF	TRBJ3.3														17	0.0190917	TRBV30a	CAWSIGGTSERYF	TRBJ2.5
13	0.00785565	TRBV6m	CASSTGLGVYEQYF	TRBJ3.7														16	0.0179686	TRBV7a	CASSPKQQGVWDRLYF	TRBJ1.3
13	0.00785565	TRBV19d	CAAAGATETLYF	TRBJ2.4														16	0.0179686	TRBV20b	CGARGGSENSPLHF	TRBJ1.5
13	0.00785565	TRBV20a	CSARGGWEEQHF	TRBJ2.1														16	0.0179686	TRBV19b	CAAGGVINNPLYF	TRBJ3.3
12	0.00725137	TRBV7a	CASSPTFRGAADEQYF	TRBJ3.7														15	0.0168456	TRBV9q	VPAA*GT_RNDRLYF	TRBJ1.3
12	0.00725137	TRBV20c	CSASGGSSNTQPLYF	TRBJ3.2														15	0.0168456	TRBV6am	CASSYSSAREQYF	TRBJ3.7
11	0.00664709	TRBV19d	CAASRSRDSAVQLYF	TRBJ2.2														14	0.0157226	TRBV3a	CASSRTSGAPTDTQYF	TRBJ3.4
11	0.00664709	TRBV20a	CSARAVGEIYEQYF	TRBJ3.7														14	0.0157226	TRBV20c	CSPTSLVGDNPLYF	TRBJ3.3
11	0.00664709	TRBV29b	CSAGSSGNSPLHF	TRBJ1.5														14	0.0157226	TRBV4b	CASTLRRHF	TRBJ3.7
10	0.00604281	TRBV7a	CASSPSSG_GRSDPLYF	TRBJ3.3														13	0.0145995	TRBV7a	CASSPTSSRDSRPTEVFF	TRBJ1.1
10	0.00604281	TRBV4a	CASSRVPTAAYEQYF	TRBJ3.7														13	0.0145995	TRBV6i	CASSLGLTQPLYF	TRBJ3.2
10	0.00604281	TRBV4a	CASSKGSTEVFF	TRBJ1.1														12	0.0134765	TRBV20d	CGAPGGVGDSQIQYF	TRBJ3.5
9	0.00543853	TRBV19d	CAASRGLGGAAETLYF	TRBJ2.4														12	0.0134765	TRBV6i	CASSQGGPPGEQHF	TRBJ2.1
9	0.00543853	TRBV19d	CAASREAGSPDTQYF	TRBJ3.4														11	0.0123534	TRBV7a	CASSRGFGGGGGNPLYF	TRBJ3.3
8	0.00483425	TRBV20c	CSARTSGG_GYNPLYF	TRBJ3.3														11	0.0123534	TRBV6a	CASSYSGTANTEVFF	TRBJ1.1
8	0.00483425	TRBV20b	CSAPRDVGNTQPLYF	TRBJ3.2														11	0.0123534	TRBV19b	CAASRLGETQPLYF	TRBJ3.2
8	0.00483425	TRBV20a	CSASPGG_AHNPLYF	TRBJ3.3														11	0.0123534	TRBV20a	CSARGNWANTEVFF	TRBJ1.1
8	0.00483425	TRBV6ac	CASSDWGDAYEQYF	TRBJ3.7														11	0.0123534	TRBV12a	CSSST*_NDRLYF	TRBJ1.3
8	0.00483425	TRBV3a	CASSLLGSAVQLYF	TRBJ2.2														10	0.0112304	TRBV9ah	CASSAAITPTAGTRDPF	TRBJ3.7
8	0.00483425	TRBV24a	CASNVGPWNGELHF	TRBJ2.1														10	0.0112304	TRBV29b	CSAGEEIGGWGESTQYF	TRBJ2.3
8	0.00483425	TRBV29b	CSAKDSENTEVFF	TRBJ1.1														10	0.0112304	TRBV20c	CSASRDTEASERYF	TRBJ2.5
7	0.00422997	TRBV20c	CSARVQSGGLSNNPLYF	TRBJ3.3														10	0.0112304	TRBV20b	CSGGFSAETLYF	TRBJ2.4
7	0.00422997	TRBV6i	CASSARLGADAETLYF	TRBJ2.4														10	0.0112304	TRBV4b	CASIILWIQYF	TRBJ3.5
7	0.00422997	TRBV20b	CGATAGDSGTDTQYF	TRBJ3.4														9	0.0101074	TRBV7a	CASSSDFGEVNTQPLYF	TRBJ3.2
7	0.00422997	TRBV4a	CASSRLRGDNDPLYF	TRBJ3.3														9	0.0101074	TRBV15a	CASATSGGAVNPLYF	TRBJ3.3
7	0.00422997	TRBV6ah	CTCGPDSRCTEVFF	TRBJ1.1														9	0.0101074	TRBV9aa	CASSQGQQYVQPLYF	TRBJ3.2
7	0.00422997	TRBV9ae	CATRVGNTQPLYF	TRBJ3.2														9	0.0101074	TRBV6ae	CASSKTAGISYEQYF	TRBJ3.7
6	0.00362568	TRBV7a	CASSPRDWGVGGEEQHF	TRBJ2.1														9	0.0101074	TRBV4a	CASSGGMNTQPLYF	TRBJ3.2
6	0.00362568	TRBV20b	CGARLTLGIISGEQYS	TRBJ3.7														9	0.0101074	TRBV6a	CASKDHAENSPLHF	TRBJ1.5
6	0.00362568	TRBV9ae	CASSQRGLADGELHF	TRBJ3.1														9	0.0101074	TRBV19b	CAASGGRALYF	TRBJ3.2
6	0.00362568	TRBV20b	CGASSRGLDAETLYF	TRBJ2.4														8	0.00898432	TRBV6ab	QQRLRDWG_PLSETLYF	TRBJ2.4
6	0.00362568	TRBV4a	CASSRDGGGTQPLYF	TRBJ3.2														8	0.00898432	TRBV21d	CASSQSGTGGLAPLYF	TRBJ3.3
6	0.00362568	TRBV21d	CASSQFK_RSTEVFF	TRBJ1.1														8	0.00898432	TRBV9aa	CAGRHQELSYEEQHF	TRBJ2.1
6	0.00362568	TRBV15a	CAISRQQGAQPLYF	TRBJ3.2														8	0.00898432	TRBV6o	CASSYSTGGSSTQYF	TRBJ2.3
6	0.00362568	TRBV20a	CGASELGASSERYF	TRBJ2.5														8	0.00898432	TRBV6i	CASRSGQQDYEEQHF	TRBJ2.1
6	0.00362568	TRBV5c	CASSCGL_GQIQYF	TRBJ3.5														8	0.00898432	TRBV20d	CGAGTGDNNPLYF	TRBJ3.3
6	0.00362568	TRBV7a	CASSSDAAQIQYF	TRBJ3.5														7	0.00786128	TRBV19b	CAASIDAFVQPYSERYF	TRBJ2.5
5	0.0030214	TRBV7a	CASSPLPVGGPDPLYF	TRBJ3.3														7	0.00786128	TRBV29b	CSAGEQDGGGSSYEQYF	TRBJ3.7
5	0.0030214	TRBV20b	CGARLTLGIIAGEQYF	TRBJ3.7														7	0.00786128	TRBV30a	CAWSLPGL_GDGELHF	TRBJ2.1
5	0.0030214	TRBV30a	CAWSVKTGGVEEQHF	TRBJ2.1														7	0.00786128	TRBV6a	CASSEGSRASETLYF	TRBJ2.4
5	0.0030214	TRBV6r	CASSYSTAGLYDYHF	TRBJ3.7														7	0.00786128	TRBV4a	CASSNVWGSAETLYF	TRBJ2.4
5	0.0030214	TRBV20b	CSARDGTGGGETLYF	TRBJ2.4														7	0.00786128	TRBV6i	CASSSAGQPAEQYF	TRBJ3.7
5	0.0030214	TRBV20c	CSGSPGGVDTDTQYF	TRBJ3.4														7	0.00786128	TRBV20c	CSALGGLSVNPLYF	TRBJ3.3
5	0.0030214	TRBV19b	CAAGTGGPARELHF	TRBJ2.1														7	0.00786128	TRBV19c	CATGEF_CNPLYF	TRBJ3.3
5	0.0030214	TRBV14a	CASSKIPSGEELHF	TRBJ2.1														6	0.00673824	TRBV20b	CGARNLSGGANTQPLYF	TRBJ3.2
5	0.0030214	TRBV4a	CASSARGHAETLYF	TRBJ2.4														6	0.00673824	TRBV6a	CASSPFGGFTDTQYF	TRBJ3.4
5	0.0030214	TRBV4a	CASSDSSDEEQHF	TRBJ2.1														6	0.00673824	TRBV29b	CSAGDRG_GSDTQYF	TRBJ3.4
5	0.0030214	TRBV29b	CSAGTGEQSTQYF	TRBJ2.3														6	0.00673824	TRBV4a	CASSSNSRNNPLYF	TRBJ3.3
5	0.0030214	TRBV3a	CASSGQQEVFF	TRBJ1.1														6	0.00673824	TRBV6ac	CASSASANTEVFF	TRBJ1.1
4	0.00241712	TRBV4a	CASSRGGG_EDTQPLYF	TRBJ3.2														6	0.00673824	TRBVXa	CTCSRDSDSPLHF	TRBJ1.5
4	0.00241712	TRBV20a	CGASLIFGGGDDPLYF	TRBJ3.3														5	0.0056152	TRBV20c	CSATYTAREHNSPLHF	TRBJ1.5
4	0.00241712	TRBV12b	CASSKDWGSAETLYF	TRBJ2.4														5	0.0056152	TRBV26a	CASAESAGGAQIQYF	TRBJ3.5
4	0.00241712	TRBV20b	CGASAGGGDAETLYF	TRBJ2.4														5	0.0056152	TRBV6ac	CASSEGGGGAYEQYF	TRBJ3.7
4	0.00241712	TRBV4a	CASSTDGDVRKEQHF	TRBJ2.1														5	0.0056152	TRBV6b	CASLAGGRSSYEQYF	TRBJ3.7
4	0.00241712	TRBV20c	CGASLGG_GPNEQYF	TRBJ3.7														5	0.0056152	TRBV6ac	WASSEGGGGSYEQYF	TRBJ3.7
4	0.00241712	TRBV4a	CASSRGG_PDPLYF	TRBJ3.3														5	0.0056152	TRBV21o	CASSQYG_SKLRQYF	TRBJ3.4
3	0.00181284	TRBV7b	CASSPASGGATDTQYF	TRBJ3.4														5	0.0056152	TRBV20a	CSSFPTGSVQIQYF	TRBJ3.5
3	0.00181284	TRBV4a	CASSAARGGKDEEQHF	TRBJ2.1														5	0.0056152	TRBV29e	CSAAGTGGGDTQYF	TRBJ3.4
3	0.00181284	TRBV20a	CGATQQLGTSAYEQYF	TRBJ3.7														5	0.0056152	TRBV21d	CASSPLEDYHF	TRBJ3.7
3	0.00181284	TRBV4a	CAGSRDRDSASERYF	TRBJ2.5														4	0.00449216	TRBV6ah	CTCGPGRIGGGPGIQDNPLYF	TRBJ3.3
3	0.00181284	TRBV4a	CASSPDFGDDGELHF	TRBJ2.1														4	0.00449216	TRBV21d	CASSQSTLLSVRQQGSTQYF	TRBJ2.3
3	0.00181284	TRBV20b	CGASLGG_GPNEQYF	TRBJ3.7														4	0.00449216	TRBV19b	CAASQDFGGTSWWTQYF	TRBJ3.4
3	0.00181284	TRBV6ac	CASSDGGDAYEQYF	TRBJ3.7														4	0.00449216	TRBV15a	CASSSTGTGVAETLYF	TRBJ2.4
3	0.00181284	TRBV9z	CASSQDQNAYEQYF	TRBJ3.7														4	0.00449216	TRBV9n	CASSYRGG_DSETLYF	TRBJ2.4
3	0.00181284	TRBV9r	CASSPTAGIDYHF	TRBJ3.7														4	0.00449216	TRBV30a	CAWSLAAGGANEQYF	TRBJ3.7
2	0.00120856	TRBV20b	CGAIRDCGVITAHEQYF	TRBJ3.7														4	0.00449216	TRBV3a	CASSSGTGGGEEQYF	TRBJ3.7
2	0.00120856	TRBV4a	CASSREWGVGQSTQYF	TRBJ2.3														4	0.00449216	TRBV20d	CGAKLHFGDAYEQYF	TRBJ3.7
2	0.00120856	TRBV4a	CASSRGRG_ANGELHF	TRBJ2.1														4	0.00449216	TRBV29e	CSVREGTANAYEQYF	TRBJ3.7
2	0.00120856	TRBV20b	CGASAGGG_DSETLYF	TRBJ2.4														4	0.00449216	TRBV6a	CASSYGQSAYEQYF	TRBJ3.7
2	0.00120856	TRBV30a	CAWSLTSGGTDTQYF	TRBJ3.4														4	0.00449216	TRBV6m	CASSFTGASPLHF	TRBJ1.5
2	0.00120856	TRBV26a	CASAFGVGTAYEQYF	TRBJ3.7														4	0.00449216	TRBV20c	CSVSVGEFNPLYF	TRBJ3.3
2	0.00120856	TRBV4a	CASSRGG_GPDPLYF	TRBJ3.3														4	0.00449216	TRBV6a	CASSISNNPLYF	TRBJ3.3
2	0.00120856	TRBV7a	CASSPTGTASERYF	TRBJ2.5														3	0.00336912	TRBV6i	CASSYDRDG_GATQSTQYF	TRBJ2.3
2	0.00120856	TRBV9a	RASSHTREVDTQYF	TRBJ3.4														3	0.00336912	TRBV21a	CASSQSIRGQDSNTEVFF	TRBJ1.1
2	0.00120856	TRBV4a	GASSRGGGPDPLYF	TRBJ3.3														3	0.00336912	TRBV20b	CGVSTGGWESRYAETLYF	TRBJ2.4
2	0.00120856	TRBV20c	CSAGWGG_NNPLYF	TRBJ3.3														3	0.00336912	TRBV6i	CASTNFGGHNNAYEQYF	TRBJ3.7
2	0.00120856	TRBV9ae	CASSGS*_QSTQYF	TRBJ2.3														3	0.00336912	TRBV26a	CASSESGAQHAVQLYF	TRBJ2.2
2	0.00120856	TRBV20a	CSARGGGEEQHF	TRBJ2.1														3	0.00336912	TRBV19b	CAASKLNGDSETLYF	TRBJ2.4
1	0.000604281	TRBV20b	CGARRTVDSWDDTQPLHF	TRBJ3.2														3	0.00336912	TRBV26a	CASAALLGGMDTQYF	TRBJ3.4
1	0.000604281	TRBV4a	CASSTRTSG_LSTQPLYF	TRBJ3.2														3	0.00336912	TRBV9ac	CASSLRDSRNDRLYF	TRBJ1.3
1	0.000604281	TRBV20b	WC*CNFGGAGESDPLYF	TRBJ3.3														3	0.00336912	TRBV12b	CASSKGLGEDEEQHF	TRBJ2.1
1	0.000604281	TRBV7b	CASSPASG_GATDTQYF	TRBJ3.4														3	0.00336912	TRBV29b	CSAVPGLGDAETLYF	TRBJ2.4
1	0.000604281	TRBV7b	CASSPTAG_GPTDTQYF	TRBJ3.4														3	0.00336912	TRBV20b	CSASGGGGDSETLYF	TRBJ2.4
1	0.000604281	TRBV7a	CASSPTAAGGADTQYF	TRBJ3.4														3	0.00336912	TRBV9ae	CAARGHYNAYEQYF	TRBJ3.7
1	0.000604281	TRBV3a	CASSVTGGDSTETLYF	TRBJ2.4														3	0.00336912	TRBV9r	CASSQEGAADRLYF	TRBJ1.3
1	0.000604281	TRBV4a	CVSSPTSGGATDTQYF	TRBJ3.4														3	0.00336912	TRBV4a	CASSRKDDSYEQYF	TRBJ3.7
1	0.000604281	TRBV6a	CASTKGESRTTQIQYF	TRBJ3.5														3	0.00336912	TRBV20c	CSVSLGEVNPLYF	TRBJ3.3
1	0.000604281	TRBV4a	CARRKTGGSDTQIQEF	TRBJ3.5														3	0.00336912	TRBV30a	CAWTEGIRDYHF	TRBJ3.7
1	0.000604281	TRBV20c	CSARGRGGRDTQPLYF	TRBJ3.2														3	0.00336912	TRBV20b	CSAPVGELHF	TRBJ2.1
1	0.000604281	TRBV26a	CASADFGG_GTDTQYF	TRBJ3.4														3	0.00336912	TRBV6ab	RQEGH_EVFF	TRBJ1.1
1	0.000604281	TRBV12b	CASSNTFG_GTDTQYF	TRBJ3.4														2	0.00224608	TRBV9o	CASSQEGAAPDAVQLYF	TRBJ2.2
1	0.000604281	TRBV20a	CSARTSGG_GYNPLYF	TRBJ3.3														2	0.00224608	TRBV6ah	CTCGLARG_STGDRLYF	TRBJ1.3
1	0.000604281	TRBV9g	CASSQG*V_PNYDYHF	TRBJ3.7														2	0.00224608	TRBV9aa	CAGRHQELSDEEQHF	TRBJ2.1
1	0.000604281	TRBV7a	CASSPIGGNTQPLYF	TRBJ3.2														2	0.00224608	TRBV26a	CASAQSTGGAETLYF	TRBJ2.4
1	0.000604281	TRBV20b	CGARVLSGGSNPLYF	TRBJ3.3														2	0.00224608	TRBV6ae	CASSRTSGGSYEQYF	TRBJ3.7
1	0.000604281	TRBV4b	CASSPGGGDTQPLYF	TRBJ3.2														2	0.00224608	TRBV29b	CSAAHSGGNTQPLYF	TRBJ3.2
1	0.000604281	TRBV4a	CASSTGQQSASTQYF	TRBJ2.3														2	0.00224608	TRBV6am	CASSYSG_ASNPLYF	TRBJ3.3
1	0.000604281	TRBV4b	CASSRDQGASNPLYF	TRBJ3.3														2	0.00224608	TRBV7b	CASSSRELDEEQHF	TRBJ2.1
1	0.000604281	TRBV4a	CASSREMGVAQPLYF	TRBJ3.2														2	0.00224608	TRBV21h	CASSHRRGDGELHF	TRBJ2.1
1	0.000604281	TRBVXa	CTCSSDFGGLYEQYF	TRBJ3.7														2	0.00224608	TRBV6b	CASSYSGGERYF	TRBJ2.5
1	0.000604281	TRBV21d	GASSQLRDGEESQYV	TRBJ3.5														2	0.00224608	TRBV6g	CTCGPAPYEQYF	TRBJ3.7
1	0.000604281	TRBV29e	CSAAPGG_DTQPLYF	TRBJ3.2														1	0.00112304	TRBV6ah	CTCGPGRIGGG_PGIQDNPLYF	TRBJ3.3
1	0.000604281	TRBV29b	CSADASG_SSNPLYF	TRBJ3.3														1	0.00112304	TRBV7a	CASSPSDWGVIGNPLYF	TRBJ3.3
1	0.000604281	TRBV20a	CSARTSG_GYNPLYF	TRBJ3.3														1	0.00112304	TRBV7a	CASSPSSRTGGAETLYF	TRBJ2.4
1	0.000604281	TRBV7a	CASSSGG_DTQPLYF	TRBJ3.2														1	0.00112304	TRBV20b	CGARNLSGGANTQPLYF	TRBJ3.2
1	0.000604281	TRBV20b	CGASSRG_*IQTLYF	TRBJ2.4														1	0.00112304	TRBV20c	CSASPSVPHHDAVQLYF	TRBJ2.2
1	0.000604281	TRBV20a	CSASPGG_AHNPLYF	TRBJ3.3														1	0.00112304	TRBV6i	GASSSPEGAASTDTQYF	TRBJ3.4
1	0.000604281	TRBV5c	CASHFGGVTQIQYF	TRBJ3.5														1	0.00112304	TRBV6i	CASSDPGT_REQSTQYF	TRBJ2.3
1	0.000604281	TRBV4a	CASSALSSNSPLHF	TRBJ1.5														1	0.00112304	TRBV7a	CASSPDFG_GGADTQYF	TRBJ3.4
1	0.000604281	TRBV20c	CGARDWGDAEMLYF	TRBJ2.4														1	0.00112304	TRBV7a	CASSPKQQGVGDRLYF	TRBJ1.3
1	0.000604281	TRBV20b	CGARDFGDTQPLYV	TRBJ3.2														1	0.00112304	TRBV6a	CASSSPGTMALQEQHF	TRBJ2.1
1	0.000604281	TRBV19s2a	CSGGTGTINYDYHF	TRBJ3.7														1	0.00112304	TRBV4b	CASSRDWSSGNNPLYF	TRBJ3.3
1	0.000604281	TRBV4a	CASAREGVNNPLYV	TRBJ3.3														1	0.00112304	TRBV20c	CSAREGSDTMTQPLYF	TRBJ3.2
1	0.000604281	TRBV6a	CASSYGTPSYDYHF	TRBJ3.7														1	0.00112304	TRBV7a	GASSPVTGGATQPLYV	TRBJ3.2
1	0.000604281	TRBV4a	CASSLRGATDTQYF	TRBJ3.4														1	0.00112304	TRBV20c	CSAREGQH_DNNPLYF	TRBJ3.3
1	0.000604281	TRBV4a	CASSRDSGAQIQYF	TRBJ3.5														1	0.00112304	TRBV30a	CSWSGGLGGQSTQYF	TRBJ2.3
1	0.000604281	TRBV20b	CGASFGGDSNPLYF	TRBJ3.3														1	0.00112304	TRBV6i	CASSLFGGGGGELHF	TRBJ2.1
1	0.000604281	TRBV29d	CSARGATETDTQYF	TRBJ3.4														1	0.00112304	TRBV6o	CASSYSTGGSSTQYF	TRBJ2.3
1	0.000604281	TRBV29d	GSATDGGTAREQNF	TRBJ2.1														1	0.00112304	TRBV9ah	CASSLRDSRNYRLYF	TRBJ1.3
1	0.000604281	TRBV4a	CASSRGA_APCSYF	TRBJ2.2														1	0.00112304	TRBV4a	CASSPLRGEADTQYS	TRBJ3.4
1	0.000604281	TRBV6ab	QQSSRGG_SYEQYF	TRBJ3.7														1	0.00112304	TRBV6b	CASGRGWDAQGPLYF	TRBJ3.3
1	0.000604281	TRBV6ab	QQSPFGG_ADTQYF	TRBJ3.4														1	0.00112304	TRBV4a	CASSRVEGAADTQYF	TRBJ3.4
1	0.000604281	TRBV6ac	CASSAGQHDRLYF	TRBJ1.3														1	0.00112304	TRBV4b	CASSRDGGAADTQYF	TRBJ3.4
1	0.000604281	TRBV4a	CPSGRQMNTEVFF	TRBJ1.1														1	0.00112304	TRBV20d	CGAPRRGGDKNPLYF	TRBJ3.3
1	0.000604281	TRBV4a	CASSSGDTDTQYF	TRBJ3.4														1	0.00112304	TRBV20d	CGASPHGQQLEVYHF	TRBJ3.7
1	0.000604281	TRBV6a	CASSRRAAQPLYF	TRBJ3.2														1	0.00112304	TRBV20d	CGARDERGAAQHLYF	TRBJ3.2
1	0.000604281	TRBV4a	CASSRA_TQIQCL	TRBJ3.5														1	0.00112304	TRBV9aa	WAGRHQELSYEEQHF	TRBJ2.1
1	0.000604281	TRBV20c	CSARAW_SNPLYF	TRBJ3.3														1	0.00112304	TRBV26a	GARAPGTGDRRERYL	TRBJ2.5
1	0.000604281	TRBV20d	CGAKGG_SNPLYF	TRBJ3.3														1	0.00112304	TRBV29b	SSASDAAFGNSPLHF	TRBJ1.5
1	0.000604281	TRBV20b	WGGP*_IQYF	TRBJ3.5														1	0.00112304	TRBV4a	CASSRAG_STDTQYF	TRBJ3.4
																		1	0.00112304	TRBV29b	GSAGDRG_GSDTQYF	TRBJ3.4
																		1	0.00112304	TRBV6ac	CASCRTGDSQIQYF	TRBJ3.5
																		1	0.00112304	TRBV21i	CASPNGTALVRLYF	TRBJ1.3
																		1	0.00112304	TRBV20a	CGARGVSENSPLHF	TRBJ1.5
																		1	0.00112304	TRBV4a	CPSGGLRPGMELHF	TRBJ2.1
																		1	0.00112304	TRBV6am	CASSSSGVIYEQYF	TRBJ3.7
																		1	0.00112304	TRBV4a	CASSRTSENNPLYF	TRBJ3.3
																		1	0.00112304	TRBV4a	CASSRRGEGETLYF	TRBJ2.4
																		1	0.00112304	TRBV4a	CASSTRTSADTQYF	TRBJ3.4
																		1	0.00112304	TRBV20c	CSASRETEASERYF	TRBJ2.5
																		1	0.00112304	TRBV20c	CSARGTADNSPLHF	TRBJ1.5
																		1	0.00112304	TRBV20a	CSARGNWANTEVFF	TRBJ1.1
																		1	0.00112304	TRBV29d	CSARGLGDSYEQYF	TRBJ3.7
																		1	0.00112304	TRBV20b	CGASTSD_PSTLCI	TRBJ3.3
																		1	0.00112304	TRBV6ab	LRRGGI*_TQPLYF	TRBJ3.2
																		1	0.00112304	TRBV19c	CAARETSKYHYHF	TRBJ3.7
																		1	0.00112304	TRBV6m	CASSVTGSSPLHF	TRBJ1.5
																		1	0.00112304	TRBV20b	CGAGLREGNPLNF	TRBJ3.3
																		1	0.00112304	TRBV4a	CASSIDSNSPLHF	TRBJ1.5
																		1	0.00112304	TRBV4a	CASRTVDSYEQYF	TRBJ3.7
																		1	0.00112304	TRBVXa	CTCRRDSDSPLHF	TRBJ1.5
																		1	0.00112304	TRBV29e	CSATRDINSPLHY	TRBJ1.5
																		1	0.00112304	TRBV6b	CASSRTAGDYHF	TRBJ3.7
																		1	0.00112304	TRBV29e	CSAGGETQPLYF	TRBJ3.2
																		1	0.00112304	TRBV4b	CASIIVWIQYF	TRBJ3.5
																		1	0.00112304	TRBV4b	CASIIMWIQYF	TRBJ3.5

## Sheet: Data S1C non-MAIT TRA
Supplementary Data 1C. Non-MAIT cell (CD8+ human MR1-5-OP-RU tetramer-) TRA sequences obtained from high throughput TCR sequencing of non-MAIT cells sorted from PBMC (n=4).
Cow 1						Cow 2						Cow 3						Cow 4
Clone count	% of clones	V gene hit with best score	CDR3 amino acid sequence	J gene hit with best score		Clone count	% of clones	V gene hit with best score	CDR3 amino acid sequence	J gene hit with best score		Clone count	% of clones	V gene hit with best score	CDR3 amino acid sequence	J gene hit with best score		Clone count	% of clones	V gene hit with best score	CDR3 amino acid sequence	J gene hit with best score
444	0.453066	bTRDV1bb	CVLRSQGGNALVF	TRAJ15		1756	1.84357	TRAVXg	CALSAGGYNTLTF	TRAJ11		477	1.03493	TRAVXp	CAHDTGGGNRLIF	TRAJ45		2343	3.4287	TRAVYg	CVADAGYALHF	TRAJ41
410	0.418372	bTRAV12d	CAVDRGGAHWGGGNKLIF	TRAJ10		1510	1.5853	TRAVXp	CALSDPYYNQGGKLIF	TRAJ23		439	0.952484	TRAV38a	CAYSASAGGSAYGKLMF	TRAJ52		2111	3.08919	TRAVYg	CVVDGGYALHF	TRAJ41
397	0.405106	bTRAV14e	CALGTNRFYF	TRAJ21		1256	1.31864	TRAVXo	CALSDLWANQGGKLIF	TRAJ23		322	0.698633	TRAV29c	CAGHDSGNTGRLTF	TRAJ37		1206	1.76484	TRAV10b	CVVEGGDNQGGKLIF	TRAJ23
383	0.39082	bTRAVXb	CALSDWGGGNKLIF	TRAJ10		1148	1.20525	TRAVXp	CALSDPYYNQGGKLIF	TRAJ23		279	0.605337	TRAV22n	CAVRDAGYALHF	TRAJ41		869	1.27168	TRAV14e	CALREHNTGNNRKLIW	TRAJ38
378	0.385718	bTRAV9g	CALPRDNQGGKLIF	TRAJ23		1046	1.09816	TRAVXg	CALSEGQGFSLVF	TRAJ25		263	0.570623	TRAV28a	CAVDPSWGAANQLIF	TRAJ32		679	0.993634	TRDV1as	CVPKGGNTGRLTF	TRAJ37
366	0.373473	bTRAV22aa	CAVQLDGNYQWIW	TRAJ33		981	1.02992	TRAVXp	CALSDWYYNQGGKLIF	TRAJ23		238	0.516381	TRAV2b	CAPFGTDKLNF	TRAJ3		621	0.908758	TRAVXaa	CALSRGTDNTRIFF	TRAJ31
341	0.347963	bTRAVYg	CAVVASSGWQLTF	TRAJ22		909	0.954331	TRAVXp	CALSDAYYNQGGKLIF	TRAJ23		224	0.486006	TRDV1ac	CAVRELISSGQKLVF	TRAJ16		362	0.529743	TRAV22ab	CAVFL*F_GWQLTF	TRAJ22
336	0.342861	bTRAV22z	CAVFAGYALHF	TRAJ41		810	0.850394	TRAVXp	CALSDLYYNQGGKLIF	TRAJ23		206	0.446952	TRAV13b	CAASVGQGFSIVF	TRAJ25		339	0.496085	TRAV25p	CAGPNTGGAIGKLTF	TRAJ2
298	0.304085	bTRAV22q	CAVLVHNNNNLRF	TRAJ43		702	0.737008	TRAV38b	CAYSAPGNNLRF	TRAJ43		200	0.433934	TRAV22b	CAVSLADGWGKLNF	TRAJ24		334	0.488769	TRAV19a	CVFGGNTGGSAYGKLMF	TRAJ52
288	0.293881	bTRAVXx	CALTPGTDNTRIFF	TRAJ31		693	0.727559	TRAV22p	CAVRGTTDGWGKLNF	TRAJ24		192	0.416576	TRAV3a	CAVSDAYGNTGRLTF	TRAJ37		333	0.487305	TRAVXg	CALSSWNNNNLRF	TRAJ43
283	0.288778	bTRAV2a	CALSPRDGYNTPTF	TRAJ11		596	0.625722	TRAVXg	CALSVRNYKLTF	TRAJ20		189	0.410067	TRAV13k	CAPSGNTGRLTF	TRAJ37		317	0.463891	TRAV22t	CAVQLPNRDKLIF	TRAJ34
283	0.288778	bTRAVXg	CALSEGQGFSIVF	TRAJ25		554	0.581627	TRAVXp	CALSDLYYNQGGKLIF	TRAJ23		185	0.401389	TRAVXj	CVDNTGTGKLTF	TRAJ27		296	0.43316	TRAV16a	CALVNNSYKLMF	TRAJ50
279	0.284697	bTRAV2c	CALTDSTGSRTLTF	TRAJ5		551	0.578478	TRAVXo	CALSDAYYNQGGKLIF	TRAJ23		174	0.377522	TRAVXo	CALSDWGGGNKLIF	TRAJ10		286	0.418526	TRDV1aa	CAVWEPGPRWGKLNF	TRAJ24
273	0.278574	bTRDV1bg	CAVWEGTGGAIGKLTF	TRAJ2		545	0.572178	TRAV22o	CAVKTDGWGKLNF	TRAJ24		170	0.368844	TRAV22b	CAVQLKL_GNMFTF	TRAJ39		284	0.4156	TRDV1af	CALGRGVGSQMQF	TRAJ1
264	0.269391	bTRAV38d	CAYTLQAGNNRKLIW	TRAJ38		530	0.55643	TRAV10b	CVVRVGSGQGQLIF	TRAJ42		169	0.366674	TRAV4b	CIVPSNRFYF	TRAJ21		283	0.414136	TRAVXo	CALSDAGYALHF	TRAJ41
259	0.264288	bTRAVYg	CAVWRTLTF	TRAJ5		490	0.514436	TRAVXp	CALSDAYYNQGGKLIF	TRAJ23		168	0.364504	TRAVXb	CALSAPGQGGNALVF	TRAJ15		270	0.395112	TRAV27a	CRCREVCNNNLRF	TRAJ43
255	0.260207	bTRDV1ac	CAVRTPPGSGGKVIF	TRAJ44		489	0.513386	TRAV22o	CAEGQGFSIVF	TRAJ25		159	0.344977	TRAV22h	CAVHDYNQGGKLIF	TRAJ23		254	0.371698	TRAVXb	CALRGEDNNNLRF	TRAJ43
249	0.254084	bTRAV22o	CAVQLSWGVYNKLTF	TRAJ4		486	0.510236	TRAVXo	CALSDLWYNQGGKLIF	TRAJ23		159	0.344977	TRAV4a	CIVEGTGSYQLTF	TRAJ28		251	0.367308	TRAV19c	CALSPYNRDKLIF	TRAJ34
247	0.252043	bTRAV38b	CAFRSGNYKYVF	TRAJ40		485	0.509186	TRAV22o	CAEGQGFSIVF	TRAJ25		158	0.342808	TRAV21b	CAVKGTLTF	TRAJ11		250	0.365845	TRAVXg	CALRDAGYALHF	TRAJ41
237	0.241839	bTRAV22n	CAVPPSGVYNKLTF	TRAJ4		464	0.487139	TRAV28a	CAVERGGTDNSRIFF	TRAJ31		156	0.338468	TRAV2g	CALRSPVTNRFYF	TRAJ21		248	0.362918	TRAV38a	CAYSGSYSSGTSSYKQTF	TRAJ53
226	0.230615	bTRAVXp	CALGGGGNKLIF	TRAJ10		401	0.420997	TRAVXp	CALSDLWANQGGKLIF	TRAJ23		156	0.338468	TRAVXd	CALRFGTDKLNF	TRAJ3		244	0.357064	TRAV29b	CAANPGPVYF	TRAJ21
223	0.227553	bTRAV22x	CAVQFADAGYALHF	TRAJ41		400	0.419948	TRAVXo	CALSDLWHNQGGKLIF	TRAJ23		154	0.334129	TRDV1l	CAPR_QRPF	TRAJ11		238	0.348284	TRAV12d	CAVEHGVYNKLTF	TRAJ4
220	0.224492	bTRAV29b	CAASLGFGTDKLNF	TRAJ3		397	0.416798	TRAV23x	CAASALSNNLRF	TRAJ43		153	0.331959	TRAVYg	CAVEAWQGGNALVF	TRAJ15		236	0.345357	TRAV3e	CAVRDGASGANQLVF	TRAJ36
220	0.224492	bTRAVYa	CVVQSARYALHF	TRAJ41		392	0.411549	TRAVXg	CALSDAGYALHF	TRAJ41		150	0.32545	TRAV13k	CAAVGAGGSAYGKLMF	TRAJ52		236	0.345357	TRDV1f	CALWEPDAGYALHF	TRAJ41
218	0.222451	bTRAV22b	CAVPLGNTGRLTF	TRAJ37		379	0.3979	TRAVXab	CALNDNTNRFYF	TRAJ21		147	0.318941	TRAVYg	CAVSEIGGAIGKLTF	TRAJ2		233	0.340967	TRAV3e	CAVPEGGWQLTF	TRAJ22
217	0.221431	bTRAV4b	CIVGPSRLIF	TRAJ10		371	0.389501	TRAV28b	CGGPGANQLVF	TRAJ36		146	0.316772	TRAVXq	CALSAAEDSDGNYQWIW	TRAJ33		229	0.335114	TRAV3b	CAPTGGSAYGKLMF	TRAJ52
201	0.205104	bTRAV2c	CALLLSM_GNMFTF	TRAJ39		341	0.358005	TRAVXp	CALSDRWYNQGGKLIF	TRAJ23		146	0.316772	TRAV22q	CAVQMGGGNRLIF	TRAJ45		228	0.33365	TRAVYd	CVVGDMNRFYF	TRAJ21
200	0.204084	bTRAVYa	CVVDNKYRGSSLGRFYF	TRAJ18		332	0.348556	TRAV16b	CALGNQGGNALVF	TRAJ15		138	0.299414	TRAV22o	CAVTTRDTNRFYF	TRAJ21		227	0.332187	TRAV2c	CALMSCLE*_NAGNMFTF	TRAJ39
197	0.201022	bTRAV3g	CAVSGLPDGNYQWIW	TRAJ33		331	0.347507	TRAV22o	CAVRADGWGKLNF	TRAJ24		135	0.292905	TRAVYe	CAVEGADNTRIFF	TRAJ31		217	0.317553	TRAV13b	CALLANQLVF	TRAJ36
195	0.198982	bTRDV1m	CALCAGSGGKVIF	TRAJ44		312	0.327559	TRAVXp	CALSDPWYNQGGKLIF	TRAJ23		134	0.290736	TRAVYg	CAVDNTGGSAYGKLMF	TRAJ52		212	0.310236	TRAVXn	CALSENRNSGYNTPTF	TRAJ11
195	0.198982	bTRAV22h	CAVQLYGNYQWIW	TRAJ33		307	0.32231	TRAV38c	CAYSGSSSSGWQLTF	TRAJ22		131	0.284227	TRAVXaa	CAQHFGNVLHL	TRAJ35		208	0.304383	TRAV22t	CAVRMDTNRFYF	TRAJ21
192	0.19592	bTRAV13f	CAASVEGQGFSIVF	TRAJ25		299	0.313911	TRAVXp	CALSDLWGNQGGKLIF	TRAJ23		130	0.282057	TRAV3a	CAEDNSYKLMF	TRAJ50		208	0.304383	TRAVXl	CALYNTNRFYF	TRAJ21
192	0.19592	bTRAVYg	CAVEVVIGQKLVF	TRAJ16		296	0.310761	TRAVXm	CALSGAGGGNRLIF	TRAJ45		129	0.279887	TRAV26ah	CVLREAGGGNTGRLTF	TRAJ37		206	0.301456	TRAVXg	CALSEGPYSGNYKYVF	TRAJ40
191	0.1949	bTRAV3a	CAVSDPESSSSGWQLTF	TRAJ22		283	0.297113	TRAV26i	CVLTEGNVLHL	TRAJ35		128	0.277718	TRAVYg	CAVERGNYKYVF	TRAJ40		204	0.298529	TRAV22t	CAVRPDGNYQWIW	TRAJ33
188	0.191839	bTRAV26al	CTLSATGNTGRLTF	TRAJ37		274	0.287664	TRAVXp	CALSARGGFGTDKLNF	TRAJ3		127	0.275548	TRAV22t	CAVDSSRMGYQKLTF	TRAJ8-2		198	0.289749	TRAVXaa	CALSDNNAGNMFTF	TRAJ39
187	0.190818	bTRAV25b	CAGPRRWTGSYQLTF	TRAJ28		273	0.286614	TRAV28a	CAVLTPGGSAYGKLMF	TRAJ52		127	0.275548	TRAVYg	CAVDGETNRFYF	TRAJ21		198	0.289749	TRAVXb	CALSPHFGNVLHL	TRAJ35
185	0.188777	bTRAVYg	CAVETDNTRIFF	TRAJ31		273	0.286614	TRAV38b	CAGIPQGGSERLLF	TRAJ57		126	0.273378	TRAVXp	CALSDHGGGVGSQMQF	TRAJ1		195	0.285359	TRAV29b	CAARKHNNLRF	TRAJ43
181	0.184696	bTRAV22o	CAVQLGNTGSRTLTF	TRAJ5		271	0.284514	TRAV28b	PPCSSGTSSYKQTF	TRAJ53		126	0.273378	TRAV22o	CAGPHGYGGAANQLIF	TRAJ32		193	0.282432	TRAV38c	CAYESGSGDRLTF	TRAJ46
181	0.184696	bTRAV17b	CAPVGSGWQLTF	TRAJ22		270	0.283465	TRAV3a	CAVSDDSNRDKLIF	TRAJ34		126	0.273378	TRAV5b	CATRDSAGNVLHL	TRAJ35		193	0.282432	TRAVXb	CALAPNTNRFYF	TRAJ21
180	0.183675	bTRAV4a	CIAHFGTDKLNF	TRAJ3		265	0.278215	TRAVXp	CALSDLWYNQGGKLIF	TRAJ23		122	0.2647	TRAVXg	CALSEGQGFSIVF	TRAJ25		192	0.280969	TRAV22o	CAVHESSGQKLVF	TRAJ16
178	0.181635	bTRAV22h	CAVRGQGFSIVF	TRAJ25		253	0.265617	TRDV1ax	CALGRTNRFYF	TRAJ21		121	0.26253	TRAV2b	CALRGWGAANQLIF	TRAJ32		190	0.278042	TRAV26ae	CILREATDNSRIFF	TRAJ31
176	0.179594	bTRAV38d	CAYTPGPNGGVGSQMQF	TRAJ1		251	0.263517	TRAV9g	CALSDGLGGQKLVF	TRAJ16		117	0.253851	TRAV29c	CAGPNNNNNLRF	TRAJ43		189	0.276579	TRAV27a	CRCRA_NNLRF	TRAJ43
175	0.178573	bTRAVXm	CALKTSGNTGRLTF	TRAJ37		246	0.258268	TRAV22a	CAVQLGNTGTGKLTF	TRAJ27		116	0.251681	TRAV3c	CAVSDL_GNVLHL	TRAJ35		188	0.275115	TRAVYe	CAADNSYKLMF	TRAJ50
171	0.174492	bTRAV9k	CALSTGYQKFVF	TRAJ8-1		245	0.257218	TRAVXp	CALSDQWYNQGGKLIF	TRAJ23		116	0.251681	TRAV4b	CIVGDTNRFYF	TRAJ21		187	0.273652	TRAV22d	CEISNRDKLIF	TRAJ34
169	0.172451	bTRAV26u	CVHLTTHSGWQLTF	TRAJ22		235	0.246719	TRAV22o	CAETTDGWGKLNF	TRAJ24		115	0.249512	TRAV35a	CAGRGYALHF	TRAJ41		183	0.267798	TRDV1bb	CVLRARYVGSGQGQLIF	TRAJ42
167	0.17041	bTRAVXg	CALSDRLHTGRLTF	TRAJ37		234	0.245669	TRAV22w	CAVQLSGANQLVF	TRAJ36		114	0.247342	TRAV22aa	CAVQLKWSTGTGKLTF	TRAJ27		183	0.267798	TRDV1e	CAPIVSAANQLIF	TRAJ32
165	0.168369	bTRAV13b	CAASDFGNVLHL	TRAJ35		233	0.244619	TRAV13k	CAARRGNNNLRF	TRAJ43		114	0.247342	TRAV22n	CAVLSP_RDKLIF	TRAJ34		180	0.263408	TRAV8l	CALSGTGSYQLTF	TRAJ28
163	0.166328	bTRAVXg	CALSANTGSRTLTF	TRAJ5		230	0.24147	TRAVXg	CALSVGTGYQKFVF	TRAJ8-1		114	0.247342	TRAV26u	CVLPSGTNRFYF	TRAJ21		179	0.261945	TRAV13f	CAASGNVLHL	TRAJ35
163	0.166328	bTRAV22o	CAVDTGSGGKVIF	TRAJ44		228	0.23937	TRAV26w	CVRGGRGNTGRLTF	TRAJ37		114	0.247342	TRAV4b	CIVGPGYQKLTF	TRAJ8-2		178	0.260481	TRAV3a	CAATPPSGYNTLTF	TRAJ11
161	0.164287	bTRAV5b	CATRAETNRFYF	TRAJ21		224	0.235171	TRAVYd	CVVEARE_NTNRFYF	TRAJ21		113	0.245172	TRAV38b	CAYSGAARGSGWQLTF	TRAJ22		176	0.257555	TRAV2c	CALISGGGNRLIF	TRAJ45
159	0.162247	bTRAV3a	CAVSNLLGGSAYGKLMF	TRAJ52		218	0.228871	TRAV26aj	CVLRDGRGSSLGRFYF	TRAJ18		113	0.245172	TRAV22h	CAVQQGGSERLLF	TRAJ57		174	0.254628	TRDV1af	CALSDSINAGYALHF	TRAJ41
159	0.162247	bTRAVXq	CALRHNTGGAIGKLTF	TRAJ2		214	0.224672	TRAV22o	CAVQLDGGGFKFVF	TRAJ9		113	0.245172	TRAVXg	CALSDGWGKLNF	TRAJ24		174	0.254628	TRAV2c	CALAIMNTGYQKLTF	TRAJ8-2
156	0.159185	bTRAV2b	CALTHNNNNNLRF	TRAJ43		214	0.224672	TRAV22p	CAAQDGNYQWIW	TRAJ33		112	0.243003	TRAV33d	CALWERVGSGQGQLIF	TRAJ42		173	0.253165	TRAVXl	CALSGADYKYVF	TRAJ40
154	0.157144	bTRAV3f	CAVSDGEGTGSRTLTF	TRAJ5		214	0.224672	TRAV23x	CREVGANQLVF	TRAJ36		112	0.243003	TRAV2a	CALIFSGTSSYKQTF	TRAJ53		171	0.250238	TRAV33a	CVLWEDDAGGNYQWIW	TRAJ33
153	0.156124	bTRAVXg	CALSAAGGSAYGKLMF	TRAJ52		210	0.220472	TRAV2a	CALGGWTNRFYF	TRAJ21		112	0.243003	TRAVXaa	CALRLTDGWGKLNF	TRAJ24		169	0.247311	TRAVXl	CALSAGEMGVYNKLTF	TRAJ4
152	0.155104	bTRAV12c	CAVKGWGGGNKLIF	TRAJ10		208	0.218373	TRAV1a	CVVPGANNNNNLRF	TRAJ43		111	0.240833	TRAVXr	CALSSAALNNYKLTF	TRAJ20		169	0.247311	TRAV38b	CAYTPGYQKLTF	TRAJ8-2
151	0.154083	bTRAVXg	CALSDPGGAIGKLTF	TRAJ2		208	0.218373	TRAV8j	CALVPGSGANQLVF	TRAJ36		111	0.240833	TRAVXg	CALTRLAGWQLTF	TRAJ22		167	0.244384	TRAVYg	CVVEATGGSAYGKLMF	TRAJ52
151	0.154083	bTRDV1a	CALWAPR_GNYKYVF	TRAJ40		207	0.217323	TRAVYg	CAVDTGGGNRLIF	TRAJ45		110	0.238663	TRAV23x	CAATGTGSYQLTF	TRAJ28		167	0.244384	TRDV1ah	CTLSIGE_GNKLIF	TRAJ10
151	0.154083	bTRAVXaa	CALTRSGNTGRLTF	TRAJ37		205	0.215223	TRAVXh	CALPPAGNYKYVF	TRAJ40		108	0.234324	TRAVYg	CAVEDGGGGNKLIF	TRAJ10		165	0.241458	TRAVYg	CAVSGSAYGKLMF	TRAJ52
151	0.154083	bTRAVXp	CALNTGSRTLTF	TRAJ5		205	0.215223	TRAV14e	CTRYTGGFKFVF	TRAJ9		107	0.232154	TRAV2c	CALRYGGAANQLIF	TRAJ32		161	0.235604	TRAVXm	CPRAGYALHF	TRAJ41
150	0.153063	bTRAV4a	CIVRDDGDTNRFYF	TRAJ21		202	0.212073	TRAV38a	CAYTGGSAYGKLMF	TRAJ52		107	0.232154	TRAV2a	CALGNSGYNTLTF	TRAJ11		156	0.228287	TRAVXg	CALSDESSYKQTF	TRAJ53
150	0.153063	bTRAVXw	CALSEDNSYKLMF	TRAJ50		196	0.205774	TRAV28a	CAVDITDGWGKLNF	TRAJ24		107	0.232154	TRAV29b	CAAADNSYKLMF	TRAJ50		150	0.219507	TRDV1as	CVLRARVRGGSERLLF	TRAJ57
149	0.152042	bTRAV12d	CAVGTDNTRIFF	TRAJ31		196	0.205774	TRAV22n	CAVFNAGYALHF	TRAJ41		106	0.229985	TRAV22s	CAVQLNFGNVLHL	TRAJ35		150	0.219507	TRAVXb	CALRGWAGGGNRLIF	TRAJ45
149	0.152042	bTRAV13k	CAASRGNYQWIW	TRAJ33		193	0.202625	TRAV29b	CAAGLADGNYQWIW	TRAJ33		105	0.227815	TRDV1ab	CALCVRGGAANQLIF	TRAJ32		150	0.219507	TRAV22aa	CAFSGWQLTF	TRAJ22
148	0.151022	bTRAVXq	CALRGGSAYGKLMF	TRAJ52		193	0.202625	TRAV38a	CGSGTGSYQLTF	TRAJ28		105	0.227815	TRAV2a	CALSSFSSGQKLVF	TRAJ16		149	0.218043	TRAVXg	CALSAPWYGGAANQLIF	TRAJ32
148	0.151022	bTRAV24d	CASLVNTGYQKLTF	TRAJ8-2		192	0.201575	TRAVXo	CALSDPWANQGGKLIF	TRAJ23		104	0.225645	TRAV22u	CAVPGFGTDKLNF	TRAJ3		146	0.213653	TRAV9g	CALDPTTDGWGKLNF	TRAJ24
145	0.147961	bTRAV9g	CARLQGGNYKYVF	TRAJ40		192	0.201575	TRAVYg	CAVDYSGNYKYVF	TRAJ40		103	0.223476	TRDV1ac	CAVREMFDTGGAIGKLTF	TRAJ2		146	0.213653	TRAV26u	CVLKESGTGSYQLTF	TRAJ28
143	0.14592	bTRAV3e	CAVEERTGGFKFVF	TRAJ9		190	0.199475	TRAV22q	CASRTQE_TGRLTF	TRAJ37		103	0.223476	TRAV22w	CAVQLPWGAANQLIF	TRAJ32		145	0.21219	TRAVXaa	CALSDNTNRFYF	TRAJ21
143	0.14592	bTRAVYg	CAVVSDYKLTF	TRAJ20		188	0.197375	TRAV22d	CAVTEEAYNSGNTGRLTF	TRAJ37		101	0.219136	TRAV2a	CALSRHTGTGKLTF	TRAJ27		142	0.2078	TRAVXb	CALSTGGVYNKLTF	TRAJ4
142	0.144899	bTRAV3f	CAVSADSGNYKYVF	TRAJ40		181	0.190026	TRAV3e	CAIYQGGNALVF	TRAJ15		100	0.216967	TRAV4b	CIVGPAYSGTGSYQLTF	TRAJ28		141	0.206336	TRAV3g	CAVRTGYQKLTF	TRAJ8-2
142	0.144899	bTRAVXg	CALSDGNYQWIW	TRAJ33		179	0.187927	TRAV8j	CALKGSGNTGRLTF	TRAJ37		100	0.216967	TRAV22ac	CAVQLVLV_TSSYKQTF	TRAJ53		141	0.206336	TRAVYg	CAVEAWDYKLTF	TRAJ20
142	0.144899	bTRDV1aw	CAVRGSGQKLVF	TRAJ16		177	0.185827	TRAV22w	CAADNYKLTF	TRAJ20		100	0.216967	TRAV22ab	CAVQVLHGNYQWIW	TRAJ33		139	0.20341	TRAVXg	CALSGAGTGSYQLTF	TRAJ28
141	0.143879	bTRAV3e	CAVRADLLPGGGNRLIF	TRAJ45		176	0.184777	TRAV10b	CVVDPPGNYKYVF	TRAJ40		100	0.216967	TRAV13f	CAASVDNNNLRF	TRAJ43		138	0.201946	TRAV22b	CEDNSYKLMF	TRAJ50
140	0.142859	bTRAVXs	CALSDAMNTGYQKLTF	TRAJ8-2		176	0.184777	TRAV22o	CAVRGSSLGRFYF	TRAJ18		99	0.214797	TRAV3f	CAVSDRWYGNYQWIW	TRAJ33		137	0.200483	TRDV1as	CVLRANTGGSAYGKLMF	TRAJ52
140	0.142859	bTRAVYb	CVVDGTGGAIGKLTF	TRAJ2		176	0.184777	TRAV22ab	CAVQLDNTNRFYF	TRAJ21		99	0.214797	TRAV22x	CAVLISNRDKLIF	TRAJ34		136	0.19902	TRDV1aw	CAVRELVLSSAHQGGNALVF	TRAJ15
140	0.142859	bTRDV1ax	CALASGGAIGKLTF	TRAJ2		175	0.183727	TRAV22n	CAVQLYDTGSRTLTF	TRAJ5		99	0.214797	TRAVYg	CAVESGSGDRLTF	TRAJ46		135	0.197556	TRAV9h	CAPSGG_NNNLRF	TRAJ43
139	0.141838	bTRAV22o	CAVQQSSGVYNKLTF	TRAJ4		173	0.181627	TRAV29c	CAAHHDNSYKLMF	TRAJ50		99	0.214797	TRAV9g	CALEDNSYKLMF	TRAJ50		134	0.196093	TRAV22z	CAAPRGGSGDRLTF	TRAJ46
139	0.141838	bTRAV3f	CGSNQLIF	TRAJ32		173	0.181627	TRAV3e	CAENNNNNLRF	TRAJ43		99	0.214797	TRAV25r	CRGGTGSYQLTF	TRAJ28		132	0.193166	TRAV2g	CALRLA_NRFYF	TRAJ21
137	0.139797	bTRAV3e	CALWGVGSQMQF	TRAJ1		172	0.180577	TRAV3f	CAVSPDFSSGQKLVF	TRAJ16		99	0.214797	TRAV22n	CAVRENYQWIW	TRAJ33		131	0.191703	TRAV36a	CAVDYWGNYKYVF	TRAJ40
136	0.138777	bTRAV9h	CAPTAGTSGVYNKLTF	TRAJ4		171	0.179528	TRAV1a	CVVMCQAGTDNSRIFF	TRAJ31		98	0.212627	TRAV26ae	CILRDYNQGGKLIF	TRAJ23		130	0.190239	TRAV38b	CAYSVSGGFKFVF	TRAJ9
136	0.138777	bTRAV22d	CAAYTGGSAYGKLMF	TRAJ52		170	0.178478	TRAV1a	CVVMDGNYQWIW	TRAJ33		98	0.212627	TRAV2c	CALIGAGNYKYVF	TRAJ40		129	0.188776	TRDV1av	CAPLHL	TRAJ35
136	0.138777	bTRAV13f	CAALRTDNTRIFF	TRAJ31		168	0.176378	TRAV38b	CAYSGAFETGSGGKVIF	TRAJ44		97	0.210458	TRAVXp	CALRSPYNTNRFYF	TRAJ21		127	0.185849	TRAV38e	CAYSCIADGWGKLNF	TRAJ24
136	0.138777	bTRAV22aa	CASMAAPNRFYF	TRAJ21		168	0.176378	TRAV3e	CAINNLRF	TRAJ43		97	0.210458	TRAV12c	CAVAVVNNNNNLRF	TRAJ43		127	0.185849	TRAV38b	CALQGGSERLLF	TRAJ57
135	0.137757	bTRAV38a	CAYSGARRGSSLGRFYF	TRAJ18		167	0.175328	TRAV38a	CAYTDNNNNLRF	TRAJ43		97	0.210458	TRAV10b	CVVGPFGTDKLNF	TRAJ3		127	0.185849	TRAV25v	CAEGGGGNKLIF	TRAJ10
135	0.137757	bTRAVYc	CAVDFRD_GTDKLNF	TRAJ3		166	0.174278	TRAV29b	CAALQWNTGGSAYGKLMF	TRAJ52		96	0.208288	TRAV2a	CALADYNQGGKLIF	TRAJ23		126	0.184386	TRAV13h	CAAVQVYNKLTF	TRAJ4
135	0.137757	bTRAV22z	CAVSSGTGSYQLTF	TRAJ28		166	0.174278	TRAVXab	CALNDLSSGQGQLIF	TRAJ42		96	0.208288	TRAV22w	CAVQLETGTGKLTF	TRAJ27		126	0.184386	TRAV13f	CAALII_NNLRF	TRAJ43
135	0.137757	bTRAV22a	CAVSAANQLIF	TRAJ32		166	0.174278	TRAVYg	CASYTGGSAYGKLMF	TRAJ52		96	0.208288	TRAVYc	CAVEEANFGNVLHL	TRAJ35		125	0.182922	TRAV10b	CVLNAGYALHF	TRAJ41
135	0.137757	bTRAV13j	CAAVRGWQLTF	TRAJ22		166	0.174278	TRAV22q	CAVPHRR_AIGKLTF	TRAJ2		96	0.208288	TRAV22ac	CAVQEEGGNALVF	TRAJ15		124	0.181459	TRAV14e	CALLRAINTGGSAYGKLMF	TRAJ52
134	0.136736	bTRAV2a	CALRRSGNYKYVF	TRAJ40		165	0.173228	TRAVXp	CALSDAWYNQGGKLIF	TRAJ23		96	0.208288	TRAV22u	CAAGSGNYKYVF	TRAJ40		124	0.181459	TRDV1ai	CALWEPPYTGGGNRLIF	TRAJ45
134	0.136736	bTRAV22d	CAVARGSGDRLTF	TRAJ46		165	0.173228	TRAV2g	CAPRGAANQLIF	TRAJ32		95	0.206118	TRAV22o	CAVQTGGSAYGKLMF	TRAJ52		124	0.181459	TRAV2c	CALMTTDGWGKLNF	TRAJ24
133	0.135716	bTRAV22w	CAVQEVGSGQGQLIF	TRAJ42		164	0.172178	TRAV22d	CAVRGDTGGSAYGKLMF	TRAJ52		95	0.206118	TRAV2g	CALSGFSSGQKLVF	TRAJ16		124	0.181459	TRAV9g	CALSDGSGWQLTF	TRAJ22
133	0.135716	bTRAVYg	CAVEEGSAYGKLMF	TRAJ52		163	0.171129	TRAV26al	CTLRDGGAANQLIF	TRAJ32		95	0.206118	TRAV22w	CAALSNRDKLIF	TRAJ34		124	0.181459	TRAV12f	CAASGYNTPTF	TRAJ11
133	0.135716	bTRAV17b	CSPQET_GRLTF	TRAJ37		163	0.171129	TRAV38a	CAYSPGSGGKVIF	TRAJ44		95	0.206118	TRAV13j	CAASSAANQLIF	TRAJ32		123	0.179996	TRAV38d	CAYSGS*G_TGYQKLTF	TRAJ8-2
133	0.135716	bTRAV38a	CAWGSGGKVIF	TRAJ44		162	0.170079	TRAVYc	CAVEARITSGANQLVF	TRAJ36		94	0.203949	TRAVYg	CAVGASGTSSYKQTF	TRAJ53		123	0.179996	TRAV22t	CAVEPTGTGKLTF	TRAJ27
132	0.134695	bTRAVXs	CAMNTGSRTLTF	TRAJ5		161	0.169029	TRAV29b	CAARADGWGKLNF	TRAJ24		94	0.203949	TRAV26s	CVLREATSNRDKLIF	TRAJ34		123	0.179996	TRAVXo	RALSASGNYKYVF	TRAJ40
131	0.133675	bTRAV25v	CAEASRFGVSSGQKLVF	TRAJ16		161	0.169029	TRAVYg	CAVDNSYKLMF	TRAJ50		94	0.203949	TRAV29b	CAAHTGNNRKLIW	TRAJ38		123	0.179996	TRAV22n	CAVVSGYNTPTF	TRAJ11
131	0.133675	bTRAV4b	CIVAPPDR_GAANQLIF	TRAJ32		160	0.167979	TRAV2c	CARQHNTGTGKLTF	TRAJ27		94	0.203949	TRAV2b	CAPDSGYNTPTF	TRAJ11		123	0.179996	TRAV22t	CAGRDGNYQWIW	TRAJ33
131	0.133675	bTRAV12c	CAVEREGSSLGRFYF	TRAJ18		159	0.166929	TRAVYe	CAVGLGGFKFVF	TRAJ9		93	0.201779	TRAV38a	CAYSGAGGSAYGKLMF	TRAJ52		122	0.178532	TRAV2c	CALMRGSSLGRFYF	TRAJ18
131	0.133675	bTRAV3e	CAVRALSNRDKLIF	TRAJ34		158	0.165879	TRAV12d	CAVVTWAPGSGGKVIF	TRAJ44		93	0.201779	TRAV22b	CAVRGFGTDKLNF	TRAJ3		122	0.178532	TRDV1e	CALWERDNNLRF	TRAJ43
131	0.133675	bTRAV22d	CAVPLINTGRLTF	TRAJ37		157	0.164829	TRAVXp	CALSDPYYNQGGKLIF	TRAJ23		93	0.201779	TRAV13f	CAAHTGSRTLTF	TRAJ5		122	0.178532	TRAV2g	CAQTSGANQLVF	TRAJ36
131	0.133675	bTRAVYg	CAVRAWQGQKLVF	TRAJ16		157	0.164829	TRAV3c	CALTSGANQLVF	TRAJ36		93	0.201779	TRAV22t	CAVLVWQLTF	TRAJ22		121	0.177069	TRAV38b	CAYSGYTGGSAYGKLMF	TRAJ52
130	0.132654	bTRAV22z	YAVRGGLAHNNNNLRF	TRAJ43		156	0.16378	TRAV26aj	CVLRPPGSGGKVIF	TRAJ44		92	0.199609	TRAVYd	CVVEAADGWGKLNF	TRAJ24		121	0.177069	TRAV1a	CVVIDNNNLRF	TRAJ43
130	0.132654	bTRAVXk	CALSAHSSGQKLVF	TRAJ16		154	0.16168	TRAV22x	CAVPDSRIFF	TRAJ31		92	0.199609	TRAV22p	CAVQLGAGQKLVF	TRAJ54		120	0.175605	TRAV22q	CAVQLGGSAYGKLMF	TRAJ52
130	0.132654	bTRAV22o	CAASSSSGWQLTF	TRAJ22		153	0.16063	TRDV1w	CAPGGGAANQLIF	TRAJ32		92	0.199609	TRAV2g	CAPEGQGFSIVF	TRAJ25		120	0.175605	TRAVXab	CAIEGQGFSIVF	TRAJ25
130	0.132654	bTRAV9g	CALAGGYNTPTF	TRAJ11		153	0.16063	TRAV29b	CAAVPGYNTLTF	TRAJ11		91	0.19744	TRAV26t	CTLSLP*F_GVYNKLTF	TRAJ4		119	0.174142	TRAVXb	CALSERGSAYGKLMF	TRAJ52
130	0.132654	bTRAVYa	CVSIVP_GKLMF	TRAJ52		151	0.15853	TRAV22w	CAGPTNAGYALHF	TRAJ41		91	0.19744	TRAV22d	CAATSPLSPGWQLTF	TRAJ22		119	0.174142	TRAV38c	CASDDSGNTGRLTF	TRAJ37
130	0.132654	bTRAV22o	CAVPNSYKLMF	TRAJ50		149	0.15643	TRAV25b	CSPREGQGFSLVF	TRAJ25		91	0.19744	TRAV13f	CAAATGGSAYGKLMF	TRAJ52		119	0.174142	TRAV38b	CAYSDTGGGNRLIF	TRAJ45
129	0.131634	bTRAV22h	CAVTADNTRIFF	TRAJ31		148	0.155381	TRAV38a	CAYSGGTGGGNRLIF	TRAJ45		91	0.19744	TRAV38b	CAYSGAFDNNNLRF	TRAJ43		117	0.171215	TRAVXq	CALTLTGNVGSGQGQLIF	TRAJ42
128	0.130614	bTRAV22d	CAVRRDTGSRTLTF	TRAJ5		147	0.154331	TRAV22w	CAAISGTGSYQLTF	TRAJ28		91	0.19744	TRAV22s	CAVQVLNNYKLTF	TRAJ20		117	0.171215	TRAV13f	CATPNVGSGQGQLIF	TRAJ42
127	0.129593	bTRAVXx	CALSDGW_NNRKLIW	TRAJ38		147	0.154331	TRAV13b	CAASLGGNYKYVF	TRAJ40		91	0.19744	TRAVYg	CAVESEGGNALVF	TRAJ15		117	0.171215	TRAV2b	CALIAAGSGDRLTF	TRAJ46
127	0.129593	bTRAV10b	CVVPFSNRDKLIF	TRAJ34		147	0.154331	TRAV24d	CAS*QL_YKLMF	TRAJ50		91	0.19744	TRAV24d	CATNTGTGKLTF	TRAJ27		116	0.169752	TRDV1as	CVLRAYLGNALVF	TRAJ15
127	0.129593	bTRAV26k	CILSSGVYNKLTF	TRAJ4		146	0.153281	TRAVXaa	CALGAGANQLVF	TRAJ36		90	0.19527	TRAV2a	CALRGLNSGYNTLTF	TRAJ11		116	0.169752	TRAV22aa	CAVLQDGNYQWIW	TRAJ33
127	0.129593	bTRAV22b	CAVQLNRDKLIF	TRAJ34		145	0.152231	TRAVXp	CALSDRWHNQGGKLIF	TRAJ23		90	0.19527	TRAV22d	CAVRMDGNYQWIW	TRAJ33		115	0.168289	TRAV8l	CALCDGNNNNNLRF	TRAJ43
127	0.129593	bTRAV22ab	CAVGP_YKLTF	TRAJ20		145	0.152231	TRAV22w	CAAQSSSGWQLTF	TRAJ22		90	0.19527	TRAV2b	CAPFSTDKLNF	TRAJ3		114	0.166825	TRAVXb	CALTRHGGAANQLIF	TRAJ32
126	0.128573	bTRAV35a	CAGSLNNNLRF	TRAJ43		145	0.152231	TRAV22f	CADDGTGKLTF	TRAJ27		90	0.19527	TRAV26ae	CIDGGNALVF	TRAJ15		114	0.166825	TRAV38b	CAYRTQGGSERLLF	TRAJ57
126	0.128573	bTRAV22h	CAVQYYKYVF	TRAJ40		144	0.151181	TRAV22h	CAVPGAGNMFTF	TRAJ39		89	0.1931	TRAV9g	CALSEVYNQGGKLIF	TRAJ23		113	0.165362	TRAV38d	CAYSGVPSGVYNKLTF	TRAJ4
125	0.127552	bTRAVXaa	CALSDLAGETGSYQLTF	TRAJ28		143	0.150131	TRAV25r	CTGPELVSSGVYNKLTF	TRAJ4		89	0.1931	TRAV38b	CAYSSSSGANQLVF	TRAJ36		113	0.165362	TRDV1ax	CALWEPYGGAANQLIF	TRAJ32
125	0.127552	bTRAV2b	CALKGVFW_VYNKLTF	TRAJ4		143	0.150131	TRAVXi	CALSEAGTGSYQLTF	TRAJ28		89	0.1931	TRAV21b	CAVSLQGGSERLLF	TRAJ57		113	0.165362	TRAV38a	CACATGGSAYGKLMF	TRAJ52
125	0.127552	bTRAVYg	CAVEAVQGSRTLTF	TRAJ5		143	0.150131	TRAVXg	CALHVSGTGSYQLTF	TRAJ28		89	0.1931	TRAVXp	CALDGGAANQLIF	TRAJ32		112	0.163898	TRAV17b	CAPDGSVP_SSGWQLTF	TRAJ22
125	0.127552	bTRAV2a	CALRGNNNNLRF	TRAJ43		143	0.150131	TRAV22o	CAVQLDGGGFKFVF	TRAJ9		89	0.1931	TRAVXo	CALSAHNNNNLRF	TRAJ43		112	0.163898	TRAV2f	CALMILEG_NTNRFYF	TRAJ21
125	0.127552	bTRAV22ab	CAVRVGGFKFVF	TRAJ9		143	0.150131	TRAVXab	CALNSDGNYQWIW	TRAJ33		89	0.1931	TRAVXg	CALSDLEGGKLIF	TRAJ23		112	0.163898	TRAV38a	CASTGGSAYGKLMF	TRAJ52
125	0.127552	bTRAV22w	CAGDTNRFYF	TRAJ21		142	0.149081	TRAVXg	CALSDQMRSTGYQKLTF	TRAJ8-2		89	0.1931	TRAV22o	CAVRDGVYNKLTF	TRAJ4		112	0.163898	TRAV22aa	CAVLPYNQGGKLIF	TRAJ23
124	0.126532	bTRAV13b	CAGPRK_TGRLTF	TRAJ37		142	0.149081	TRAV2b	CALR*TQ_SRTLTF	TRAJ5		89	0.1931	TRAV13e	CAAEPHAGYALHF	TRAJ41		111	0.162435	TRAV38b	CAYRDDTGGSAYGKLMF	TRAJ52
124	0.126532	bTRAV22b	CAVQPNRDKLIF	TRAJ34		141	0.148031	TRAV26u	CVLRAQHTGTGKLTF	TRAJ27		89	0.1931	TRAV22d	CAVYTGGFKFVF	TRAJ9		111	0.162435	TRDV1as	CVLADMIGGVGSQMQF	TRAJ1
124	0.126532	bTRAV12c	CAVAGVYNKLTF	TRAJ4		141	0.148031	TRAV3c	CAVRDQQGGNALVF	TRAJ15		89	0.1931	TRAV12d	CADDSGNYKYVF	TRAJ40		111	0.162435	TRAV38a	CAYRSGGSGDRLTF	TRAJ46
124	0.126532	bTRAV25l	CAENQGGNALVF	TRAJ15		140	0.146982	TRAV3b	CAVRDEARDSGNTGRLTF	TRAJ37		89	0.1931	TRAV22ab	CAVRPV_GKLTF	TRAJ27		110	0.160972	TRAV24d	CASIEDSGWQLTF	TRAJ22
123	0.125511	bTRAV22h	CAVGGGRVQ_GAIGKLTF	TRAJ2		140	0.146982	TRAVXp	CALSDLYYNQGGKLIF	TRAJ23		88	0.190931	TRAV13h	CAAKSWMSGSGDRLTF	TRAJ46		110	0.160972	TRDV1b	CALHWRANRFYF	TRAJ21
123	0.125511	bTRAV13k	CAASIIYNTNRFYF	TRAJ21		140	0.146982	TRDV1aj	CALWDHGGAANQLIF	TRAJ32		88	0.190931	TRAV13b	CAAMSYWGGGNKLIF	TRAJ10		110	0.160972	TRAV38a	CAWGKQTF	TRAJ53
123	0.125511	bTRAV26u	CVLRGNTNRFYF	TRAJ21		140	0.146982	TRAVXaa	CALSDGGAANQLIF	TRAJ32		88	0.190931	TRAV25u	CTGQGQL_GANQLVF	TRAJ36		109	0.159508	TRAV22x	CAGTTGGSAYGKLMF	TRAJ52
123	0.125511	bTRAV25b	CAGRVQ_WQLTF	TRAJ22		140	0.146982	TRAV26ah	CVPSINTGRLTF	TRAJ37		88	0.190931	TRAV35a	CAADLRD_DNSRIFF	TRAJ31		109	0.159508	TRAV22w	CAVPRA*_RDKLIF	TRAJ34
122	0.124491	bTRAV22aa	CAVTHYGGAANQLIF	TRAJ32		138	0.144882	TRAVXg	CALSGGTGYQKFVF	TRAJ8-1		88	0.190931	TRAV3b	CAVSDGSGQGQLIF	TRAJ42		109	0.159508	TRAV38a	CAYMRN*_SYKQTF	TRAJ53
122	0.124491	bTRAVYg	CAVDPGGAANQLIF	TRAJ32		137	0.143832	TRAVXg	CALSAPTGYQKFVF	TRAJ8-1		88	0.190931	TRAVXaa	CALSDSNRDKLIF	TRAJ34		109	0.159508	TRAV22aa	CAVQGGQGFSIVF	TRAJ25
122	0.124491	bTRAV10b	CVDTSGSGDRLTF	TRAJ46		137	0.143832	TRAV2b	CALRCQE_TGRLTF	TRAJ37		88	0.190931	TRAV2a	CALRCNNNNLRF	TRAJ43		109	0.159508	TRAV38a	CAEEGGSERLLF	TRAJ57
122	0.124491	bTRAV22d	CAYGGAANQLIF	TRAJ32		137	0.143832	TRAV2f	CARAGE_GNKLIF	TRAJ10		88	0.190931	TRAV9k	CALWGVF	TRAJ15		109	0.159508	TRAV38a	CAMASSGWQLTF	TRAJ22
122	0.124491	bTRAV28b	CAEASGWQLTF	TRAJ22		137	0.143832	TRAV17a	CAPWGGGNKLIF	TRAJ10		87	0.188761	TRAVXp	CALNGRRSGSGDRLTF	TRAJ46		109	0.159508	TRAV12f	CAVRGSNYKLTF	TRAJ20
122	0.124491	bTRAV25b	CALNAGYALHF	TRAJ41		137	0.143832	TRAV22o	CAAVQGGNALVF	TRAJ15		87	0.188761	TRAV4a	CIVGDAAGSYQLTF	TRAJ28		109	0.159508	TRAV13j	CAAIGR_WQLTF	TRAJ22
122	0.124491	bTRAV25v	R*IT_KLTF	TRAJ20		136	0.142782	TRAV18c	CARGDNNNLRF	TRAJ43		87	0.188761	TRAV22s	CAVRSI_NNLRF	TRAJ43		108	0.158045	TRAV3b	CAVRALDQ_NTGRLTF	TRAJ37
121	0.123471	bTRAV13f	CAANPSTGGAIGKLTF	TRAJ2		135	0.141732	TRAV22aa	CAVADPYSGYNTLTF	TRAJ11		87	0.188761	TRDV1af	CALTIIF	TRAJ23		108	0.158045	TRAV38b	CASVEGGSERLLF	TRAJ57
121	0.123471	bTRAV22o	CAVRGGWGVYNKLTF	TRAJ4		134	0.140682	TRAVXp	CALSDEGGVGSQMQF	TRAJ1		86	0.186591	TRAVXab	CALNEDTGSRTLTF	TRAJ5		108	0.158045	TRAV22ab	CAAPHNNNNLRF	TRAJ43
121	0.123471	bTRAV22h	CAVLRGTGTGKLTF	TRAJ27		133	0.139633	TRAV22l	CAVRGSSLGRFYF	TRAJ18		86	0.186591	TRAVXp	CALTGGSTGRLTF	TRAJ37		108	0.158045	TRAV33d	CAPAGE_YKYVF	TRAJ40
121	0.123471	bTRAV38a	CAYSVPNNLRF	TRAJ43		132	0.138583	TRDV1e	CALWVSNRDKLIF	TRAJ34		86	0.186591	TRAVXg	CALSDGWGKLNF	TRAJ24		107	0.156582	TRAV9g	CALSDGGSAYGKLMF	TRAJ52
119	0.12143	bTRAVXp	CALSDPYSGTGSYQLTF	TRAJ28		132	0.138583	TRAV22p	CAVGTGSYQLTF	TRAJ28		86	0.186591	TRAV13b	CAAADGWGKLNF	TRAJ24		107	0.156582	TRAV29c	CAGLPAASGNYKYVF	TRAJ40
119	0.12143	bTRAV22b	CAVQLAGVGSGQGQLIF	TRAJ42		131	0.137533	TRAV3e	CAGGDVDGNYQWIW	TRAJ33		85	0.184422	TRAVYg	CAVELYTGGGNRLIF	TRAJ45		106	0.155118	TRAV38b	CAQAGGSAYGKLMF	TRAJ52
119	0.12143	bTRAV26ac	CVPRHLGI_GGGNKLIF	TRAJ10		131	0.137533	TRAV38a	CACQSGSGDRLTF	TRAJ46		85	0.184422	TRAV12c	CAVEDSGTGSYQLTF	TRAJ28		106	0.155118	TRAV38b	CAYSETGYQKLTF	TRAJ8-2
119	0.12143	bTRAV38a	CAYSGAGGSAYGKLMF	TRAJ52		131	0.137533	TRAV22d	CAVPPDNYKLTF	TRAJ20		85	0.184422	TRAV22h	CAVQRGRGNYQWIW	TRAJ33		106	0.155118	TRAVYg	CAVELGQGFSIVF	TRAJ25
119	0.12143	bTRDV1e	CALWKEDGGVGSQMQF	TRAJ1		130	0.136483	TRAV22o	CAVLPHNTGTGKLTF	TRAJ27		85	0.184422	TRAV13h	CAVATGTGSYQLTF	TRAJ28		106	0.155118	TRAVXaa	CALSYNNNNLRF	TRAJ43
119	0.12143	bTRAV38d	CAPMNTGSRTLTF	TRAJ5		130	0.136483	TRAV28b	CAGFASSSSGWQLTF	TRAJ22		85	0.184422	TRAV20e	CAVGMNTGYQKLTF	TRAJ8-2		106	0.155118	TRAV38a	CAFANSYKLMF	TRAJ50
119	0.12143	bTRAV8l	CALNTGTGKLTF	TRAJ27		130	0.136483	TRAV13f	CAAQRNNNNLRF	TRAJ43		84	0.182252	TRAV10b	CVVGPLPDSYKLMF	TRAJ50		106	0.155118	TRAV29b	CAANTGRLTF	TRAJ37
119	0.12143	bTRAV13e	CAAGGNNLRF	TRAJ43		129	0.135433	TRAVXp	CALSDVWYNQGGKLIF	TRAJ23		84	0.182252	TRAVYd	CVVEASDGWGKLNF	TRAJ24		105	0.153655	TRAV22aa	CAVH*AGGSAYGKLMF	TRAJ52
118	0.120409	bTRAV2f	CALMSGLGTGTGKLTF	TRAJ27		129	0.135433	TRAV3e	CAVIGTSGANQLVF	TRAJ36		84	0.182252	TRAV4a	CIVEGTGSYQLTF	TRAJ28		105	0.153655	TRAV22ab	CAVYTGGSAYGKLMF	TRAJ52
118	0.120409	bTRAV38a	CAWLGTDNTRIFF	TRAJ31		128	0.134383	TRAV22u	CAVQLNTGGAIGKLTF	TRAJ2		84	0.182252	TRAV25b	CAGPRNSYKLMF	TRAJ50		105	0.153655	TRAV38a	CAYPGQGGSERLLF	TRAJ57
118	0.120409	bTRAV3e	CAEGNTGYQKLTF	TRAJ8-2		128	0.134383	TRAVXb	CALSSENRDKLIF	TRAJ34		84	0.182252	TRAV13b	CAAPTNRFYF	TRAJ21		105	0.153655	TRAV4a	CIVGEGSGYNTLTF	TRAJ11
118	0.120409	bTRAV1a	CVQITGTGKLTF	TRAJ27		128	0.134383	TRAV22n	CAVQRIGTGKLTF	TRAJ27		83	0.180082	TRAV38b	CAYSAVRE_GSGDRLTF	TRAJ46		104	0.152191	TRAV38a	CAYSGATSGTSSYKQTF	TRAJ53
117	0.119389	bTRAV22o	CAVQLSWGVGSQMQF	TRAJ1		127	0.133333	TRAV3e	CAVRDGFGTDKLNF	TRAJ3		83	0.180082	TRAVXaa	CALSDPELNAGYALHF	TRAJ41		104	0.152191	TRAVXg	CALSLHAGYALHF	TRAJ41
117	0.119389	bTRAV14e	CAPEGGW_NYQWIW	TRAJ33		127	0.133333	TRAV13j	CAARPNAGNIFTF	TRAJ39		83	0.180082	TRAV10b	CVVGHLMNFGNVLHL	TRAJ35		104	0.152191	TRDV1as	CVLISNRDKLIF	TRAJ34
117	0.119389	bTRAV5a	CATRGFGTDKLNF	TRAJ3		127	0.133333	TRAV2b	CALDNAGNMFTF	TRAJ39		83	0.180082	TRAVXl	CALSYDSGNTGRLTF	TRAJ37		104	0.152191	TRAV38a	CADGSAYGKLMF	TRAJ52
117	0.119389	bTRAV14e	CALRPYFGNVLHL	TRAJ35		126	0.132283	TRAV38c	CAYSERRAGQKLVF	TRAJ54		83	0.180082	TRAVXk	CALSQGGAANQLIF	TRAJ32		103	0.150728	TRAV38a	CAYSGDEGATSGANQLVF	TRAJ36
117	0.119389	bTRAV22t	CASGTGSYQLTF	TRAJ28		126	0.132283	TRAVXk	CALRTQGGSERLLF	TRAJ57		83	0.180082	TRAV13b	CAALDNAGYALHF	TRAJ41		103	0.150728	TRAV17b	CAPDDDNQGGKLIF	TRAJ23
117	0.119389	bTRAVXab	CALKLGNVLHL	TRAJ35		126	0.132283	TRAV38a	CAWRGGSERLLF	TRAJ57		82	0.177913	TRAV22n	CAVQLSGTGSYQLTF	TRAJ28		103	0.150728	TRAV2g	CALRGDGWGKLNF	TRAJ24
117	0.119389	bTRAV22t	CAVQQTKLIF	TRAJ34		126	0.132283	TRAV2b	CAPDGNYQWIW	TRAJ33		82	0.177913	TRAV2g	CALRGLRAGYALHF	TRAJ41		103	0.150728	TRAVXab	CALKLPGSERLLF	TRAJ57
116	0.118369	bTRDV1as	CVLSTENGGAANQLIF	TRAJ32		126	0.132283	TRAV17b	CAPDNSYKLMF	TRAJ50		82	0.177913	TRAV13b	CAAPPSGNTGRLTF	TRAJ37		102	0.149265	TRAV12d	CAIGHTPGTGSYQLTF	TRAJ28
116	0.118369	bTRAV2f	SGPL*F_GWQLTF	TRAJ22		125	0.131234	TRAV3c	CAVRA**IM_GAANQLIF	TRAJ32		82	0.177913	TRAV22h	CAHPVGQGFSIVF	TRAJ25		102	0.149265	TRAV13j	CAARIRK_TGRLTF	TRAJ37
115	0.117348	bTRAV2c	CALIRTGRFGTDKLNF	TRAJ3		125	0.131234	TRAVXab	CALNEPGGSAYGKLMF	TRAJ52		82	0.177913	TRAVYg	CAVESQGGNALVF	TRAJ15		101	0.147801	TRAV3f	CAVSVRL*K_DGWGKLNF	TRAJ24
115	0.117348	bTRAV22z	CAVRGGLAHNTNNLRF	TRAJ43		125	0.131234	TRAVXaa	CALSDEGGAANQLIF	TRAJ32		82	0.177913	TRAV29c	CAGPSRNNNNLRF	TRAJ43		101	0.147801	TRAV22o	CAVQQTSGVYNKLTF	TRAJ4
115	0.117348	bTRAV13f	CAATLYQGGNALVF	TRAJ15		125	0.131234	TRAV38b	CAYATGSGGKVIF	TRAJ44		82	0.177913	TRAV28b	CAVGGGGNKLIF	TRAJ10		100	0.146338	TRDV1ah	CALWVFSSGQKLVF	TRAJ16
115	0.117348	bTRAV22a	CAVMNTGTGKLTF	TRAJ27		125	0.131234	TRAV13b	CAASAPAGKLTF	TRAJ27		82	0.177913	TRAV38b	CGQGSAYGKLMF	TRAJ52		100	0.146338	TRAV21b	CAVRLNSYKLMF	TRAJ50
115	0.117348	bTRAV13b	CAADSGYNTPTF	TRAJ11		124	0.130184	TRAV2f	CALM*TSLA_GTGSYQLTF	TRAJ28		82	0.177913	TRAV22u	CAEGSRTLTF	TRAJ5		99	0.144875	TRDV1as	CVLRAWSGTGSYQLTF	TRAJ28
115	0.117348	bTRAV22o	CAVHAGYALHF	TRAJ41		124	0.130184	TRAV38a	CAYSGAGGSAYGKLMF	TRAJ52		81	0.175743	TRAV22s	CAGGEYYNTGSGGKVIF	TRAJ44		99	0.144875	TRAV9g	CALPVGSGTGSYQLTF	TRAJ28
115	0.117348	bTRAV22o	CAVIGANQLVF	TRAJ36		124	0.130184	TRAVXp	CALSDRFYNQGGKLIF	TRAJ23		81	0.175743	TRAV14e	CALTNTGGGNRLIF	TRAJ45		99	0.144875	TRAVXs	CALRPGGAGQKLVF	TRAJ54
114	0.116328	bTRAV22d	CAVQLPGGSAYGKLMF	TRAJ52		124	0.130184	TRAV26am	CILRDAK_NNNNLRF	TRAJ43		81	0.175743	TRAV13h	CAAARAGGFKFVF	TRAJ9		99	0.144875	TRAV13b	CASHQGGNALVF	TRAJ15
114	0.116328	bTRAV38c	CAYFTWGAANQLIF	TRAJ32		124	0.130184	TRAVXg	CALSVVDGNYQWIW	TRAJ33		81	0.175743	TRAV26ae	CILGPFNTNRFYF	TRAJ21		99	0.144875	TRAV38a	CACAGNYKYVF	TRAJ40
114	0.116328	bTRAV38b	CAYRGDTGSRTLTF	TRAJ5		124	0.130184	TRAV38a	CACHNNAGNIFTF	TRAJ39		81	0.175743	TRAV8g	CALSGSYQLTF	TRAJ28		98	0.143411	TRAV22ab	CAVPPLVE_SSYKQTF	TRAJ53
114	0.116328	bTRAV22ab	CAVQLGYQKLTF	TRAJ8-2		124	0.130184	TRAV38a	CAYSENNNLRF	TRAJ43		80	0.173573	TRAV38a	CAYSASMNTGGGNRLIF	TRAJ45		98	0.143411	TRAV9g	CALRVPRQGGNALVF	TRAJ15
113	0.115307	bTRAV22w	CAVQHSRGSSLGRFYF	TRAJ18		123	0.129134	TRAV33a	CVLWEDVGSGQGQLIF	TRAJ42		80	0.173573	TRAV3e	CAVRPPQ_NTGRLTF	TRAJ37		98	0.143411	TRAV29b	CAASRRDAGNMFTF	TRAJ39
113	0.115307	bTRAVYg	CAVEETRYTGGFKFVF	TRAJ9		123	0.129134	TRAV22n	CAVDPWGSGYNTLTF	TRAJ11		80	0.173573	TRAV13e	CAARGWQ_GQGQLIF	TRAJ42		98	0.143411	TRAV13b	CAANYNQGGKLIF	TRAJ23
113	0.115307	bTRAV38b	CAYSGGFGTDKLNF	TRAJ3		123	0.129134	TRAV17c	CAPDLVL_NNYKLTF	TRAJ20		80	0.173573	TRAVYb	CVVEARTGYQKLTF	TRAJ8-2		98	0.143411	TRAV22w	CAVQKR_NYKYVF	TRAJ40
113	0.115307	bTRAV38a	CACYSGNTGRLTF	TRAJ37		123	0.129134	TRAV13b	CAASSRFGTDKLNF	TRAJ3		80	0.173573	TRAV13h	CAATYSGNTGRLTF	TRAJ37		98	0.143411	TRAVXq	CALLSNNLRF	TRAJ43
113	0.115307	bTRAV2c	CALIDGDNTRIFF	TRAJ31		123	0.129134	TRAV22aa	CASLNTGYQKLTF	TRAJ8-2		80	0.173573	TRAV38b	CAHRYDNSYKLMF	TRAJ50		97	0.141948	TRAV22ac	CAVQLTLIY_GNNRKLIW	TRAJ38
113	0.115307	bTRAVYd	CVARTDNTRIFF	TRAJ31		123	0.129134	TRAV2f	CALADNNNNLRF	TRAJ43		80	0.173573	TRAV23t	CAAHEGQGFSIVF	TRAJ25		97	0.141948	TRAV9e	CAYLTLNNYKLTF	TRAJ20
112	0.114287	bTRAV22o	CAVPGESGSGDRLTF	TRAJ46		123	0.129134	TRAV22p	CAVGGYQKFVF	TRAJ8-1		80	0.173573	TRAV29b	CAASPDGNYQWIW	TRAJ33		97	0.141948	TRAV38b	CAQLSGSGDRLTF	TRAJ46
112	0.114287	bTRAV9g	CALRGGEGQGFSIVF	TRAJ25		122	0.128084	TRAV22a	CAVHTTQGGSERLLF	TRAJ57		80	0.173573	TRAV28b	CAENTGSRTLTF	TRAJ5		97	0.141948	TRAV29c	CAGHQSFGNVLHL	TRAJ35
112	0.114287	bTRAV17a	CAPARGGAIGKLTF	TRAJ2		122	0.128084	TRDV1as	CVLRAEDAGYALHF	TRAJ41		80	0.173573	TRAVYg	CAVATGGFKFVF	TRAJ9		97	0.141948	TRAV24d	CASNWQ_NRKLIW	TRAJ38
112	0.114287	bTRAV3e	CAVRDGGVYNKLTF	TRAJ4		122	0.128084	TRAV3e	CAVTSGTGSYQLTF	TRAJ28		80	0.173573	TRAV26u	CVPRGNNNNLRF	TRAJ43		97	0.141948	TRAVYc	CAVVSGYNTPTF	TRAJ11
112	0.114287	bTRAV38d	CAYGSSGNYKYVF	TRAJ40		122	0.128084	TRAV22p	CGGAIGKLTF	TRAJ2		80	0.173573	TRAV29b	CAAESGNYKYVF	TRAJ40		96	0.140484	TRAV38a	CAYSGVITQGGSERLLF	TRAJ57
112	0.114287	bTRAV38a	CAYSGLGNNLRF	TRAJ43		121	0.127034	TRAVXg	CALSEGTGYQKLTF	TRAJ8-2		80	0.173573	TRAVXp	CAPEGSYQLTF	TRAJ28		96	0.140484	TRAV38b	CAYSEFEYGTSSYKQTF	TRAJ53
112	0.114287	bTRAV25r	CTGPAGWQLTF	TRAJ22		121	0.127034	TRAV10b	CVVGVTGTDKLNF	TRAJ3		80	0.173573	TRAV22h	CAVTGTGKLTF	TRAJ27		96	0.140484	TRAV8l	CALCPNWGGGNKLIF	TRAJ10
111	0.113266	bTRAVXh	CALSGDTGSRTLTF	TRAJ5		121	0.127034	TRAV22o	CAASRGTNRFYF	TRAJ21		80	0.173573	TRAV3e	CAANNNNNLRF	TRAJ43		96	0.140484	TRAV3a	CAVSDWVGNYKYVF	TRAJ40
111	0.113266	bTRAV2c	CALRRVTGSRTLTF	TRAJ5		120	0.125984	TRAV3a	CAVRNYGGAANQLIF	TRAJ32		79	0.171404	TRAV22z	CAVHWVINRGSSLGRFYF	TRAJ18		96	0.140484	TRAV38b	CAYSGAGYNTPTF	TRAJ11
111	0.113266	bTRAV17b	CAPIVGGAIGKLTF	TRAJ2		120	0.125984	TRAV2c	CALMPSSGWQLTF	TRAJ22		79	0.171404	TRAV22z	CAVPLLL*_QGGKLIF	TRAJ23		96	0.140484	TRAV22o	CAVQFWAGNMFTF	TRAJ39
111	0.113266	bTRAV9e	CAPNSNSGYNTLTF	TRAJ11		120	0.125984	TRDV1au	CARKRT_WGKLNF	TRAJ24		79	0.171404	TRAVXn	CALSALGFGTDKLNF	TRAJ3		96	0.140484	TRAV22aa	CAVGPDGNYQWIW	TRAJ33
111	0.113266	bTRAV2f	CALIVDQGGKLIF	TRAJ23		120	0.125984	TRAV13f	CAASGRLTF	TRAJ37		79	0.171404	TRAV38a	CAYRYLGNTGRLTF	TRAJ37		96	0.140484	TRAV22w	CAVLPD_GNVLHL	TRAJ35
111	0.113266	bTRAV2f	CALMNTGSRTLTF	TRAJ5		119	0.124934	TRAV13k	CAAVVDSGNTGRLTF	TRAJ37		79	0.171404	TRAVXk	CALTTISNRDKLIF	TRAJ34		96	0.140484	TRAV10b	CVAHNTNRFYF	TRAJ21
111	0.113266	bTRAVXaa	CALMQGGNALVF	TRAJ15		118	0.123885	TRAV3f	CAVSDNTNRFYF	TRAJ21		79	0.171404	TRAVYg	CAVENQGGNALVF	TRAJ15		96	0.140484	TRAVXg	CALRNYKYVF	TRAJ40
111	0.113266	bTRAV22b	CAVQARRDKLIF	TRAJ34		117	0.122835	TRAV14a	CALRDAIYNQGGKLIF	TRAJ23		79	0.171404	TRAV22d	CAVDNNNLRF	TRAJ43		95	0.139021	TRAVXd	CALSGPSPYTGGFKFVF	TRAJ9
111	0.113266	bTRAVYc	CAVERYKLTF	TRAJ20		117	0.122835	TRAVXaa	CALSDNSYKLMF	TRAJ50		78	0.169234	TRDV1as	CVLRGVNSGYNTPTF	TRAJ11		95	0.139021	TRAV9g	CALSEIDSGNTGRLTF	TRAJ37
110	0.112246	bTRAVYd	CVVEMYVGSGQGQLIF	TRAJ42		117	0.122835	TRAV25p	CAEGGAIGKLTF	TRAJ2		78	0.169234	TRAVXp	CALSVLGGAANQLIF	TRAJ32		95	0.139021	TRAV1a	CVAADLSGNNRKLIW	TRAJ38
110	0.112246	bTRAVYg	CAVEEASGTSSYKQTF	TRAJ53		117	0.122835	TRAV3e	GVADGWGKLNF	TRAJ24		78	0.169234	TRAV10b	CVPDRRS_IGKLTF	TRAJ2		95	0.139021	TRAV38a	CAYSLWLNRDKLIF	TRAJ34
110	0.112246	bTRDV1ah	CALSTYVTNRFYF	TRAJ21		117	0.122835	TRAV38a	CA*GA_YKLMF	TRAJ50		78	0.169234	TRAVXj	CAQINTGSRTLTF	TRAJ5		95	0.139021	TRAV14e	CALRAHSGNYKYVF	TRAJ40
109	0.111226	bTRAV9g	CALQGWW*_AYGKLMF	TRAJ52		116	0.121785	TRAV22aa	CAVQSNTGSGGKVIF	TRAJ44		78	0.169234	TRAVYg	CAVEPNAGYALHF	TRAJ41		95	0.139021	TRDV1af	CALEDGNYQWIW	TRAJ33
109	0.111226	bTRAV3b	CAVRDEGTGSYQLTF	TRAJ28		116	0.121785	TRAV3e	CAVRDRDPNRDKLIF	TRAJ34		78	0.169234	TRAVYg	CAVRTDGWGKLNF	TRAJ24		95	0.139021	TRAV17b	CAPDRQ_RTLTF	TRAJ5
109	0.111226	bTRAVXq	CALSEMDGNYQWIW	TRAJ33		116	0.121785	TRAVYg	CASYTGGSAYGTLMF	TRAJ52		78	0.169234	TRAVYe	CAVEDGFYKLTF	TRAJ20		94	0.137558	TRAV26u	CVLKEGLYGGAANQLIF	TRAJ32
109	0.111226	bTRAV3c	CAVSDRGTTNRFYF	TRAJ21		116	0.121785	TRAV10b	CVVHPTSGANQLVF	TRAJ36		77	0.167064	TRAV25b	CAGPEETGNYKYVF	TRAJ40		94	0.137558	TRAV13f	CAANQRGG_NRDKLIF	TRAJ34
109	0.111226	bTRAV24d	CASMTDGWGKLNF	TRAJ24		115	0.120735	TRAV2f	CALMFTVYSGTGSYQLTF	TRAJ28		77	0.167064	TRAV17b	CAPEW*C_YGKLMF	TRAJ52		94	0.137558	TRAV38b	CAYIGGAGQKLVF	TRAJ54
109	0.111226	bTRAVXl	CALNTGGFKFVF	TRAJ9		115	0.120735	TRDV1ae	CTLSLNTGTGKLTF	TRAJ27		77	0.167064	TRAVXb	CAPNYNQGGKLIF	TRAJ23		94	0.137558	TRAV26u	CVSPQE_YKYVF	TRAJ40
108	0.110205	bTRAV38b	CAYRGPRTGSYQLTF	TRAJ28		115	0.120735	TRAV2g	CALNTNRFYF	TRAJ21		77	0.167064	TRAV22o	CAVQQGNSYKLMF	TRAJ50		93	0.136094	TRDV1w	CALRDYAVGSGQGQLIF	TRAJ42
108	0.110205	bTRAV21b	CAVNYGGAANQLIF	TRAJ32		114	0.119685	TRAV38b	CAYSGASSGTSSYKQTF	TRAJ53		77	0.167064	TRAV13d	CAATDNTRIFF	TRAJ31		93	0.136094	TRDV1bg	CAVWATRGLHSYKLMF	TRAJ50
108	0.110205	bTRDV1au	CALRDLDRDKLIF	TRAJ34		114	0.119685	TRAV38b	CAYSGAVS_GNYQWIW	TRAJ33		77	0.167064	TRAV13b	CAGNNNNNLRF	TRAJ43		93	0.136094	TRAV8g	CALSDLSSSGWQLTF	TRAJ22
108	0.110205	bTRAVXab	CALKGFGTDKLNF	TRAJ3		114	0.119685	TRAV1a	CVVPGANTNSNLRF	TRAJ43		76	0.164895	TRAVXg	CALSARFSSGQKLVF	TRAJ16		93	0.136094	TRAV38b	CAYSGPP_NSYKLMF	TRAJ50
108	0.110205	bTRAV22x	CAVRFSGNYKYVF	TRAJ40		114	0.119685	TRAV38b	CARVAFGSGDRLTF	TRAJ46		76	0.164895	TRAV13b	CAASLIT_GGKLIF	TRAJ23		93	0.136094	TRAV38d	CAYTNYNQGGKLIF	TRAJ23
108	0.110205	bTRAVYe	CAVSGSGQGQLIF	TRAJ42		114	0.119685	TRAV29b	CAATDNSYKLMF	TRAJ50		76	0.164895	TRAV2a	CAPQSTGYQKFVF	TRAJ8-1		93	0.136094	TRAVXg	CALSESGSGDRLTF	TRAJ46
108	0.110205	bTRAV22ab	CANTGGFKFVF	TRAJ9		114	0.119685	TRAV10b	CVVGPNNNLRF	TRAJ43		76	0.164895	TRAVXg	CALGANTNRFYF	TRAJ21		93	0.136094	TRAV13h	CAARYDNSYKLMF	TRAJ50
107	0.109185	bTRAV12c	CAVERFGSGTGSYQLTF	TRAJ28		113	0.118635	TRAV22p	CAVQLGGNTGSRTLTF	TRAJ5		76	0.164895	TRAVYg	CAVDRSSYKLMF	TRAJ50		93	0.136094	TRAVXo	CALSDDSYKLMF	TRAJ50
107	0.109185	bTRAV22n	CAVQLELSGVYNKLTF	TRAJ4		113	0.118635	TRAV38b	CAYSGAPYNSRIFF	TRAJ31		75	0.162725	TRAV33d	CALWDRWGVGSGQGQLIF	TRAJ42		93	0.136094	TRAV13b	CAASDKYVF	TRAJ40
107	0.109185	bTRAV13k	CAASSPQSNAGYALHF	TRAJ41		113	0.118635	TRAV22o	CAVSTDSGYNTLTF	TRAJ11		75	0.162725	TRAV14e	CALRADGLYSGNYKYVF	TRAJ40		92	0.134631	TRAV26s	CVLREATRLRGAGQKLVF	TRAJ54
107	0.109185	bTRAV26al	CTLREALSSSGWQLTF	TRAJ22		113	0.118635	TRAV2a	CALRSPGNYKYVF	TRAJ40		75	0.162725	TRAV26t	CTLREAWMDGNYQWIW	TRAJ33		92	0.134631	TRAV41a	CAVEEGGSAYGKLMF	TRAJ52
107	0.109185	bTRAV21b	CAVRDRGSSLGRFYF	TRAJ18		113	0.118635	TRAV22p	CAVQSTGSRTLTF	TRAJ5		75	0.162725	TRAV38c	CAYSDNAGNMFTF	TRAJ39		92	0.134631	TRDV1bb	CVLRARLSRDKLIF	TRAJ34
107	0.109185	bTRAV12b	CAVQCRG_YQKLTF	TRAJ8-2		113	0.118635	TRAV22q	CAG*QL_YKLMF	TRAJ50		75	0.162725	TRAVXg	CALSDDGNYQWIW	TRAJ33		92	0.134631	TRAV36a	CAVEATGGGNRLIF	TRAJ45
107	0.109185	bTRAV17b	CVPRRS_IGKLTF	TRAJ2		112	0.117585	TRAV2b	CALRGPGFGTDKLNF	TRAJ3		75	0.162725	TRAV13h	CAASPDNTNRFYF	TRAJ21		92	0.134631	TRDV1aw	CAVRESLNNNLRF	TRAJ43
107	0.109185	bTRAV38a	CAAGRDKLIF	TRAJ34		112	0.117585	TRAV22b	CAPNYSGTGSYQLTF	TRAJ28		75	0.162725	TRAV9k	CALSFVRDKLIF	TRAJ34		92	0.134631	TRAVYg	CAVAVDYKYVF	TRAJ40
107	0.109185	bTRAV17a	CARERLLF	TRAJ57		112	0.117585	TRAV10b	CVVGNYNQGGKLIF	TRAJ23		75	0.162725	TRAV13e	CAATGGFKFVF	TRAJ9		92	0.134631	TRAV23x	CAPGG_YKYVF	TRAJ40
106	0.108164	bTRAVYd	CVAREEGGSGQGQLIF	TRAJ42		112	0.117585	TRAV38a	CAYRFQGGSERLLF	TRAJ57		74	0.160555	TRAV13b	CAAPMNVGSGQGQLIF	TRAJ42		91	0.133167	TRAV38a	CAYSSPSGTSSYKQTF	TRAJ53
106	0.108164	bTRAV22t	CAVGSGGSAYGKLMF	TRAJ52		111	0.116535	TRAV22u	CAVQQTSGTSSYKQTF	TRAJ53		74	0.160555	TRDV1as	CVLKGVNSGANQLVF	TRAJ36		91	0.133167	TRAV9k	CALSDWSTDGWGKLNF	TRAJ24
106	0.108164	bTRAV22aa	CAVPLSDSGYNTLTF	TRAJ11		111	0.116535	TRAV38a	CAYSVEGGSERLLF	TRAJ57		74	0.160555	TRAV38b	CAYSLDQGGNALVF	TRAJ15		91	0.133167	TRDV1aw	CAVRAPEIGNNRKLIW	TRAJ38
106	0.108164	bTRAV3d	CAVSPVGSSGWQLTF	TRAJ22		111	0.116535	TRAV38a	CACTGGSAYGKLMF	TRAJ52		74	0.160555	TRAVXh	CALSDLENYKYVF	TRAJ40		91	0.133167	TRAVXaa	CALSAAGSGQGQLIF	TRAJ42
106	0.108164	bTRAVYd	CVVEADQGGNALVF	TRAJ15		111	0.116535	TRAV26s	CVLRMDGNYQWIW	TRAJ33		74	0.160555	TRAV21b	CAVRSGNTGRLTF	TRAJ37		91	0.133167	TRAVXp	CALPRADAGYALHF	TRAJ41
106	0.108164	bTRAV22a	CAVSDGGAANQLIF	TRAJ32		111	0.116535	TRAVYg	CAVEADTNRFYF	TRAJ21		74	0.160555	TRAVXo	CALGGAANQLIF	TRAJ32		91	0.133167	TRAV26ai	CVLRVPSGNYKYVF	TRAJ40
106	0.108164	bTRAV38a	CAYLSGNTGRLTF	TRAJ37		111	0.116535	TRAVXh	CALSDGF	TRAJ40		74	0.160555	TRAV29b	CAASDGWGKLNF	TRAJ24		91	0.133167	TRAVYd	CVPRPEGGNALVF	TRAJ15
106	0.108164	bTRAV2f	CALMAAGNYKYVF	TRAJ40		110	0.115486	TRAV2a	CALSLSGGGNRLIF	TRAJ45		74	0.160555	TRAV13b	CAAGANQLVF	TRAJ36		91	0.133167	TRAV3a	CAVSGVGSRTLTF	TRAJ5
106	0.108164	bTRAV2c	CALLSSGQKLVF	TRAJ16		110	0.115486	TRAV33d	CALCVNAGYALHF	TRAJ41		74	0.160555	TRAV25u	CTGIT_NLRF	TRAJ43		91	0.133167	TRAV2c	CALSTSGANQLVF	TRAJ36
105	0.107144	bTRAV22n	CAVRPRTG_DNTRIFF	TRAJ31		110	0.115486	TRAV38a	CATPSNRDKLIF	TRAJ34		73	0.158386	TRAV22d	CAASSSSSSGWQLTF	TRAJ22		90	0.131704	TRAV38a	CAYDSSGGSAYGKLMF	TRAJ52
105	0.107144	bTRAV22q	CAVHGRHGVYNKLTF	TRAJ4		110	0.115486	TRAV29b	CAASQGGKLIF	TRAJ23		73	0.158386	TRAV25b	CASGAGGSSLGRFYF	TRAJ18		90	0.131704	TRAV10b	CVAHTGGSAYGKLMF	TRAJ52
105	0.107144	bTRAV22x	CAVRREH_GYQKLTF	TRAJ8-2		109	0.114436	TRDV1bc	CALREASSSSGWQLTF	TRAJ22		73	0.158386	TRAVXl	CALSDDNQGGKLIF	TRAJ23		90	0.131704	TRAVXd	CALSGSGNTGRLTF	TRAJ37
105	0.107144	bTRAVXk	CALEPGGAIGKLTF	TRAJ2		109	0.114436	TRAVYc	CAVEEGWTGSRTLTF	TRAJ5		73	0.158386	TRDV1bg	CAVWEGGNTGRLTF	TRAJ37		90	0.131704	TRAV4a	CPR*ETDGWGKLNF	TRAJ24
105	0.107144	bTRAV12c	CAVEPNTGSRTLTF	TRAJ5		109	0.114436	TRAV21b	CAATRD*_NSRIFF	TRAJ31		73	0.158386	TRAVXg	CALSAEFGNVLHL	TRAJ35		90	0.131704	TRAV9e	CAWSRGAGQKLVF	TRAJ54
105	0.107144	bTRAV29c	CAGHRGTGSYQLTF	TRAJ28		108	0.113386	TRAVXp	CALSDPWHNQGGKLIF	TRAJ23		73	0.158386	TRAVXb	CALSMDGNYQWIW	TRAJ33		90	0.131704	TRAV22h	CARIDGNYQWIW	TRAJ33
105	0.107144	bTRAV29b	CAASIYTGTGKLTF	TRAJ27		108	0.113386	TRAV26al	CTLREGNTGYQKLTF	TRAJ8-2		73	0.158386	TRAV26u	CVLGAI_NNNLRF	TRAJ43		90	0.131704	TRAV25b	CAGGAANQLIF	TRAJ32
105	0.107144	bTRAV26al	CTLSGPGNTGRLTF	TRAJ37		108	0.113386	TRAV9k	CALWKAGVYNKLTF	TRAJ4		73	0.158386	TRAV13k	GGGSAYGKLMF	TRAJ52		90	0.131704	TRAV13b	CALQ_NLRF	TRAJ43
105	0.107144	bTRAV17a	CAPAKHR_TGKLTF	TRAJ27		108	0.113386	TRAV22n	CAVQLDKGNYQWIW	TRAJ33		72	0.156216	TRAV22s	CAVQLLRTGGAIGKLTF	TRAJ2		89	0.130241	TRAV38b	CAYSGPHWGGSERLLF	TRAJ57
105	0.107144	bTRAV22b	CALQSGSGDRLTF	TRAJ46		108	0.113386	TRAV38b	CAYRGSGANQLVF	TRAJ36		72	0.156216	TRAV9e	CAWRGE*H_GTGKLTF	TRAJ27		89	0.130241	TRAV27a	CAGAWSLYRNNNNLRF	TRAJ43
105	0.107144	bTRAV2b	CALRRSSGWQLTF	TRAJ22		108	0.113386	TRAVXp	CALSDSQGGKLIF	TRAJ23		72	0.156216	TRAV13e	CAAKRDSGNTGRLTF	TRAJ37		89	0.130241	TRAVYd	CVVEDYGGAANQLIF	TRAJ32
105	0.107144	bTRAV25v	CAADMDGNYQWIW	TRAJ33		108	0.113386	TRAVXaa	CALNTGYQKLTF	TRAJ8-2		72	0.156216	TRAV10b	CVVGKASSGWQLTF	TRAJ22		89	0.130241	TRAV28b	CAVERGGSAYGKLMF	TRAJ52
105	0.107144	bTRAV21b	CAVLTGTGKLTF	TRAJ27		108	0.113386	TRAV2a	CARGVGNYKYVF	TRAJ40		72	0.156216	TRAVYe	CAVEGGGVGSQMQF	TRAJ1		89	0.130241	TRDV1e	CALWDPDGNYQWIW	TRAJ33
105	0.107144	bTRAVYg	CGPAGNTGRLTF	TRAJ37		108	0.113386	TRAV13k	CAASWS_NQLVF	TRAJ36		72	0.156216	TRAV29c	CAGHDSGNTGRLTF	TRAJ37		89	0.130241	TRAVXg	CALSEADGWGKLNF	TRAJ24
105	0.107144	bTRAV3b	CEGGDNNNLRF	TRAJ43		108	0.113386	TRAV3c	CAVGSGWQLTF	TRAJ22		72	0.156216	TRAVXt	CALSDHRINRFYF	TRAJ21		89	0.130241	TRDV1bg	CAVWELGGTDKLNF	TRAJ3
105	0.107144	bTRAV4b	CIVGPNYQWIW	TRAJ33		107	0.112336	TRAV38b	CAYSDLPNNNNNLRF	TRAJ43		72	0.156216	TRAV38a	CASDSGANQLVF	TRAJ36		89	0.130241	TRDV1aw	CAVREPDGWGKLNF	TRAJ24
104	0.106124	bTRAVYb	CVVDPTYWGGGNKLIF	TRAJ10		107	0.112336	TRAV26ad	CVLRDWPGNTGRLTF	TRAJ37		71	0.154046	TRAV4c	CIVRDAAY_NQGGKLIF	TRAJ23		89	0.130241	TRAV22d	CATRDLQ_RDKLIF	TRAJ34
104	0.106124	bTRAV2c	CALIPDNTGTGKLTF	TRAJ27		107	0.112336	TRAV13k	CAASMNSGYNTLTF	TRAJ11		71	0.154046	TRAVXb	CALSGASSSSGWQLTF	TRAJ22		89	0.130241	TRAV38a	CAHLRGAGQKLVF	TRAJ54
104	0.106124	bTRDV1as	CVLTSRGAGQKLVF	TRAJ54		107	0.112336	TRAV38a	CAYSGSGQGQLIF	TRAJ42		71	0.154046	TRAV26k	CILRRYR_GGNRLIF	TRAJ45		89	0.130241	TRAV26ah	CVPEYSGNYKYVF	TRAJ40
104	0.106124	bTRAV22b	CAVQLDDNSYKLMF	TRAJ50		107	0.112336	TRAVXl	CAPSFQ_GQKLVF	TRAJ16		71	0.154046	TRAV2c	CALARIDNSYKLMF	TRAJ50		89	0.130241	TRAV2g	CALS*NTGRLTF	TRAJ37
104	0.106124	bTRAV22z	CAVPYQGGNALVF	TRAJ15		107	0.112336	TRAV22q	CAVQLG_TNRFYF	TRAJ21		71	0.154046	TRAV22q	CAGGTQGGSERLLF	TRAJ57		89	0.130241	TRAV25f	CAEASNRDKLIF	TRAJ34
104	0.106124	bTRAV22d	CAGAGGGGNRLIF	TRAJ45		107	0.112336	TRAV13h	CGTDNSRIFF	TRAJ31		71	0.154046	TRAVYc	CAVEAIGTNRFYF	TRAJ21		88	0.128777	TRAV38b	CAYSGAFYS_GGSERLLF	TRAJ57
104	0.106124	bTRAV22w	CAVLLNTNRFYF	TRAJ21		106	0.111286	TRAV25r	CVRSIRR_AIGKLTF	TRAJ2		71	0.154046	TRAVYg	CAVEDQGGNALVF	TRAJ15		88	0.128777	TRAV26aj	CVLRESSHNAGNMFTF	TRAJ39
104	0.106124	bTRAV13b	CAANSGYNTPTF	TRAJ11		106	0.111286	TRAVXn	CALSQGSRTLTF	TRAJ5		71	0.154046	TRAV25l	CAGSSSSGWQLTF	TRAJ22		88	0.128777	TRAV38c	CAYSDVGSGQGQLIF	TRAJ42
103	0.105103	bTRAV3a	CAVSGPRGTGSRTLTF	TRAJ5		106	0.111286	TRAVYa	CGAMGAGQKLVF	TRAJ54		71	0.154046	TRAV26ai	CILRAHAGYALHF	TRAJ41		88	0.128777	TRAV10b	CVVDPLDGNYQWIW	TRAJ33
103	0.105103	bTRAV2a	CAPLPNWGGGNKLIF	TRAJ10		106	0.111286	TRAV22w	CAVKAGKLTF	TRAJ27		71	0.154046	TRAVXaa	CALSDGNYQWIW	TRAJ33		88	0.128777	TRAVXg	CALSDQGNTGRLTF	TRAJ37
103	0.105103	bTRAV22d	CAVWGGGAIGKLTF	TRAJ2		105	0.110236	TRAV9k	CATRIIT_GGKLIF	TRAJ23		70	0.151877	TRAV38a	CAYMISGGSERLLF	TRAJ57		88	0.128777	TRAV13b	CAAPHGGNTGRLTF	TRAJ37
103	0.105103	bTRAV22t	CAPCETGSYQLTF	TRAJ28		105	0.110236	TRAVXg	CALSDGQGFSLVF	TRAJ25		70	0.151877	TRAV22z	CAVESGSGDRLTF	TRAJ46		88	0.128777	TRAV23x	CAAIR*RVYNKLTF	TRAJ4
103	0.105103	bTRAV23x	CAASYGAGNMFTF	TRAJ39		105	0.110236	TRAV22p	CAVQLC_NYKLTF	TRAJ20		70	0.151877	TRAV10b	CVVGAI_NRFYF	TRAJ21		88	0.128777	TRAV13f	CAAGGYQKFVF	TRAJ8-1
102	0.104083	bTRAV2c	CALRAIGSGVYNKLTF	TRAJ4		105	0.110236	TRAV28b	CAVTGVYNKLTF	TRAJ4		69	0.149707	TRAV38a	CAYSGAGGSAYGKLMF	TRAJ52		87	0.127314	TRAVXd	CALSDPEYRGNTGRLTF	TRAJ37
102	0.104083	bTRAV22w	CAVLPHTGGAIGKLTF	TRAJ2		105	0.110236	TRAV13k	CAAGSGGKVIF	TRAJ44		69	0.149707	TRAV13f	CAAGDQNGGAANQLIF	TRAJ32		87	0.127314	TRAVXm	CARCLWW*_AYGKLMF	TRAJ52
102	0.104083	bTRAVYg	CAVEADGSGQGQLIF	TRAJ42		104	0.109186	TRDV1bb	CVLRARSP_GTGKLTF	TRAJ27		69	0.149707	TRAV26u	CVLGDPQGGSERLLF	TRAJ57		87	0.127314	TRAVXg	CALSDPEGGSERLLF	TRAJ57
102	0.104083	bTRAVXl	CALSDGFGTDKLNF	TRAJ3		104	0.109186	TRAV3e	CAVRDDSGNTGRLTF	TRAJ37		69	0.149707	TRAV26ae	CILRGDDSGYNTLTF	TRAJ11		87	0.127314	TRAV26ae	CILSTGGSAYGKLMF	TRAJ52
102	0.104083	bTRAV13h	CAPREGAGQKLVF	TRAJ54		104	0.109186	TRAV2b	CALWGKLIF	TRAJ23		69	0.149707	TRDV1aq	CAVWDSGNTGRLTF	TRAJ37		87	0.127314	TRAV22w	CAGSWGGGNKLIF	TRAJ10
102	0.104083	bTRAV26u	CVLRAEGNRLIF	TRAJ45		103	0.108136	TRAVXb	CALDTGNNRKLIW	TRAJ38		69	0.149707	TRAVXaa	CALNGGGNALVF	TRAJ15		87	0.127314	TRAV36a	CAPTSSYKQTF	TRAJ53
102	0.104083	bTRAV22w	CAVQLDNNLRF	TRAJ43		103	0.108136	TRAVYc	CAVDEGAGQKLVF	TRAJ54		69	0.149707	TRAV13e	CAGAGGGNRLIF	TRAJ45		86	0.125851	TRAV10b	CVVGASTGGSAYGKLMF	TRAJ52
102	0.104083	bTRAV4a	CSPGGKLTF	TRAJ27		103	0.108136	TRAV29b	CAATTDGWGKLNF	TRAJ24		69	0.149707	TRAV2c	CALIFTNRFYF	TRAJ21		86	0.125851	TRDV1bg	CAVWELGTGGFKFVF	TRAJ9
101	0.103062	bTRAVXo	CALSAPGGSAYGKLMF	TRAJ52		103	0.108136	TRAV13f	CAARMDTNRFYF	TRAJ21		69	0.149707	TRAVYg	CAVDLGDKLIF	TRAJ34		86	0.125851	TRAV26w	CVLREDLSTGRLTF	TRAJ37
101	0.103062	bTRAV13b	CAASLWAPGNTGRLTF	TRAJ37		102	0.107087	TRAV5a	CATRGPKYSGNYKYVF	TRAJ40		68	0.147537	TRAV38b	CAYILMNTGGAIGKLTF	TRAJ2		86	0.125851	TRAV38b	CAYSEGGGNYKYVF	TRAJ40
101	0.103062	bTRAVXab	CALNDLSGVYNKLTF	TRAJ4		102	0.107087	TRDV1af	CALSGGYNQGGKLIF	TRAJ23		68	0.147537	TRAV33d	CALWEDSGTSSYKQTF	TRAJ53		86	0.125851	TRAVXp	CALGGPGAIGKLTF	TRAJ2
101	0.103062	bTRAV22s	CAVQLDSGNTGRLTF	TRAJ37		102	0.107087	TRDV1aa	CAVWAGGSAYGKLMF	TRAJ52		68	0.147537	TRAVXl	CALSAANGGSGDRLTF	TRAJ46		86	0.125851	TRAV23x	CAASGDTGSRTLTF	TRAJ5
101	0.103062	bTRAV26k	CILGHNTGTGKLTF	TRAJ27		102	0.107087	TRAV2g	CALPDGNYQWIW	TRAJ33		68	0.147537	TRAVXo	CALSETGGSAYGKLMF	TRAJ52		86	0.125851	TRAVXm	CALSYDNSYKLMF	TRAJ50
101	0.103062	bTRAV13b	CAAYGTDNTRIFF	TRAJ31		102	0.107087	TRAV3e	CAVCTNRFYF	TRAJ21		68	0.147537	TRDV1as	CVLRGVNTGSRTLTF	TRAJ5		85	0.124387	TRDV1as	CVLRAYHGGRAGSRTLTF	TRAJ5
101	0.103062	bTRAVYg	CAVVTDNTRIFF	TRAJ31		101	0.106037	TRAV2b	CALSPRGWRGSSLGRFYF	TRAJ18		68	0.147537	TRAV19c	CALLMNTGGGNRLIF	TRAJ45		85	0.124387	TRAVXab	CALNGPNSGNTGRLTF	TRAJ37
101	0.103062	bTRAVYg	CAVRGGGNRLIF	TRAJ45		101	0.106037	TRAVXp	CALSDAYYNQGGKLIF	TRAJ23		68	0.147537	TRAV38c	CAYSGAEGNYQWIW	TRAJ33		85	0.124387	TRAV29c	CAGPPYR_GGNRLIF	TRAJ45
100	0.102042	bTRAVYc	CAVEAEAGVYNKLTF	TRAJ4		101	0.106037	TRAV8j	CALSGLSGVGSQMQF	TRAJ1		68	0.147537	TRAVXg	CALSAPGNTGRLTF	TRAJ37		85	0.124387	TRAVXg	CALSDQENVLHL	TRAJ35
100	0.102042	bTRDV1w	CALRLQE_AIGKLTF	TRAJ2		101	0.106037	TRAV17b	CAAGGHL_NRDKLIF	TRAJ34		68	0.147537	TRAVXaa	CALSQFSSGQKLVF	TRAJ16		85	0.124387	TRAVXb	CALRVDNYKLTF	TRAJ20
100	0.102042	bTRAV3a	CAVTDLGNTGRLTF	TRAJ37		101	0.106037	TRAV29b	CAASYGGVGSQMQF	TRAJ1		68	0.147537	TRAV13f	CAASIEAGNYKYVF	TRAJ40		85	0.124387	TRDV1aw	CAVREFGGKLIF	TRAJ23
100	0.102042	bTRAV38a	CANTGGSAYGKLMF	TRAJ52		101	0.106037	TRAV1a	CVVRASGNYKYVF	TRAJ40		68	0.147537	TRAV3b	CAVRDLLNRFYF	TRAJ21		85	0.124387	TRAV22n	CAAGSSYKQTF	TRAJ53
100	0.102042	bTRAVYg	CAVDRGTGSRTLTF	TRAJ5		101	0.106037	TRAVXq	CALLYNQGGKLIF	TRAJ23		68	0.147537	TRAVYg	CSGGGGNRLIF	TRAJ45		84	0.122924	TRAV13b	CAASIGWTGGAIGKLTF	TRAJ2
100	0.102042	bTRAV13k	CAAPDPKNNNNLRF	TRAJ43		101	0.106037	TRAV2a	CALIPGVYNKLTF	TRAJ4		67	0.145368	TRAVYg	CAVEGETSGTSSYKQTF	TRAJ53		84	0.122924	TRAV38b	CAYSGPLTSGANQLVF	TRAJ36
100	0.102042	bTRAVXaa	CALKLNAGYALHF	TRAJ41		101	0.106037	TRAV13b	CAALNAGYALHF	TRAJ41		67	0.145368	TRAVXg	CALRSYGNYQWIW	TRAJ33		84	0.122924	TRAV25b	CAGPSRGL_GNYKYVF	TRAJ40
100	0.102042	bTRAV25v	CADSYSGNYKYVF	TRAJ40		100	0.104987	TRAV22u	CAVSENGGAANQLIF	TRAJ32		67	0.145368	TRAVXab	CAQTGNTGRLTF	TRAJ37		84	0.122924	TRDV1as	CVLRASGNTGRLTF	TRAJ37
100	0.102042	bTRAV28b	CAVERYTNRFYF	TRAJ21		100	0.104987	TRAV22q	CAVPLGR_GSERLLF	TRAJ57		66	0.143198	TRAV26w	CVLREAGLYSGNYKYVF	TRAJ40		84	0.122924	TRAVXp	CALSDNGGFKFVF	TRAJ9
100	0.102042	bTRAV13f	CAAYNTNRFYF	TRAJ21		100	0.104987	TRAVXz	CALSPLL_GNYKYVF	TRAJ40		66	0.143198	TRAVXm	CALSGHLSGTGSYQLTF	TRAJ28		84	0.122924	TRAV10b	CVSHQGGNALVF	TRAJ15
99	0.101021	bTRAV38a	CAYSGAILGGGNRLIF	TRAJ45		100	0.104987	TRAV3e	CAS*SSGVYNKLTF	TRAJ4		66	0.143198	TRAVXh	CAPQASGTSSYKQTF	TRAJ53		83	0.12146	TRAVXp	CALSHGVYNTGTGKLTF	TRAJ27
99	0.101021	bTRAV28a	CAVAPPEGFGTDKLNF	TRAJ3		100	0.104987	TRAV3e	CAVRGYTGGFKFVF	TRAJ9		66	0.143198	TRAV22h	CAVQPSNSGYNTPTF	TRAJ11		83	0.12146	TRAV22x	CAVR*NQT_GTGKLTF	TRAJ27
99	0.101021	bTRAVXp	CALLAGFGTDKLNF	TRAJ3		100	0.104987	TRAV2b	CALTGSAYGKLMF	TRAJ52		66	0.143198	TRAVXr	CALLNTGSRTLTF	TRAJ5		83	0.12146	TRAV21b	CAVRGG*_QGGKLIF	TRAJ23
99	0.101021	bTRAV28b	CAVELTSGANQLVF	TRAJ36		100	0.104987	TRAV3g	CAVVQGGNALVF	TRAJ15		66	0.143198	TRAVXg	CALRDTGGFKFVF	TRAJ9		83	0.12146	TRAVXo	CALSDPTHTNRFYF	TRAJ21
99	0.101021	bTRAV26aj	CVHKVDGGGNKLIF	TRAJ10		100	0.104987	TRAV13k	CAGLNAGNMFTF	TRAJ39		66	0.143198	TRAV27a	CAGKTSGANQLVF	TRAJ36		83	0.12146	TRAV2c	CALMEPGYQKLTF	TRAJ8-2
99	0.101021	bTRAV13k	CAASLFGTDKLNF	TRAJ3		99	0.103937	TRAV29b	CAAAEDTNRFYF	TRAJ21		66	0.143198	TRAVXm	CALANTNRFYF	TRAJ21		83	0.12146	TRAV22ab	CAVLADGWGKLNF	TRAJ24
99	0.101021	bTRAV17c	CGPTQGGSERLLF	TRAJ57		99	0.103937	TRAV13b	CAAREHNTLTF	TRAJ11		65	0.141028	TRAVYg	CAVEDNTGGSAYGKLMF	TRAJ52		83	0.12146	TRAV38a	CASRNSYKLMF	TRAJ50
99	0.101021	bTRAV26aj	CVLDGGAANQLIF	TRAJ32		98	0.102887	TRAV3a	CAVSDFI_GGNALVF	TRAJ15		65	0.141028	TRAV26k	CILRGGVGYDGWGKLNF	TRAJ24		83	0.12146	TRAV23x	CAARANRFYF	TRAJ21
99	0.101021	bTRAV29b	CAASSSSGWQLTC	TRAJ22		98	0.102887	TRAV38d	CASSPEGQGFSLVF	TRAJ25		65	0.141028	TRAV8f	CALCTDGSGGGNRLIF	TRAJ45		82	0.119997	TRAV38b	CAYSEINRGSSLGRFYF	TRAJ18
99	0.101021	bTRAV26d	CVLPEE_IGKLTF	TRAJ2		98	0.102887	TRAV3c	CAVRDSGVYNKLTF	TRAJ4		65	0.141028	TRAV4a	CIVRDPE*_GTDKLNF	TRAJ3		82	0.119997	TRDV1as	CVLRAYRSTGSRTLTF	TRAJ5
99	0.101021	bTRAV38b	CAYSGAGQKLVF	TRAJ54		98	0.102887	TRAV26r	CILSETGSGGKVIF	TRAJ44		65	0.141028	TRAVXg	CALSDLVSSGWQLTF	TRAJ22		82	0.119997	TRAV13b	CAATLPAGNNRKLIW	TRAJ38
99	0.101021	bTRAV29b	CAASGQGGKLIF	TRAJ23		98	0.102887	TRAV1a	CVVIDW*_YNTLTF	TRAJ11		65	0.141028	TRAV22o	CAVLGMNSGYNTLTF	TRAJ11		82	0.119997	TRAV3a	CAVSERGAGQKLVF	TRAJ54
98	0.100001	bTRAV22o	CAVQLSFWP_TGTGKLTF	TRAJ27		98	0.102887	TRAV2b	CALDWGGGNKLIF	TRAJ10		65	0.141028	TRAV38a	CAYSGVNNNNNLRF	TRAJ43		82	0.119997	TRAV12d	CAVVRRTGYQKLTF	TRAJ8-2
98	0.100001	bTRAV22o	CAVQLFGGSAYGKLMF	TRAJ52		98	0.102887	TRAV3b	CAACGTDNSRIFF	TRAJ31		65	0.141028	TRAV2g	CALGGRGYTNRFYF	TRAJ21		82	0.119997	TRAV29c	CAGHPGGVYNKLTF	TRAJ4
98	0.100001	bTRAV22w	CAVQLAL*_QGGKLIF	TRAJ23		98	0.102887	TRAV26s	CVLRDTGGFKFVF	TRAJ9		65	0.141028	TRAV26aj	CVQDNAGYALHF	TRAJ41		82	0.119997	TRAV20e	CAVPLLNAGYALHF	TRAJ41
98	0.100001	bTRAV1a	CVVMGDYNQGGKLIF	TRAJ23		98	0.102887	TRAV38a	CASQSDSYKLMF	TRAJ50		65	0.141028	TRAVXd	CALSAGYNTLTF	TRAJ11		82	0.119997	TRAV38a	CAPGGAGQKLVF	TRAJ54
98	0.100001	bTRAV38b	CAYSFPQGGSERLLF	TRAJ57		98	0.102887	TRAV24d	CARWGGGNKLIF	TRAJ10		65	0.141028	TRAVXp	CALWTDNTRIFF	TRAJ31		81	0.118534	TRAVXb	CALSAPHFMNVGSGQGQLIF	TRAJ42
98	0.100001	bTRAV2c	CALMDTNTGYQKLTF	TRAJ8-2		97	0.101837	TRAV3b	CAVRAIHHHNTNRFYF	TRAJ21		64	0.138859	TRAVXm	CALSPTTELNAGYALHF	TRAJ41		81	0.118534	TRDV1ak	CAVRELPRQKSGSGDRLTF	TRAJ46
98	0.100001	bTRAV2g	CALRSDTGSRTLTF	TRAJ5		97	0.101837	TRAV4a	CIVRDNSGTGSYQLTF	TRAJ28		64	0.138859	TRAVXp	CALNHQASSSSGWQLTF	TRAJ22		81	0.118534	TRAVXg	CALSDGVNAGYALHF	TRAJ41
98	0.100001	bTRAV13f	CAAPAGYALHF	TRAJ41		97	0.101837	TRAVXg	CALSVPDGNYQWIW	TRAJ33		64	0.138859	TRAVXp	CALSVRLRGAGQKLVF	TRAJ54		81	0.118534	TRAVXn	CALSPSGTSSYKQTF	TRAJ53
97	0.0989806	bTRAV38d	CAYSGESGVYNKLTF	TRAJ4		97	0.101837	TRAVXab	CALNAPDAGYALHF	TRAJ41		64	0.138859	TRAVXaa	CALSDDPGGAIGKLTF	TRAJ2		81	0.118534	TRAV28a	CAVVRGYNQGGKLIF	TRAJ23
97	0.0989806	bTRAV22d	CAVQLAEGNTGRLTF	TRAJ37		97	0.101837	TRAVXb	CALNPGNTGRLTF	TRAJ37		64	0.138859	TRDV1ac	CAVREGWPSGANQLVF	TRAJ36		81	0.118534	TRAV29b	CAASTLTSGANQLVF	TRAJ36
97	0.0989806	bTRAVYg	CAVAYSGTGSYQLTF	TRAJ28		97	0.101837	TRAV25v	CVVVDNSYKLMF	TRAJ50		64	0.138859	TRAV1a	CVYINYGGAANQLIF	TRAJ32		81	0.118534	TRAVXt	CALSGQ_NNNLRF	TRAJ43
97	0.0989806	bTRAVYg	CAVEYDYNQGGKLIF	TRAJ23		97	0.101837	TRAV38b	CAYSGGNYQWIW	TRAJ33		64	0.138859	TRAV12d	CAVEQGGAIGKLTF	TRAJ2		81	0.118534	TRDV1e	CALWERNNNLRF	TRAJ43
97	0.0989806	bTRAV13h	CAAIVGGFGTDKLNF	TRAJ3		97	0.101837	TRAV2b	CALPPNNNLRF	TRAJ43		64	0.138859	TRAV22w	CAVQLSNNNNLRF	TRAJ43		81	0.118534	TRAVXg	CALESGNYKYVF	TRAJ40
97	0.0989806	bTRDV1as	CALLDPRGYQKFVF	TRAJ8-1		97	0.101837	TRAV38a	CARNNNNNLRF	TRAJ43		64	0.138859	TRAV25v	CARRR_NKLIF	TRAJ10		81	0.118534	TRAVYe	CVVDGNYQWIW	TRAJ33
97	0.0989806	bTRAV22z	CAVAPYNNNNLRF	TRAJ43		96	0.100787	TRDV1ax	CALWELSSSSGWQLTF	TRAJ22		63	0.136689	TRAVXs	CALSDVGSGNTGRLTF	TRAJ37		80	0.11707	TRDV1as	CVLPRGVGSGQGQLIF	TRAJ42
97	0.0989806	bTRAV22z	CAPEGGAIGKLTF	TRAJ2		96	0.100787	TRAV22a	CAVRGGSGTSSYKQTF	TRAJ53		63	0.136689	TRAV17a	CAPT*HTGGLKFVF	TRAJ9		80	0.11707	TRAVXl	CALSPRGHSNRDKLIF	TRAJ34
97	0.0989806	bTRAV13f	CADSSGNTGRLTF	TRAJ37		96	0.100787	TRAV9g	CVLSDGTGSRTLTF	TRAJ5		63	0.136689	TRAV28b	CAVEGSTGYQKFVF	TRAJ8-1		80	0.11707	TRAV9e	CALRTVDNNLRF	TRAJ43
97	0.0989806	bTRAV3f	SPGGGSYQLTF	TRAJ28		96	0.100787	TRAVXg	CALSAATGYQKLTF	TRAJ8-2		63	0.136689	TRAV26u	CVLRGEGQGFSIVF	TRAJ25		80	0.11707	TRAV13b	CAARNNNLRF	TRAJ43
97	0.0989806	bTRAVXh	CAPDRGNNLRF	TRAJ43		96	0.100787	TRAVXg	CALRAISNRDKLIF	TRAJ34		63	0.136689	TRAV25u	CTGRGAQ_NYKYVF	TRAJ40		79	0.115607	TRAV26ah	CVPARAQ_YQKFVF	TRAJ8-1
97	0.0989806	bTRAV13b	CAARDNNNLRF	TRAJ43		96	0.100787	TRAV3e	CAVRHPDGWGKLNF	TRAJ24		63	0.136689	TRAV28b	CAVDGYALHF	TRAJ41		79	0.115607	TRAVXg	CALSDDSSYKQTF	TRAJ53
97	0.0989806	bTRAV4b	CIVGDTNRFYF	TRAJ21		96	0.100787	TRDV1ah	CTLSEIQGGNALVF	TRAJ15		62	0.134519	TRDV1ac	CAVRELLPPTSGANQLVF	TRAJ36		79	0.115607	TRAV28a	CAVELANRFYF	TRAJ21
97	0.0989806	bTRAV13f	CAASGQKLVF	TRAJ16		96	0.100787	TRAV3f	CAVSDQGTNRFYF	TRAJ21		62	0.134519	TRDV1ac	CAVRELEGELNAGYALHF	TRAJ41		78	0.114144	TRDV1as	CVLRAYKGNTGRLTF	TRAJ37
96	0.0979602	bTRAVXaa	CALSDQDAGYALHF	TRAJ41		96	0.100787	TRAV10b	CVVGAE_TGKLTF	TRAJ27		62	0.134519	TRAVXab	CALNDAASGTSSYKQTF	TRAJ53		78	0.114144	TRDV1bb	CVLREGLNAGYALHF	TRAJ41
96	0.0979602	bTRAVXs	CALSDQNQGGKLIF	TRAJ23		96	0.100787	TRAVYg	CAVGGGSERLLF	TRAJ57		62	0.134519	TRDV1as	CVLTRGNTGGGNRLIF	TRAJ45		78	0.114144	TRAVXl	CALSDRTGGGNRLIF	TRAJ45
96	0.0979602	bTRAV2g	CALPSNFGNVLHL	TRAJ35		95	0.0997375	TRAV3c	CAVSDSPGAGGGNRLIF	TRAJ45		62	0.134519	TRAVXq	CALSGAIGSGQKLVF	TRAJ16		78	0.114144	TRAVYg	CAVVPSSSSGWQLTF	TRAJ22
96	0.0979602	bTRAVXr	CALTLPGSRTLTF	TRAJ5		95	0.0997375	TRDV1au	CALRDVGSGQGQLIF	TRAJ42		62	0.134519	TRAV3b	CAVRDRYDGWGKLNF	TRAJ24		78	0.114144	TRAVXo	CALRRYDNSYKLMF	TRAJ50
96	0.0979602	bTRAV22h	CAANTGGGNRLIF	TRAJ45		95	0.0997375	TRAV22o	CAATSFVNAGYALHF	TRAJ41		62	0.134519	TRAV25l	CAEPGGAANQLIF	TRAJ32		78	0.114144	TRAVXg	CALSDWGGGNKLIF	TRAJ10
96	0.0979602	bTRAV9g	CALTGGAIGKLTF	TRAJ2		95	0.0997375	TRAVXo	CALTPSPGANQLVF	TRAJ36		62	0.134519	TRAV20b	CAPAQGGSERLLF	TRAJ57		77	0.11268	TRAVXg	CALRGVSDTGNNRKLIW	TRAJ38
96	0.0979602	bTRAVYg	CAVDGFGTDKLNF	TRAJ3		95	0.0997375	TRDV1aa	CAVWAPQGGNALVF	TRAJ15		62	0.134519	TRAV17a	CAPYNQGGKLIF	TRAJ23		77	0.11268	TRAVXp	CALSDLVFSSGQKLVF	TRAJ16
96	0.0979602	bTRAV38a	CASTGGGNRLIF	TRAJ45		95	0.0997375	TRAV4a	CIVRDADAGYALHF	TRAJ41		62	0.134519	TRAV2a	CALRSGWQLTF	TRAJ22		77	0.11268	TRAVXn	CALSDPPGNTGRLTF	TRAJ37
96	0.0979602	bTRAVXb	CALSGDGYQWIW	TRAJ33		95	0.0997375	TRAVXaa	CAPTQE_TGRLTF	TRAJ37		62	0.134519	TRAV29b	CAARGGNLRF	TRAJ43		77	0.11268	TRDV1aj	CALWSPGSSGWQLTF	TRAJ22
96	0.0979602	bTRAVXg	CALSNAGYALHF	TRAJ41		94	0.0986877	TRAV14c	CALNELVE_SSYKQTF	TRAJ53		61	0.13235	TRAV2c	CALMSNNAGNMFTF	TRAJ39		77	0.11268	TRAVYd	CVPDTGSGGKVIF	TRAJ44
96	0.0979602	bTRAV13h	CAARTDNTRIFF	TRAJ31		94	0.0986877	TRDV1v	CALCDARFGTDKLNF	TRAJ3		61	0.13235	TRAV28b	CAVGSLSPWTRIFF	TRAJ31		77	0.11268	TRAVXh	CALLFSSGQKLVF	TRAJ16
96	0.0979602	bTRAV38a	CAGDNSYKLMF	TRAJ50		94	0.0986877	TRAVXg	CALSDHGGVGSQMQF	TRAJ1		61	0.13235	TRAV12c	CAVERWTGSRTLTF	TRAJ5		77	0.11268	TRAV21b	CAVLNTGYQKLTF	TRAJ8-2
95	0.0969398	bTRAVYa	CVVEAMDGNYQWIW	TRAJ33		94	0.0986877	TRAVXp	CALSDWSSGQKLVF	TRAJ16		61	0.13235	TRAVXg	CALSGTGSYQLTF	TRAJ28		77	0.11268	TRAVXg	CALGTWGWQLTF	TRAJ22
95	0.0969398	bTRAV2f	CALMPSGVYNKLTF	TRAJ4		94	0.0986877	TRAVXp	CAHPMETGGFKFVF	TRAJ9		61	0.13235	TRAV26u	CPWGPGANQLVF	TRAJ36		77	0.11268	TRAV3e	CVQGNYKYVF	TRAJ40
95	0.0969398	bTRAV2c	CALMTLSNRDKLIF	TRAJ34		94	0.0986877	TRAV14a	CALRDDTGYQKLTF	TRAJ8-2		61	0.13235	TRAVXs	CALSDNTNRFYF	TRAJ21		76	0.111217	TRAV26aj	CVLRGPPSSGTGSYQLTF	TRAJ28
95	0.0969398	bTRAV2e	CALSVFNAGYALHF	TRAJ41		94	0.0986877	TRAV14e	CALRGVQ_SYKLMF	TRAJ50		60	0.13018	TRAV20e	CAVHSGGGSAYGKLMF	TRAJ52		76	0.111217	TRAVXl	CALSDTSSDGWGKLNF	TRAJ24
95	0.0969398	bTRAV2c	CAPIGYNQGGKLIF	TRAJ23		94	0.0986877	TRAV38c	CAYSGAGSRTLTF	TRAJ5		60	0.13018	TRAVXj	CALSDPTDGWGKLNF	TRAJ24		76	0.111217	TRAV12a	CAVEPHSGTGSYQLTF	TRAJ28
95	0.0969398	bTRAVYa	CVAYGTGSYQLTF	TRAJ28		94	0.0986877	TRAVXp	CALSEFVEDRFYF	TRAJ21		60	0.13018	TRAV26ae	CILREIPLDTNRFYF	TRAJ21		76	0.111217	TRAVXs	CALILGALNNYKLTF	TRAJ20
95	0.0969398	bTRAV12c	CAVEHDGWGKLNF	TRAJ24		94	0.0986877	TRAV10b	CVVAT*_TNRFYF	TRAJ21		60	0.13018	TRAV26al	CTLRGDSGVYNKLTF	TRAJ4		76	0.111217	TRAVXl	CALGWKNFGNVLHL	TRAJ35
95	0.0969398	bTRAV13k	CAARRS_IGKLTF	TRAJ2		94	0.0986877	TRAV24d	CASYSSGWQLTF	TRAJ22		60	0.13018	TRAV22q	CAVMYSSFSIVF	TRAJ25		76	0.111217	TRAVXg	CALLGTDNTRIFF	TRAJ31
95	0.0969398	bTRAV27a	CRCRDNRDKLIF	TRAJ34		94	0.0986877	TRAV12c	CAVEHQDYKLTF	TRAJ20		60	0.13018	TRAV13b	CAASIDTGRLTF	TRAJ37		76	0.111217	TRAVXg	CALLSNAGYALHF	TRAJ41
94	0.0959193	bTRAV26al	CTLREAGANTGTGKLTF	TRAJ27		93	0.0976378	TRAV38b	CAYSGRFHSGYNTLTF	TRAJ11		60	0.13018	TRAV26aj	CVLGNSYKLMF	TRAJ50		76	0.111217	TRAV3a	CAVSEVGYNTPTF	TRAJ11
94	0.0959193	bTRAV17c	CSPAPGASGANQLVF	TRAJ36		93	0.0976378	TRAV27a	CRCRGRGGAIGKLTF	TRAJ2		60	0.13018	TRAV28b	CAVSSGDRLTF	TRAJ46		76	0.111217	TRAVXg	CAMTSSSGWQLTF	TRAJ22
94	0.0959193	bTRAVXaa	CALSTGGSAYGKLMF	TRAJ52		93	0.0976378	TRDV1u	CALSDYSSTNRFYF	TRAJ21		60	0.13018	TRAVXo	CAPE_KLIF	TRAJ23		76	0.111217	TRAV38b	CASPRGSERLLF	TRAJ57
94	0.0959193	bTRAV9g	CALAATNTGSRTLTF	TRAJ5		93	0.0976378	TRAV3e	CAVRDQDNNNNLRF	TRAJ43		60	0.13018	TRAVXp	CATLKLTF	TRAJ20		75	0.109753	TRAVYe	CAVVNTGGSAYGKLMF	TRAJ52
94	0.0959193	bTRAV16b	CASA*HR_TGKLTF	TRAJ27		93	0.0976378	TRAV13b	CAAPGDTGSRTLTF	TRAJ5		59	0.12801	TRAV19c	CALRDPSGDNSYKLMF	TRAJ50		75	0.109753	TRAVXaa	CALSGWGGYQKLTF	TRAJ8-2
94	0.0959193	bTRAV13b	CAADSGNYKYVF	TRAJ40		93	0.0976378	TRAVYg	CAVDPPRNYKYVF	TRAJ40		59	0.12801	TRAV38c	CAYSGHNTGTGKLTF	TRAJ27		75	0.109753	TRAV8g	CALSLHGNYQWIW	TRAJ33
94	0.0959193	bTRDV1aw	CA_VF	TRAJ54		93	0.0976378	TRAV22d	CAPLNAGYALHF	TRAJ41		59	0.12801	TRAV22ab	CAAHTGGSAYGKLMF	TRAJ52		74	0.10829	TRAVXaa	CALRETTTLNNYKLTF	TRAJ20
93	0.0948989	bTRAVYg	CAVEDPRGFSSGQKLVF	TRAJ16		93	0.0976378	TRAV26aj	CVLRGGNYQWIW	TRAJ33		59	0.12801	TRAVYg	CAVEAWGGGNKLIF	TRAJ10		74	0.10829	TRAV12c	CAVEPLGGSAYGKLMF	TRAJ52
93	0.0948989	bTRAVXb	CALSGGTGGAIGKLTF	TRAJ2		92	0.0965879	TRAV3a	CAVSVYSQTSGTSSYKQTF	TRAJ53		59	0.12801	TRAV20e	CAVRQQ*_NNNLRF	TRAJ43		74	0.10829	TRAV38a	CAYSGGGTSSYKQTF	TRAJ53
93	0.0948989	bTRAV2c	CALIPHNTGTGKLTF	TRAJ27		92	0.0965879	TRAV38b	CAYSGADNSYKLMF	TRAJ50		59	0.12801	TRAVXp	CALPGPGYNTLTF	TRAJ11		74	0.10829	TRAVXg	CALSDAPSNRDKLIF	TRAJ34
93	0.0948989	bTRAVXg	CALRHAGGAIGKLTF	TRAJ2		92	0.0965879	TRAVXg	CALSDYQGGNALVF	TRAJ15		59	0.12801	TRAVXh	CALSPFGTDKLNF	TRAJ3		74	0.10829	TRAV2g	CALRLNF_GANQLVF	TRAJ36
93	0.0948989	bTRAV3e	CAVRDENTGSRTLTF	TRAJ5		92	0.0965879	TRAV13k	CAASRGGAANQLIF	TRAJ32		59	0.12801	TRAV3e	CAVAGTGSYQLTF	TRAJ28		74	0.10829	TRAV38b	CAYSVTGGGNRLIF	TRAJ45
93	0.0948989	bTRAV26u	CVLRCSSSNRDKLIF	TRAJ34		92	0.0965879	TRAV22p	CAVQRRA_SERLLF	TRAJ57		59	0.12801	TRAV14e	CARRGNTGRLTF	TRAJ37		74	0.10829	TRAV19c	CALRHRDGNYQWIW	TRAJ33
93	0.0948989	bTRAV2b	CALAHQGGSERLLF	TRAJ57		92	0.0965879	TRAVXh	CALSPDGNYQWIW	TRAJ33		59	0.12801	TRAVXb	CALMGGGKLIF	TRAJ23		74	0.10829	TRAV12d	CAVGAPAGNYKYVF	TRAJ40
93	0.0948989	bTRAV22w	CAVQLMDGNYQWIW	TRAJ33		92	0.0965879	TRAV17a	CAPDL*_TNRFYF	TRAJ21		59	0.12801	TRAVXx	CALSTGWQLTF	TRAJ22		74	0.10829	TRAV25p	CAVASGR_SERLLF	TRAJ57
93	0.0948989	bTRDV1as	CVLRADNTNRFYF	TRAJ21		92	0.0965879	TRAVXq	CALGANRDKLIF	TRAJ34		58	0.125841	TRAVYc	CAVEGSGNTLIFGSGTTLTVKPPADNSEKSGSGDRLTF	TRAJ46		74	0.10829	TRAVXk	CALEEGQGFSIVF	TRAJ25
93	0.0948989	bTRAV10b	CVVGAYNTNRFYF	TRAJ21		92	0.0965879	TRAV13b	CATRRGNNNLRF	TRAJ43		58	0.125841	TRAV20e	CAVQIGLS_TGSYQLTF	TRAJ28		74	0.10829	TRAVXaa	CALATDGWGKLNF	TRAJ24
93	0.0948989	bTRAV3a	CAVSDRRTNRFYF	TRAJ21		91	0.0955381	TRAV1a	CVVAQLYGGAANQLIF	TRAJ32		58	0.125841	TRAV5b	CATTPYSGTGSYQLTF	TRAJ28		74	0.10829	TRAVXg	CAPNNTGTGKLTF	TRAJ27
93	0.0948989	bTRAV12d	CAVSWTGSYQLTF	TRAJ28		91	0.0955381	TRAV38a	CAYSGAGGGNRLIF	TRAJ45		58	0.125841	TRAVXe	CALRDLSNAGYALHF	TRAJ41		74	0.10829	TRDV1al	CALWKCGNVLHL	TRAJ35
93	0.0948989	bTRAV26t	CTLSQTGSRTLTF	TRAJ5		91	0.0955381	TRAVXp	CALSSSTGYQKFVF	TRAJ8-1		58	0.125841	TRAVXp	CALTPGGGGNRLIF	TRAJ45		74	0.10829	TRAV41a	CAVGGSDNLRF	TRAJ43
93	0.0948989	bTRAV9g	CAPIQC_GNMFTF	TRAJ39		91	0.0955381	TRAVXg	CALKGGVGSQMQF	TRAJ1		58	0.125841	TRDV1au	CALRRGE_GHKLIF	TRAJ10		74	0.10829	TRAVXab	CALLSSQLVF	TRAJ36
93	0.0948989	bTRAV2c	CALISSGQKLVF	TRAJ16		91	0.0955381	TRAV29c	CAGQPGGGNRLIF	TRAJ45		58	0.125841	TRAV3f	CAVRHKLTF	TRAJ20		73	0.106827	TRAVXaa	CALTDYTGGSAYGKLMF	TRAJ52
93	0.0948989	bTRAV2c	CALIQGGNALVF	TRAJ15		91	0.0955381	TRAV26ah	CVPREMNSYKLMF	TRAJ50		57	0.123671	TRAVXh	CALSGWGGSGQGQLIF	TRAJ42		73	0.106827	TRAVXh	CALWYTGGSAYGKLMF	TRAJ52
93	0.0948989	bTRAV29b	CAAKANRFYF	TRAJ21		91	0.0955381	TRAVXn	CALAHQ_YNTLTF	TRAJ11		57	0.123671	TRAVXb	CALSAIRGAGQKLVF	TRAJ54		73	0.106827	TRAV38a	CAYPYWW*_AYGKLMF	TRAJ52
92	0.0938785	bTRAV38a	CAYPETSGTSSYKQTF	TRAJ53		91	0.0955381	TRAV22h	CAVGIGTGKLTF	TRAJ27		57	0.123671	TRAV22d	CAVTPSSSSGWQLTF	TRAJ22		73	0.106827	TRAV3b	CAVNGPAGNTGRLTF	TRAJ37
92	0.0938785	bTRAV19c	CALRVFTQGGSERLLF	TRAJ57		90	0.0944882	TRAVXg	CALSDGEGGSERLLF	TRAJ57		57	0.123671	TRAV3b	CAVRLPSVYNKLTF	TRAJ4		73	0.106827	TRAV22aa	CAVQLWGSGDRLTF	TRAJ46
92	0.0938785	bTRAV38b	CAYILTGGAIGKLTF	TRAJ2		90	0.0944882	TRAV23x	CAAQTSGTGSYQLTF	TRAJ28		57	0.123671	TRAVXr	CALSVTGTGKLTF	TRAJ27		73	0.106827	TRAV25b	CAGRYRGGSERLLF	TRAJ57
92	0.0938785	bTRAV9g	CALSAEHSGYNTLTF	TRAJ11		90	0.0944882	TRDV1an	CALWGSGVYNKLTF	TRAJ4		57	0.123671	TRAVXh	CALEPSTNRFYF	TRAJ21		73	0.106827	TRAV13f	CAA*FIT_GGKLIF	TRAJ23
92	0.0938785	bTRAV20e	CAVQPQRSGYNTLTF	TRAJ11		90	0.0944882	TRAVXp	CALTRNNNNNLRF	TRAJ43		56	0.121501	TRAV22w	CAVHTIDN_DGWGKLNF	TRAJ24		73	0.106827	TRAVXg	CALSEHNNNNLRF	TRAJ43
92	0.0938785	bTRAV3b	CAVLKSTGYQKFVF	TRAJ8-1		90	0.0944882	TRAVXh	CALSGGAANQLIF	TRAJ32		56	0.121501	TRAV22o	CAVRGNSGYNTLTF	TRAJ11		73	0.106827	TRAVXaa	CALSDLGRDKLIF	TRAJ34
92	0.0938785	bTRAVYc	CAVEDHNAGNMFTF	TRAJ39		90	0.0944882	TRDV1k	CALRS_NQLVF	TRAJ36		56	0.121501	TRAVXab	CALNEGYTNRFYF	TRAJ21		73	0.106827	TRAV20b	CAVQRQGGNALVF	TRAJ15
92	0.0938785	bTRAVXp	CALSDTDNTRIFF	TRAJ31		90	0.0944882	TRAV22t	CAVQLGKLIF	TRAJ34		56	0.121501	TRAV38a	CAYSANSYKLMF	TRAJ50		73	0.106827	TRAV38b	CASNTGSRTLTF	TRAJ5
92	0.0938785	bTRAV13k	CALLSGVYNKLTF	TRAJ4		89	0.0934383	TRAV3f	CAVSDRSGSGDRLTF	TRAJ46		55	0.119332	TRAV33d	CALWEDNGSGSGDRLTF	TRAJ46		72	0.105363	TRDV1bb	CVLRARGLWGVTGGGNRLIF	TRAJ45
92	0.0938785	bTRAV12b	CAVEGFGTDKLNF	TRAJ3		89	0.0934383	TRAV3e	CAVRDQEGNYKYVF	TRAJ40		55	0.119332	TRAVXp	CALSDPASWGGGNKLIF	TRAJ10		72	0.105363	TRAV38b	CAPPPGRE_SSYKQTF	TRAJ53
92	0.0938785	bTRAV24d	CASISNRDKLIF	TRAJ34		89	0.0934383	TRAV14a	CALIRSGSGDRLTF	TRAJ46		55	0.119332	TRAVXq	CALSGLLL_SSGWQLTF	TRAJ22		72	0.105363	TRAVXd	CALSIQGTGSYQLTF	TRAJ28
92	0.0938785	bTRAVXaa	CADYNQGGKLIF	TRAJ23		89	0.0934383	TRAV8j	CALSDRT_GNVLHL	TRAJ35		55	0.119332	TRAVXq	CALRPAYQGGNALVF	TRAJ15		72	0.105363	TRAV33a	CVLWEDLGNYKYVF	TRAJ40
92	0.0938785	bTRAVXh	CALSRKFVF	TRAJ8-1		89	0.0934383	TRAV22x	CAVGDNTNRFYF	TRAJ21		55	0.119332	TRAV22o	CAVVTWFGGFKFVF	TRAJ9		72	0.105363	TRDV1ao	CVLRPLSGNYKYVF	TRAJ40
92	0.0938785	bTRAV27a	CTD_YF	TRAJ21		89	0.0934383	TRAV26r	CILREETNRFYF	TRAJ21		55	0.119332	TRAV22p	CAVQLGGAANQLIF	TRAJ32		72	0.105363	TRAVXaa	CALNDGGAANQLIF	TRAJ32
91	0.0928581	bTRAV13k	CAASRRAYSGTGSYQLTF	TRAJ28		88	0.0923885	TRAVXab	CALKGTGGAIGKLTF	TRAJ2		55	0.119332	TRAV22p	CAVQPRGSGDRLTF	TRAJ46		72	0.105363	TRAVXp	CALSGIP_GGKLIF	TRAJ23
91	0.0928581	bTRAV13j	CAATAGYYGGAANQLIF	TRAJ32		88	0.0923885	TRAV9g	CVLSESGNTGRLTF	TRAJ37		55	0.119332	TRAVXn	CALANTGYQKLTF	TRAJ8-2		72	0.105363	TRAV13e	CAANGRE_NYKYVF	TRAJ40
91	0.0928581	bTRAV14c	CALNERVG_GGNKLIF	TRAJ10		88	0.0923885	TRAVXg	CALSDGTGSYQLTF	TRAJ28		55	0.119332	TRAV22aa	CAVRDNAGNMFTF	TRAJ39		72	0.105363	TRAV22n	CAVDGGAANQLIF	TRAJ32
91	0.0928581	bTRAV38b	CAYSGRTGGGNRLIF	TRAJ45		88	0.0923885	TRAVXi	CALSSTDGWGKLNF	TRAJ24		55	0.119332	TRAV23x	CAARRGTDKLNF	TRAJ3		72	0.105363	TRAVXq	CALSDTPYKLMF	TRAJ50
91	0.0928581	bTRAV3b	CAVSRESTGYQKFVF	TRAJ8-1		88	0.0923885	TRAV38a	CAYNWGGSERLLF	TRAJ57		55	0.119332	TRAV38a	CALNNNNNLRF	TRAJ43		72	0.105363	TRAVXb	CALRGSGWQLTF	TRAJ22
91	0.0928581	bTRAVXd	CALTPGFGTDKLNF	TRAJ3		88	0.0923885	TRAV13h	CAALGHNNNNLRF	TRAJ43		54	0.117162	TRAV38b	CAYSGAEHLRRPGNNRKLIW	TRAJ38		72	0.105363	TRAV29c	CAGENAGNMFTF	TRAJ39
91	0.0928581	bTRAV10b	CVVGAGAGYALHF	TRAJ41		88	0.0923885	TRAV29b	CAASWGNNNLRF	TRAJ43		54	0.117162	TRAV17b	CSPDIQGTGSYQLTF	TRAJ28		72	0.105363	TRAV26ae	CILTGGFKFVF	TRAJ9
91	0.0928581	bTRAVXl	CALSEGGGFKFVF	TRAJ9		88	0.0923885	TRAV3d	CAVRDKLIF	TRAJ34		54	0.117162	TRAVXk	CALSEPGFGTDKLNF	TRAJ3		71	0.1039	TRAVXn	CALSGRASSSSGWQLTF	TRAJ22
91	0.0928581	bTRAV22d	CAVRTLNNYKLTF	TRAJ20		87	0.0913386	TRAVXp	CALSDLYYNQGGKLIF	TRAJ23		54	0.117162	TRAVXk	CALSEPI_NNNLRF	TRAJ43		71	0.1039	TRAV14e	CALSRQLRGAGQKLVF	TRAJ54
91	0.0928581	bTRAV22s	CAVRGTDNTRIFF	TRAJ31		87	0.0913386	TRDV1an	CALWEWVDGNYQWIW	TRAJ33		54	0.117162	TRAVXl	CALSDGGNYQWIW	TRAJ33		71	0.1039	TRAVXr	CALSDGGGSERLLF	TRAJ57
91	0.0928581	bTRAV22t	CAVDQGGNALVF	TRAJ15		87	0.0913386	TRAVXk	CALSDVGGAANQLIF	TRAJ32		54	0.117162	TRAV29b	CAAGLSGNYKYVF	TRAJ40		71	0.1039	TRAV28b	CAVELYDNSYKLMF	TRAJ50
91	0.0928581	bTRAV13k	CAASIGNYKYVF	TRAJ40		87	0.0913386	TRAV13f	CAASMGTGNNRKLIW	TRAJ38		54	0.117162	TRAV13b	CAANSGYNTLTF	TRAJ11		71	0.1039	TRAV22t	CAVHSSSGWQLTF	TRAJ22
91	0.0928581	bTRAV5a	CATRGANRFYF	TRAJ21		87	0.0913386	TRAVXp	CALSDQF_SGQKLVF	TRAJ16		53	0.114992	TRAVXp	CALSTIMSTGYQKFVF	TRAJ8-1		71	0.1039	TRAVYc	CAVELEAGYALHF	TRAJ41
91	0.0928581	bTRAV13b	CAASGGQKLVF	TRAJ16		87	0.0913386	TRAVXn	CALRVTGGGNRLIF	TRAJ45		53	0.114992	TRAV13b	CAALTGFSSGQKLVF	TRAJ16		71	0.1039	TRAVXb	CALSDRTYKLMF	TRAJ50
91	0.0928581	bTRAV26ae	CILRGGNALVF	TRAJ15		87	0.0913386	TRAV13j	CAASKSGSGDRLTF	TRAJ46		53	0.114992	TRDV1aj	CALWPLNAGYALHF	TRAJ41		71	0.1039	TRAVXg	CALSWDKLIF	TRAJ34
90	0.0918377	bTRAV33a	CVLWEAPFGTDKLNF	TRAJ3		87	0.0913386	TRAVXo	CALSGADNSRIFF	TRAJ31		53	0.114992	TRAV2b	CALMPHSGANQLVF	TRAJ36		70	0.102437	TRAV36a	CAVGLPPSGTSSYKQTF	TRAJ53
90	0.0918377	bTRAV29b	CAALQSGTSSYKQTF	TRAJ53		87	0.0913386	TRAV22d	CAVQLYGTGRLTF	TRAJ37		53	0.114992	TRAV22n	CAVQMLDGNYQWIW	TRAJ33		70	0.102437	TRAVXaa	CALRETSGTSSYKQTF	TRAJ53
90	0.0918377	bTRAVXq	CALSYGGAANQLIF	TRAJ32		87	0.0913386	TRAV13e	CAPYSGNYKYVF	TRAJ40		53	0.114992	TRAVYa	CVAADLQ_RDKLIF	TRAJ34		70	0.102437	TRAVXh	CALIPQPP_NNNNLRF	TRAJ43
90	0.0918377	bTRAV13b	CAASILGSRDKLIF	TRAJ34		86	0.0902887	TRAV33d	CALWDHTGGSAYGKLMF	TRAJ52		53	0.114992	TRAV8j	CAPVGHG_YQKLTF	TRAJ8-2		70	0.102437	TRAV14e	CALRPFN*_GWGKLNF	TRAJ24
90	0.0918377	bTRAV5b	CATGEAQ_LGRFYF	TRAJ18		86	0.0902887	TRAV26aj	CVLREDARFSSGQKLVF	TRAJ16		53	0.114992	TRAV38a	CALQDNNLRF	TRAJ43		70	0.102437	TRAVXl	CALSEFGTDKLNF	TRAJ3
90	0.0918377	bTRAVXg	CALVTDGWGKLNF	TRAJ24		86	0.0902887	TRAVXp	CALSDPGGGVGSQMQF	TRAJ1		52	0.112823	TRAVXb	CALSGGSGTGSYQLTF	TRAJ28		70	0.102437	TRAV14e	CALRGNNNNLRF	TRAJ43
90	0.0918377	bTRAV2f	CALEYTGGFKFVF	TRAJ9		86	0.0902887	TRDV1al	CALWANAGYALHF	TRAJ41		52	0.112823	TRAV29c	CAGRPGASGANQLVF	TRAJ36		69	0.100973	TRAV25p	CAGPVGLRGAGQKLVF	TRAJ54
90	0.0918377	bTRAV22a	CAVPISNRDKLIF	TRAJ34		86	0.0902887	TRAV3f	CAVASSVYNKLTF	TRAJ4		52	0.112823	TRAV3a	CAVSGGS_GTGKLTF	TRAJ27		69	0.100973	TRAV38c	CAYSVRGTSSYKQTF	TRAJ53
90	0.0918377	bTRAV22w	CAVDSGNTGRLTF	TRAJ37		86	0.0902887	TRAV13b	CAASGTDNSRIFF	TRAJ31		52	0.112823	TRAV8l	CALHPPTDNTRIFF	TRAJ31		69	0.100973	TRAV14e	CALREPEGGGNKLIF	TRAJ10
90	0.0918377	bTRAV3f	CAVSRFGTDKLNF	TRAJ3		86	0.0902887	TRAV26r	CILREAGNYKYVF	TRAJ40		52	0.112823	TRAV12c	CAVEQTDGWGKLNF	TRAJ24		69	0.100973	TRAVXg	CALSPDNSYKLMF	TRAJ50
90	0.0918377	bTRAV3b	CAACSGNTGRLTF	TRAJ37		86	0.0902887	TRAV22o	CALNSGYNTLTF	TRAJ11		52	0.112823	TRAVXd	CALIDQGGNALVF	TRAJ15		69	0.100973	TRAV8g	CALSSGSGDRLTF	TRAJ46
90	0.0918377	bTRAV3a	CAAPDTGYQKLTF	TRAJ8-2		86	0.0902887	TRAV22o	CAVRSSGWQLTF	TRAJ22		52	0.112823	TRAVXo	CALSDSTNRFYF	TRAJ21		69	0.100973	TRAV36a	CAVDNAGNMFTF	TRAJ39
90	0.0918377	bTRAV13k	CAATASSGQKLVF	TRAJ16		86	0.0902887	TRAV13b	CAAVDGWGKLNF	TRAJ24		52	0.112823	TRAV22w	CAVYQGGNALVF	TRAJ15		69	0.100973	TRAV22x	CAGGSRTLTF	TRAJ5
90	0.0918377	bTRAV25d	CAEVGPGNYQWIW	TRAJ33		86	0.0902887	TRAV13b	CAAGGGNRLIF	TRAJ45		52	0.112823	TRAV29b	CAGLWGNYKYVF	TRAJ40		69	0.100973	TRAV26al	CRWA_KFVF	TRAJ9
90	0.0918377	bTRAV29b	CAAFSGNTGRLTF	TRAJ37		85	0.0892388	TRAV3f	CAVSGRRSPPHYNQGGKLIF	TRAJ23		51	0.110653	TRAV22d	CAATASSSSGWQLTF	TRAJ22		68	0.0995098	TRAV12d	CAPQGSGTSSYKQTF	TRAJ53
90	0.0918377	bTRAVXs	CALSVSTNRFYF	TRAJ21		85	0.0892388	TRAVXaa	CALSVLDTGTGKLTF	TRAJ27		51	0.110653	TRAV12d	CAVELNSGYNTPTF	TRAJ11		68	0.0995098	TRAV9g	CALGELNAGYALHF	TRAJ41
90	0.0918377	bTRAV22ab	CAVQRYGNVLHL	TRAJ35		85	0.0892388	TRAV2g	CALIPNTGSRTLTF	TRAJ5		51	0.110653	TRAVXaa	CALTYFGTDKLNF	TRAJ3		68	0.0995098	TRAV12d	CAVDPYSGYNTPTF	TRAJ11
89	0.0908173	bTRAV13h	CAAPEGGSAYGKLMF	TRAJ52		85	0.0892388	TRAVXp	CALSLDSGANQLVF	TRAJ36		51	0.110653	TRAV13b	CAVDTGNNRKLIW	TRAJ38		68	0.0995098	TRAV16a	CALGRNNNNNLRF	TRAJ43
89	0.0908173	bTRAV38b	CAYSDYNQGGKLIF	TRAJ23		85	0.0892388	TRAV35a	CAVSTQGGSERLLF	TRAJ57		51	0.110653	TRAVXr	CALSDEDYKLTF	TRAJ20		68	0.0995098	TRAVXk	CALTDQGGNALVF	TRAJ15
89	0.0908173	bTRAV22o	CAVVSPGNYQWIW	TRAJ33		85	0.0892388	TRAVYe	CAVEAYQGGNALVF	TRAJ15		51	0.110653	TRAV2a	CARPSGWQLTF	TRAJ22		68	0.0995098	TRAV19c	CALRVGNVLHL	TRAJ35
89	0.0908173	bTRAV28b	CAAYSSSGWQLTF	TRAJ22		85	0.0892388	TRAV29c	CAAHPPA_QGQLIF	TRAJ42		50	0.108483	TRAVXaa	CALSDLAVGSGQGQLIF	TRAJ42		67	0.0980464	TRAV29c	CAGHLINTGGSAYGKLMF	TRAJ52
89	0.0908173	bTRAV13k	CAARETGSRTLTF	TRAJ5		85	0.0892388	TRAVXg	CALRNTGSRTLTF	TRAJ5		50	0.108483	TRAV28b	CAGPRTSGTSSYKQTF	TRAJ53		67	0.0980464	TRAVXr	CALVWGGE_KEGFKFVF	TRAJ9
89	0.0908173	bTRAVXs	CALSDNTNRFYF	TRAJ21		85	0.0892388	TRAVXg	CALSVTGSRTLTF	TRAJ5		50	0.108483	TRAVXq	CALRPEHVNTNRFYF	TRAJ21		67	0.0980464	TRAVXl	CALSDGLGGAANQLIF	TRAJ32
89	0.0908173	bTRAVXs	CALRSNNNNLRF	TRAJ43		85	0.0892388	TRAVXm	CALSVIAYGKLMF	TRAJ52		50	0.108483	TRAV4a	CIVRDAWGGGNKLIF	TRAJ10		67	0.0980464	TRAV35a	CAGRPGPPSGANQLVF	TRAJ36
89	0.0908173	bTRAVXaa	CARLNQGGKLIF	TRAJ23		85	0.0892388	TRAVXaa	CALSDLANQLVF	TRAJ36		50	0.108483	TRAV38c	CAYSGAP_GGNALVF	TRAJ15		67	0.0980464	TRDV1aw	CALTHTGNNRKLIW	TRAJ38
88	0.0897968	bTRAV26am	CILRVPESSGTGSYQLTF	TRAJ28		85	0.0892388	TRAV29b	CAARGHRDKLIF	TRAJ34		50	0.108483	TRAV12d	CAVEPPSSGWQLTF	TRAJ22		67	0.0980464	TRAVXaa	CALSDLRNYKYVF	TRAJ40
88	0.0897968	bTRDV1bb	CVLRARVDR_GAIGKLTF	TRAJ2		85	0.0892388	TRAV13b	CAAHQG_NALVF	TRAJ15		50	0.108483	TRAVXe	CALP*FR_YNTLTF	TRAJ11		67	0.0980464	TRAVXl	CALNLFGTDKLNF	TRAJ3
88	0.0897968	bTRDV1ac	CAVREVDRGAGQKLVF	TRAJ54		85	0.0892388	TRAV28b	CAWSDNSRIFF	TRAJ31		50	0.108483	TRAV26i	CMPGRGGGFKFVF	TRAJ9		67	0.0980464	TRAVXb	CALRPRNYKLTF	TRAJ20
88	0.0897968	bTRAVXp	CALSDIHQGGNALVF	TRAJ15		84	0.088189	TRAVXab	CALKGAGGAIGKLTF	TRAJ2		50	0.108483	TRAVXx	CACNTGTGKLTF	TRAJ27		67	0.0980464	TRAV17b	CAPYGNYQWIW	TRAJ33
88	0.0897968	bTRAV26ae	CILREAVYSNNNLRF	TRAJ43		84	0.088189	TRAV22q	CAVQRYW_NNRKLIW	TRAJ38		50	0.108483	TRAV3f	CAVSDNNNNLRF	TRAJ43		66	0.096583	TRAVXh	CALSDWVYRGAANQLIF	TRAJ32
88	0.0897968	bTRAV26t	CTLREPGFGTDKLNF	TRAJ3		84	0.088189	TRAV28b	CAVEIRSNTNRFYF	TRAJ21		50	0.108483	TRAV10d	CVSHHNNNLRF	TRAJ43		66	0.096583	TRDV1aw	CAVREPMNYNQGGKLIF	TRAJ23
88	0.0897968	bTRAVXs	CALGYGGAANQLIF	TRAJ32		84	0.088189	TRAV29c	CAGLDNSYKLMF	TRAJ50		49	0.106314	TRAV21b	CAVAMSSGVYNKLTF	TRAJ4		66	0.096583	TRAV3e	CAVTSRGSSLGRFYF	TRAJ18
88	0.0897968	bTRAVYa	CVVEAGNSYKLMF	TRAJ50		84	0.088189	TRAVXh	CQLRGVGSQMQF	TRAJ1		49	0.106314	TRAVYg	CAAITGGSAYGKLMF	TRAJ52		66	0.096583	TRAV20e	CAVR*AG_AANQLIF	TRAJ32
88	0.0897968	bTRAVXaa	CALRASDNTRIFF	TRAJ31		83	0.0871391	TRAV3f	CAVSDLDSGYNTLTF	TRAJ11		49	0.106314	TRAV9k	CALRRGTGSYQLTF	TRAJ28		66	0.096583	TRAVXg	CALMSGTGSRTLTF	TRAJ5
88	0.0897968	bTRAV13b	CAAAGGAIGKLTF	TRAJ2		83	0.0871391	TRAV3d	CAVSDVEGGGNKLIF	TRAJ10		49	0.106314	TRAV22f	CAVQWSTGYQKLTF	TRAJ8-2		66	0.096583	TRAV41a	CAGAGGSAYGKLMF	TRAJ52
88	0.0897968	bTRAVXl	CALRGGNYQWIW	TRAJ33		83	0.0871391	TRAV3a	CAVRERTDGWGKLNF	TRAJ24		49	0.106314	TRAV12d	CAVEHLGGYQKLTF	TRAJ8-2		66	0.096583	TRAV12d	CAAGLSGYNTRTF	TRAJ11
88	0.0897968	bTRAV8l	CALRGSNRFYF	TRAJ21		83	0.0871391	TRAV18c	CALGHPR_SGGKVIF	TRAJ44		49	0.106314	TRAV12d	CAVEHYNNNNLRF	TRAJ43		66	0.096583	TRAVXx	CALSDYVGKLTF	TRAJ20
87	0.0887764	bTRAVXg	CALSLNYGGAANQLIF	TRAJ32		83	0.0871391	TRAVXg	CALHERGVGSQMQF	TRAJ1		49	0.106314	TRAV12f	CAVRGNTGRLTF	TRAJ37		66	0.096583	TRAV5a	CAGPFGTDKLNF	TRAJ3
87	0.0887764	bTRAV28b	CAVDRDPWGGGNKLIF	TRAJ10		83	0.0871391	TRAV2g	CALWESGSGDRLTF	TRAJ46		49	0.106314	TRAV38a	CAYLDTGRLTF	TRAJ37		65	0.0951196	TRDV1aw	CAVRGPSESGSAYGKLMF	TRAJ52
87	0.0887764	bTRAV2c	CALRHYGGAANQLIF	TRAJ32		83	0.0871391	TRAV13h	CAASPDNSYKLMF	TRAJ50		48	0.104144	TRAVXd	CALSEPTSGTSSYKQTF	TRAJ53		65	0.0951196	TRAV8n	CALSDRGM_GAANQLIF	TRAJ32
87	0.0887764	bTRAVYg	CAVEAIDTGSRTLTF	TRAJ5		83	0.0871391	TRAV29c	CAGDPGANQLVF	TRAJ36		48	0.104144	TRAVXg	CALSDMRATDNTRIFF	TRAJ31		65	0.0951196	TRAVXac	CALSDYIG_TGYQKLTF	TRAJ8-2
87	0.0887764	bTRAV38a	CAWTSGTSSYKQTF	TRAJ53		83	0.0871391	TRAVXaa	CALNPADNLRF	TRAJ43		48	0.104144	TRAV12d	CAVEPEIWGGGNKLIF	TRAJ10		65	0.0951196	TRAVXk	CALSETGGSAYGKLMF	TRAJ52
87	0.0887764	bTRAVXe	CALPRFSSGQKLVF	TRAJ16		82	0.0860892	TRAVXp	CALSDPWHNQGGKLIF	TRAJ23		48	0.104144	TRAVXr	CALSLMSGNTGRLTF	TRAJ37		65	0.0951196	TRAV28b	CAVEPGRGTGSYQLTF	TRAJ28
87	0.0887764	bTRAVXs	CALAKEGGSERLLF	TRAJ57		82	0.0860892	TRAV12b	CAVSIGS_GYQKLTF	TRAJ8-2		48	0.104144	TRAVXo	CALSVGAGRDKLIF	TRAJ34		65	0.0951196	TRAV33d	CALWEAPSGGKVIF	TRAJ44
87	0.0887764	bTRAV2c	CALIGDTGSRTLTF	TRAJ5		82	0.0860892	TRAVXab	CALTIGGAANQLIF	TRAJ32		48	0.104144	TRAVYg	CAVGSYTGGFKFVF	TRAJ9		65	0.0951196	TRAVXx	CALSDWNAGYALHF	TRAJ41
87	0.0887764	bTRAVXl	CALRADGNTGRLTF	TRAJ37		82	0.0860892	TRAV22n	CAVQLVPGTGKLTF	TRAJ27		48	0.104144	TRAV12d	CAVEHSSSGWQLTF	TRAJ22		65	0.0951196	TRAVXr	CAGGGAANQLIF	TRAJ32
87	0.0887764	bTRAV38a	CATTGGSAYGKLMF	TRAJ52		82	0.0860892	TRAVXq	CALSDRGTGKLTF	TRAJ27		48	0.104144	TRAV12d	CAVEQGNFGNVLHL	TRAJ35		65	0.0951196	TRAV12a	CAAPG_QLTF	TRAJ22
87	0.0887764	bTRAVXp	CALSGGAANQLIF	TRAJ32		82	0.0860892	TRAV26u	CVLTFGTDRLNF	TRAJ3		48	0.104144	TRAV12d	CAVELGSNRDKLIF	TRAJ34		64	0.0936563	TRAV22aa	CAVQLLESTGYQKFVF	TRAJ8-1
87	0.0887764	bTRAVXg	CALSDVSGWQLTF	TRAJ22		82	0.0860892	TRAVYe	CAVDGGFKFVF	TRAJ9		48	0.104144	TRAV38a	CAYGRGAGQKLVF	TRAJ54		64	0.0936563	TRAV13b	CAASRPH_GSRTLTF	TRAJ5
87	0.0887764	bTRAV22ab	CAVASSSGWQLTF	TRAJ22		81	0.0850394	TRAVXaa	CALSDLGYGGAANQLIF	TRAJ32		48	0.104144	TRAVXh	CALSASFGNVLHL	TRAJ35		64	0.0936563	TRDV1aw	CAVRELGGGFKFVF	TRAJ9
87	0.0887764	bTRAV13b	CAAGGSAYGKLMF	TRAJ52		81	0.0850394	TRAVXp	CALSDPYYNQGGKLIF	TRAJ23		48	0.104144	TRAV22u	CAVPLIGNYKYVF	TRAJ40		64	0.0936563	TRAVXg	CALSPDNSYKLMF	TRAJ50
87	0.0887764	bTRAV2g	CALEGQGFSIVF	TRAJ25		81	0.0850394	TRAV3a	CAVSDTGGSAYGKLMF	TRAJ52		48	0.104144	TRAV12d	CAVQSGSGDRLTF	TRAJ46		64	0.0936563	TRAV22n	CARTGGAANQLIF	TRAJ32
87	0.0887764	bTRAV3d	CAVSDAGYALHF	TRAJ41		81	0.0850394	TRAV12a	CAVEHPQSGVYNKLTF	TRAJ4		48	0.104144	TRAV12b	CAVSTSSGWQLTF	TRAJ22		64	0.0936563	TRAV12d	CAVEPTGYQKLTF	TRAJ8-2
87	0.0887764	bTRAV17a	CAPSGVYNKLTF	TRAJ4		81	0.0850394	TRAVXab	CALNDRLTGGFKFVF	TRAJ9		48	0.104144	TRAVYb	CVVEEGNYKYVF	TRAJ40		64	0.0936563	TRAV13b	CAATDAGYALHF	TRAJ41
87	0.0887764	bTRAVXb	CALTGTGKLTF	TRAJ27		81	0.0850394	TRAVXl	CALTSFSSGQKLVF	TRAJ16		48	0.104144	TRAVYg	CAVGENSRIFF	TRAJ31		63	0.0921929	TRAV26w	CVLREALESPGANQLVF	TRAJ36
86	0.087756	bTRAVXl	CALRSTANTGYQKLTF	TRAJ8-2		81	0.0850394	TRAVXg	CALTGGAGYQKLTF	TRAJ8-2		47	0.101974	TRAV12d	CAVEFWIGSGQGQLIF	TRAJ42		63	0.0921929	TRAVXd	CALSDQTSGTSSYKQTF	TRAJ53
86	0.087756	bTRAVYg	CAVELVGSGQGQLIF	TRAJ42		81	0.0850394	TRAVXg	CALRPRFGTDKLNF	TRAJ3		47	0.101974	TRDV1ac	CAVRELIGTGSYQLTF	TRAJ28		63	0.0921929	TRDV1g	CALWEGGTGSYQLTF	TRAJ28
86	0.087756	bTRAVYg	CAVEGSGTGSYQLTF	TRAJ28		81	0.0850394	TRAVXz	CALEGSGYNTLTF	TRAJ11		47	0.101974	TRAVXx	CALSAPRD_RTNRFYF	TRAJ21		63	0.0921929	TRAVXx	CALSHSPNNYKLTF	TRAJ20
86	0.087756	bTRDV1ae	CTLWDSGTGSYQLTF	TRAJ28		81	0.0850394	TRAVXp	CALRGGYNTLTF	TRAJ11		47	0.101974	TRAV22o	CAVLLTGSGGKVIF	TRAJ44		63	0.0921929	TRAV28a	CAANRGGSGDRLTF	TRAJ46
86	0.087756	bTRAVXr	CALNYGGVGSQMQF	TRAJ1		81	0.0850394	TRAV28b	CAVGGQGFSLVF	TRAJ25		47	0.101974	TRAVXo	CALSD*I_NNNLRF	TRAJ43		63	0.0921929	TRAVYd	CVVDAGYALHF	TRAJ41
86	0.087756	bTRAVYg	CAVEASTGYQKFVF	TRAJ8-1		80	0.0839895	TRAV25f	CAGRI*ILV_SAYGKLMF	TRAJ52		47	0.101974	TRAV38a	CASLQGGSERLLF	TRAJ57		62	0.0907295	TRAVYa	CVVEAATSGTSSYKQTF	TRAJ53
86	0.087756	bTRAVXd	CALSGEGGNALVF	TRAJ15		80	0.0839895	TRAV9g	CALSDPMDGNYQWIW	TRAJ33		46	0.0998047	TRAVYa	CVVLELWG_AANQLIF	TRAJ32		62	0.0907295	TRAV38a	CAYSGDGSGSGDRLTF	TRAJ46
86	0.087756	bTRAV12b	CAVSIAAGYALHF	TRAJ41		80	0.0839895	TRAV3e	CAAGLTSGANQLVF	TRAJ36		46	0.0998047	TRAV13b	CAASRHGGAANQLIF	TRAJ32		62	0.0907295	TRDV1bg	CAVWELHRTDNSRIFF	TRAJ31
86	0.087756	bTRAV13h	CAATSGVGSQMQF	TRAJ1		80	0.0839895	TRAV22d	CAALLGE_GNKLIF	TRAJ10		46	0.0998047	TRAV4a	CIVGDDQGGNALVF	TRAJ15		62	0.0907295	TRAVXh	CALSPRYNQGGKLIF	TRAJ23
86	0.087756	bTRAV25l	CAEAPGNTGRLTF	TRAJ37		80	0.0839895	TRAV12d	CAVEPPNRDKLIF	TRAJ34		46	0.0998047	TRAV2b	CAPRL*C_GNMFTF	TRAJ39		62	0.0907295	TRAV38a	CASPDSGNTGRLTF	TRAJ37
86	0.087756	bTRAV3a	CAVSGAGYALHF	TRAJ41		80	0.0839895	TRAVXi	CALSDEGNRLIF	TRAJ45		46	0.0998047	TRAV17b	CAPIFSS_ARSWFF	TRAJ16		62	0.0907295	TRAV19c	CALDRSGSGDRLTF	TRAJ46
86	0.087756	bTRAVXac	CARKDK_FSIVF	TRAJ25		80	0.0839895	TRAV25u	CREVVP_GKLMF	TRAJ52		46	0.0998047	TRAV22d	CAVQRR*_NNNLRF	TRAJ43		62	0.0907295	TRAVXb	CALRTPHRDKLIF	TRAJ34
86	0.087756	bTRAV12d	CAVEPLIF	TRAJ23		79	0.0829396	TRAVXaa	CALSVARHRYSGNYKYVF	TRAJ40		46	0.0998047	TRAV22o	CAVIEDSYKLMF	TRAJ50		62	0.0907295	TRAV26i	CVLNFPAYGKLMF	TRAJ52
85	0.0867356	bTRAV26ad	CAILSAYSGTGSYQLTF	TRAJ28		79	0.0829396	TRAVXp	CALSDWNYNQGGKLIF	TRAJ23		46	0.0998047	TRAV22b	CAALMANQLVF	TRAJ36		62	0.0907295	TRAV25b	CAGPHGNSYKLMF	TRAJ50
85	0.0867356	bTRAVXs	CALSDGGGAIGKLTF	TRAJ2		79	0.0829396	TRAV3a	CAVSDMSSGVYNKLTF	TRAJ4		46	0.0998047	TRAV3e	CARGSRTLTF	TRAJ5		62	0.0907295	TRAV38a	CAYRDNSYKLMF	TRAJ50
85	0.0867356	bTRAV13f	CAANTGGSAYGKLMF	TRAJ52		79	0.0829396	TRAVXx	CALHGSGVYNKLTF	TRAJ4		45	0.0976351	TRAVXj	CALSVEAYSGTGSYQLTF	TRAJ28		61	0.0892661	TRAVXl	CALSRPASTGYQKFVF	TRAJ8-1
85	0.0867356	bTRAVXs	CAFPSDQGGNALVF	TRAJ15		79	0.0829396	TRAVXg	CALRAYSGNYKYVF	TRAJ40		45	0.0976351	TRAVXab	CALNDPGGGGAIGKLTF	TRAJ2		61	0.0892661	TRAVXr	CALSEKHSLSNRFYF	TRAJ21
85	0.0867356	bTRDV3a	CALRPLGGNNNLRF	TRAJ43		79	0.0829396	TRAV5a	CATRGGDAGYALHF	TRAJ41		45	0.0976351	TRAVXk	CALSDLPPSGNYKYVF	TRAJ40		61	0.0892661	TRAV19c	CALRDVGTDNTRIFF	TRAJ31
85	0.0867356	bTRAV26s	CVLREDSGYNTLTF	TRAJ11		79	0.0829396	TRAV20b	CAVQKPNAGNIFTF	TRAJ39		45	0.0976351	TRAVXx	CALSDPTGGGNRLIF	TRAJ45		61	0.0892661	TRAV38b	CAYSETGNNRKLIW	TRAJ38
85	0.0867356	bTRAVXx	CALSDLGNYQWIW	TRAJ33		79	0.0829396	TRAVXg	CALSDPAGYALHF	TRAJ41		45	0.0976351	TRAV12d	CAVESSSSSGWQLTF	TRAJ22		61	0.0892661	TRAVXk	CALGSGTDNTRIFF	TRAJ31
85	0.0867356	bTRAV26ah	CVPREGSYNTPTF	TRAJ11		79	0.0829396	TRAVXp	CALSGKLTF	TRAJ20		45	0.0976351	TRAVXn	CALSDFSSGQKLVF	TRAJ16		61	0.0892661	TRAVXe	CALRSWGGGNKLIF	TRAJ10
85	0.0867356	bTRAV38b	CAYSNNNNNLRF	TRAJ43		78	0.0818898	TRAV27a	CRCRGRETSGTSSYKQTF	TRAJ53		45	0.0976351	TRAVYb	CVVSRFGTDKLNF	TRAJ3		61	0.0892661	TRAV8j	CALSERGGSERLLF	TRAJ57
85	0.0867356	bTRAV22w	CAVRSGANQLVF	TRAJ36		78	0.0818898	TRAV10b	CVVAHLFLSGGGNKLIF	TRAJ10		45	0.0976351	TRAV8n	CALSTGTGKLTF	TRAJ27		61	0.0892661	TRAV26am	CILSPQE_TGRLTF	TRAJ37
85	0.0867356	bTRAV3b	CAVSGSGDRLTF	TRAJ46		78	0.0818898	TRAV3d	CAVSDRTGGSGWQLTF	TRAJ22		45	0.0976351	TRAVYe	CAVE**_NNLRF	TRAJ43		61	0.0892661	TRAV8j	CALGGGAIGKLTF	TRAJ2
85	0.0867356	bTRAV25f	CC*G_VLHL	TRAJ35		78	0.0818898	TRAV4a	CIVRVPNNNAGNMFTF	TRAJ39		44	0.0954654	TRAVXab	CALNESPGTGGFKFVF	TRAJ9		61	0.0892661	TRAVXs	CALSPTLYQKFVF	TRAJ8-1
84	0.0857152	bTRAV33d	CALWERGISGTSSYKQTF	TRAJ53		78	0.0818898	TRAV3e	CAVRDQASGANQLVF	TRAJ36		44	0.0954654	TRDV1l	CALWDNNAGNMFTF	TRAJ39		61	0.0892661	TRAVXaa	CALRANNNNLRF	TRAJ43
84	0.0857152	bTRAV22d	CAVQPSCF_SGQKLVF	TRAJ16		78	0.0818898	TRAVXg	CALSVQGGSERLLF	TRAJ57		44	0.0954654	TRAV22o	CAAPQSA_TNRFYF	TRAJ21		61	0.0892661	TRAV22aa	CAVYNAGNMFTF	TRAJ39
84	0.0857152	bTRAV38b	CAYSVDDTGSRTLTF	TRAJ5		78	0.0818898	TRAV17a	CAPSRAFGTDKLNF	TRAJ3		44	0.0954654	TRAV28b	CAVVFSGNYKYVF	TRAJ40		61	0.0892661	TRAV29c	CAG*YNNNNLRF	TRAJ43
84	0.0857152	bTRAVXx	CALSASSSSGWQLTF	TRAJ22		78	0.0818898	TRAVXr	CALRYANTNRFYF	TRAJ21		44	0.0954654	TRAV12d	CAVEADFGNVLHL	TRAJ35		61	0.0892661	TRAVXq	CALQI_NNLRF	TRAJ43
84	0.0857152	bTRAVXp	CAIPHDSGNTGRLTF	TRAJ37		78	0.0818898	TRAV22x	CAAPRANQLVF	TRAJ36		44	0.0954654	TRAV22z	CAVQLA_SYKLMF	TRAJ50		60	0.0878027	TRAV26ah	CVPRGRTLNNYKLTF	TRAJ20
84	0.0857152	bTRAV12b	CAVPHMNTGSRTLTF	TRAJ5		77	0.0808399	TRAVXh	CALSLD*W_TSSYKQTF	TRAJ53		43	0.0932957	TRAV19c	CALREPDMNSGYNTPTF	TRAJ11		60	0.0878027	TRDV1ax	CALWERWGYNTPTF	TRAJ11
84	0.0857152	bTRAV29b	CAAQWW*_AYGKLMF	TRAJ52		77	0.0808399	TRAV14e	CALREPLR_VEVGKLTF	TRAJ27		43	0.0932957	TRAV28b	CAVEISRSTGYQKFVF	TRAJ8-1		60	0.0878027	TRAVXg	CALSDTDGWGKLNF	TRAJ24
84	0.0857152	bTRAV33a	CVLWEDPNRDKLIF	TRAJ34		77	0.0808399	TRAVXp	CALSDLWGNQGGKLIF	TRAJ23		43	0.0932957	TRAV26aj	CVLSPEGTGGFKFVF	TRAJ9		60	0.0878027	TRAVXg	CALRGSGNTGRLTF	TRAJ37
84	0.0857152	bTRAV17b	CSPDGTGTGKLTF	TRAJ27		77	0.0808399	TRAVXp	CALSDPFYNQGGKLIF	TRAJ23		43	0.0932957	TRAV8l	CALCHNWGGGNKLIF	TRAJ10		60	0.0878027	TRAVXg	CALSDGSGDRLTF	TRAJ46
84	0.0857152	bTRDV1aj	CALCPANNYKLTF	TRAJ20		77	0.0808399	TRAV26r	CILRDPTSGNYKYVF	TRAJ40		43	0.0932957	TRAVXx	CALSAVGSGQGQLIF	TRAJ42		60	0.0878027	TRAVXaa	CAPMAQGGNALVF	TRAJ15
84	0.0857152	bTRAVXb	CALSGTDNTRIFF	TRAJ31		77	0.0808399	TRAV16a	CALVWGGAIGKLTF	TRAJ2		43	0.0932957	TRAV3e	CAVRDMSTGYQKFVF	TRAJ8-1		60	0.0878027	TRAV38b	CAPQGGSERLLF	TRAJ57
84	0.0857152	bTRAVYg	CAVEEGAIGKLTF	TRAJ2		77	0.0808399	TRAV38d	CAYSGAS_NNNLRF	TRAJ43		43	0.0932957	TRAV12d	CAVEHFWGGGNKLIF	TRAJ10		59	0.0863394	TRAVXb	CALSDWMI_QGGKLIF	TRAJ23
84	0.0857152	bTRAV33d	CALYGSGDRLTF	TRAJ46		77	0.0808399	TRAV3a	CAIISGGNYKYVF	TRAJ40		43	0.0932957	TRAV26t	CTLRDSQGGSERLLF	TRAJ57		59	0.0863394	TRDV1al	CALWLHSGNTGRLTF	TRAJ37
84	0.0857152	bTRAV13f	CAASKANRFYF	TRAJ21		77	0.0808399	TRAVXaa	CALSGNTGRLTF	TRAJ37		43	0.0932957	TRAV26al	CTLREAWGGGNKLIF	TRAJ10		59	0.0863394	TRAVXb	CALRRFGTDKLNF	TRAJ3
83	0.0846947	bTRAVXaa	CALSDPDSGVYNKLTF	TRAJ4		77	0.0808399	TRAV3e	CAVGSNRDKLIF	TRAJ34		43	0.0932957	TRAVXk	CALSALG_GGNRLIF	TRAJ45		59	0.0863394	TRAVXd	CALSEGNTGRLTF	TRAJ37
83	0.0846947	bTRAV25r	CRGPGRRR_AIGKLTF	TRAJ2		77	0.0808399	TRAV9e	CALRTGYKYVF	TRAJ40		43	0.0932957	TRAV2b	CALTAYNQGGKLIF	TRAJ23		59	0.0863394	TRAV12d	CAVDGGAANQLIF	TRAJ32
83	0.0846947	bTRAV25l	CAEETSGTSSYKQTF	TRAJ53		77	0.0808399	TRAVXg	CALNNNNNLRF	TRAJ43		43	0.0932957	TRAV13f	CAAAYGGAANQLIF	TRAJ32		59	0.0863394	TRAVXq	CALSVGNYKYVF	TRAJ40
83	0.0846947	bTRDV1a	CAPINVGSGQGQLIF	TRAJ42		76	0.07979	TRAV26w	CVLREADWGGGNKLIF	TRAJ10		43	0.0932957	TRAV8l	CALCPPFGNVLHL	TRAJ35		59	0.0863394	TRAVXaa	CALSAGANQLVF	TRAJ36
83	0.0846947	bTRAV38d	CAYGGTDGWGKLNF	TRAJ24		76	0.07979	TRAV26i	CVLRERWNQGGKLIF	TRAJ23		43	0.0932957	TRAV12d	CAVDQGGNALVF	TRAJ15		59	0.0863394	TRAV13b	CASLNGNYQWIW	TRAJ33
83	0.0846947	bTRAVXp	CALSEGPGTGKLTF	TRAJ27		76	0.07979	TRAV14a	CVLRDGTDNSRIFF	TRAJ31		42	0.0911261	TRAV12d	CAPQGGGSAYGKLMF	TRAJ52		59	0.0863394	TRAV13k	CAAEGGGNKLIF	TRAJ10
83	0.0846947	bTRAV3c	CAVSDRGSTNRFYF	TRAJ21		76	0.07979	TRAVXg	CALSAPTGYQKLTF	TRAJ8-2		42	0.0911261	TRAVXd	CALILADGNYQWIW	TRAJ33		59	0.0863394	TRAV22aa	CAVRGKLNF	TRAJ24
83	0.0846947	bTRAV17a	CAYTSGTSSYKQTF	TRAJ53		76	0.07979	TRAVXg	CARSRSDTGRLTF	TRAJ37		42	0.0911261	TRAV12d	CAVEPGGGGNRLIF	TRAJ45		58	0.084876	TRAVXd	CALTSSGGSAYGKLMF	TRAJ52
83	0.0846947	bTRAVYc	CAVAPEGQGFSIVF	TRAJ25		76	0.07979	TRAVXaa	CALNPNTGRLTF	TRAJ37		41	0.0889564	TRAV38c	CAYAPAKDKT_MNSGYNTLTF	TRAJ11		58	0.084876	TRAVXn	CALVGPGQGGKLIF	TRAJ23
83	0.0846947	bTRAV22b	CAVQLT*_NNNLRF	TRAJ43		76	0.07979	TRAV13b	CAAGTGGFKFVF	TRAJ9		41	0.0889564	TRAV22n	CATASSSSGWQLTF	TRAJ22		57	0.0834126	TRAVXm	CALIEGTLNNYKLTF	TRAJ20
83	0.0846947	bTRDV1as	CVLSAQGGNALVF	TRAJ15		76	0.07979	TRAVXl	CALRVDNNLRF	TRAJ43		41	0.0889564	TRAVXx	CALSGDWDTRIFF	TRAJ31		57	0.0834126	TRAV12d	CAAEGQGFSIVF	TRAJ25
83	0.0846947	bTRAVXq	CALSDLGTDKLNF	TRAJ3		75	0.0787402	TRAV38c	CAYGGYSGTGSYQLTF	TRAJ28		41	0.0889564	TRAV22z	CAVLGSGNYKYVF	TRAJ40		57	0.0834126	TRAV5b	CAKRN_QQPTL	TRAJ43
83	0.0846947	bTRAV26aj	CVLSSTGSRTLTF	TRAJ5		74	0.0776903	TRDV1g	CALWERRLV_TSSYKQTF	TRAJ53		41	0.0889564	TRAV41a	CAVEKNAGYALHF	TRAJ41		56	0.0819492	TRDV1g	CALCRYLLAGNNRKLIW	TRAJ38
83	0.0846947	bTRAV4a	CIVSGTGSYQLTF	TRAJ28		74	0.0776903	TRAVXg	CALSAAYSGTGSYQLTF	TRAJ28		41	0.0889564	TRAV9g	CALSWGGGNKLIF	TRAJ10		56	0.0819492	TRAVXg	CALRGVSDTGNNRKLIW	TRAJ38
83	0.0846947	bTRAV13f	CAASSGYQKLTF	TRAJ8-2		74	0.0776903	TRAVYc	CAVDWTRR_AIGKLTF	TRAJ2		41	0.0889564	TRAVXw	CALSDQ_NNNLRF	TRAJ43		56	0.0819492	TRAV2f	CALMCIKTGNNRKLIW	TRAJ38
83	0.0846947	bTRAV26u	CVLRVGNNNLRF	TRAJ43		74	0.0776903	TRAVXg	CALSDPGTDNSRIFF	TRAJ31		41	0.0889564	TRAVXx	CALSGDTGRLTF	TRAJ37		56	0.0819492	TRAV26s	CVLRELYR_GGNRLIF	TRAJ45
83	0.0846947	bTRAV28b	CAVYGGNVLHL	TRAJ35		74	0.0776903	TRAV4a	CIVRRSGNTGRLTF	TRAJ37		41	0.0889564	TRAV12d	CAVPGYQKLTF	TRAJ8-2		56	0.0819492	TRAV9k	CALRVVV_AYGKLMF	TRAJ52
82	0.0836743	bTRAV22s	CAVQRGDTGGAIGKLTF	TRAJ2		74	0.0776903	TRAVXab	CAPHTGGGNRLIF	TRAJ45		40	0.0867867	TRAV2g	CALSRRQSHYGGAANQLIF	TRAJ32		56	0.0819492	TRAVXg	CALTPEGGSERLLF	TRAJ57
82	0.0836743	bTRAV13b	CAASLLNVGSGQGQLIF	TRAJ42		74	0.0776903	TRAV3c	CAVRDQGNYQWIW	TRAJ33		40	0.0867867	TRAVXab	CALNDQVRQGGNALVF	TRAJ15		56	0.0819492	TRDV1af	CALRGDGNYQWIW	TRAJ33
82	0.0836743	bTRAV38b	CAYSGASGADNTRIFF	TRAJ31		74	0.0776903	TRAV9g	CALSGGAANQLIF	TRAJ32		40	0.0867867	TRAV17c	CAPELAQGGSERLLF	TRAJ57		56	0.0819492	TRAV13b	CAAGDGNYQWIW	TRAJ33
82	0.0836743	bTRAVYc	CAVEAEWGGGNKLIF	TRAJ10		74	0.0776903	TRAV38d	CAYAQ*_NNNLRF	TRAJ43		40	0.0867867	TRAV22o	CAVQLGGTDNSRIFF	TRAJ31		56	0.0819492	TRAVYe	CVGDAGYALHF	TRAJ41
82	0.0836743	bTRAVXp	CALSYQGGSERLLF	TRAJ57		74	0.0776903	TRAV3g	CAVYRGGNALVF	TRAJ15		40	0.0867867	TRAV22w	CAVQGGGVGSQMQF	TRAJ1		56	0.0819492	TRAV41a	CAVLNSYKLMF	TRAJ50
82	0.0836743	bTRAVXd	CALSDYNQGGKLIF	TRAJ23		74	0.0776903	TRAVYg	CAVEGQGFSLVF	TRAJ25		40	0.0867867	TRAV9g	CALEDSGNTGRLTF	TRAJ37		55	0.0804858	TRAVXg	CALSDPEHGDEYSGNYKYVF	TRAJ40
82	0.0836743	bTRAV26u	CVLIGGTGSYQLTF	TRAJ28		74	0.0776903	TRAVXaa	CALRGYNTLTF	TRAJ11		40	0.0867867	TRAV8l	CALSSGVYNKLTF	TRAJ4		55	0.0804858	TRAVYc	CVVGTGGSAYGKLMF	TRAJ52
82	0.0836743	bTRAV13h	CAAGDTGSRTLTF	TRAJ5		74	0.0776903	TRAV3c	CAVSRASNLRF	TRAJ43		40	0.0867867	TRAVYe	CAVGDNSYKLMF	TRAJ50		55	0.0804858	TRAVXo	CALTRTQGGSERLLF	TRAJ57
82	0.0836743	bTRAV22p	CAVCLK_GQKLVF	TRAJ16		74	0.0776903	TRAVXp	CALSRGKLIF	TRAJ23		40	0.0867867	TRAV22t	CAATLINNLRF	TRAJ43		55	0.0804858	TRAVXl	CALSDLPRSNYKYVF	TRAJ40
82	0.0836743	bTRAVXs	CALLTGGFKFVF	TRAJ9		74	0.0776903	TRAVXp	WALSGKLTF	TRAJ20		39	0.0846171	TRAVXg	CALSDLGSGTGSYQLTF	TRAJ28		55	0.0804858	TRAV20b	CAVQIPQ_NNNNLRF	TRAJ43
82	0.0836743	bTRAV2c	CALMPSGQKLVF	TRAJ16		73	0.0766404	TRAV26ac	CVPREVVTGSGGKVIF	TRAJ44		39	0.0846171	TRDV1ah	CTLSEPIY_GNNRKLIW	TRAJ38		55	0.0804858	TRAVXg	CALSLTDGWGKLNF	TRAJ24
82	0.0836743	bTRAV26aj	CAPGTGWQLTF	TRAJ22		73	0.0766404	TRAVXp	CALSDPNSGYNTLTF	TRAJ11		39	0.0846171	TRAVXc	CALSVPQGGSERLLF	TRAJ57		55	0.0804858	TRAV3a	CAVSDRPSSYKQTF	TRAJ53
81	0.0826539	bTRAVYd	CVGRAPRGGSAYGKLMF	TRAJ52		73	0.0766404	TRAV38a	CAYSAPGGSERLLF	TRAJ57		39	0.0846171	TRAVYg	CAVEDVGSGQGQLIF	TRAJ42		55	0.0804858	TRAV8j	CALSESYTGRLTF	TRAJ37
81	0.0826539	bTRAVXh	CALSDPELNAGYALHF	TRAJ41		73	0.0766404	TRAVXg	CALIPWGGSERLLF	TRAJ57		39	0.0846171	TRAV12d	CAVEHSAFGTDKLNF	TRAJ3		54	0.0790225	TRAV19c	CALRDWWSGSGDRLTF	TRAJ46
81	0.0826539	bTRAV22q	CAVRCGIG_GGNKLIF	TRAJ10		73	0.0766404	TRAVXl	CALSSNTGYQKLTF	TRAJ8-2		39	0.0846171	TRAV8l	CALCDPSGNYKYVF	TRAJ40		54	0.0790225	TRAV12d	CAVERIRGSSLGRFYF	TRAJ18
81	0.0826539	bTRAV25b	CAARYWW*_AYGKLMF	TRAJ52		73	0.0766404	TRAV1a	CVVIHDNSYKLMF	TRAJ50		39	0.0846171	TRAVXab	CALRDFSSGQKLVF	TRAJ16		54	0.0790225	TRAV38b	CAYAAGGSAYGKLMF	TRAJ52
81	0.0826539	bTRAVXg	CALSMSSGVYNKLTF	TRAJ4		73	0.0766404	TRAV22n	CAVQGTDNSRIFF	TRAJ31		39	0.0846171	TRAVXab	CALNDPGGSRTLTF	TRAJ5		54	0.0790225	TRAV8l	CALCDRSTGSRTLTF	TRAJ5
81	0.0826539	bTRAVXp	CAPPSSGTGSYQLTF	TRAJ28		73	0.0766404	TRAV23x	CAASEGQGFSLVF	TRAJ25		39	0.0846171	TRAV38a	CAYSGSAYGKLMF	TRAJ52		54	0.0790225	TRAVXe	CALRDDTGNNRKLIW	TRAJ38
81	0.0826539	bTRDV1g	CSLPRGGAANQLIF	TRAJ32		73	0.0766404	TRAV23x	CAASRDGNYQWIW	TRAJ33		39	0.0846171	TRAV13f	CASEGTGGFKFVF	TRAJ9		54	0.0790225	TRAVXg	CALSDLMDGNYQWIW	TRAJ33
81	0.0826539	bTRAVXg	CAPDGGSAYGKLMF	TRAJ52		73	0.0766404	TRAV2c	CALVNNNNNLRF	TRAJ43		39	0.0846171	TRAV12d	CAVEQAGNYQWIW	TRAJ33		54	0.0790225	TRAV26ac	CVLRNWGGGNKLIF	TRAJ10
81	0.0826539	bTRAVYg	CAVEEDSAYGKLMF	TRAJ52		72	0.0755906	TRAV5a	CAAADGGVGSQMQF	TRAJ1		39	0.0846171	TRAVXl	CALSSGANQLVF	TRAJ36		54	0.0790225	TRAV22d	CAPILRA_SETLLF	TRAJ57
81	0.0826539	bTRAV23x	CAASGNTGSRTLTF	TRAJ5		72	0.0755906	TRAV26ah	CVPDHGGAANQLIF	TRAJ32		39	0.0846171	TRAV22o	CAVPAGTGKLTF	TRAJ27		54	0.0790225	TRAV22aa	CALSYWQ_NRKLIW	TRAJ38
81	0.0826539	bTRAV29c	CAGHRGL_NTRIFF	TRAJ31		72	0.0755906	TRAV1a	CVVIVAA_GDRLTF	TRAJ46		39	0.0846171	TRAV38a	CALNNNNNLRF	TRAJ43		53	0.0775591	TRAV12d	CAVGMII_QGGKLIL	TRAJ23
81	0.0826539	bTRAV29b	CAASLI_GNVLHL	TRAJ35		72	0.0755906	TRAVXab	CAPLSGNTGRLTF	TRAJ37		39	0.0846171	TRDV1ao	CALHTNRFYF	TRAJ21		53	0.0775591	TRAV38b	CAYAMDGNYQWIW	TRAJ33
81	0.0826539	bTRAVXg	CALSGDNNNLRF	TRAJ43		72	0.0755906	TRAV22l	CAVQDNAGYALHF	TRAJ41		38	0.0824474	TRAVXl	CALSGLQYSGNYKYVF	TRAJ40		53	0.0775591	TRAVXaa	CALSARLIYKYVF	TRAJ40
81	0.0826539	bTRAV3e	CAVREAGNMFTF	TRAJ39		72	0.0755906	TRAV13f	CAASTGGGNRLIF	TRAJ45		38	0.0824474	TRAVXk	CALSDPISNRDKLIF	TRAJ34		53	0.0775591	TRAV22b	CAVQLGSGWQLTF	TRAJ22
81	0.0826539	bTRAV13b	CAAKADNTRIFF	TRAJ31		72	0.0755906	TRAVXaa	CALSDQKLTF	TRAJ8-2		38	0.0824474	TRAV12f	CADAGMNTGSRTLTF	TRAJ5		53	0.0775591	TRAV26t	CAPLGGGGNRLIF	TRAJ45
81	0.0826539	bTRAV25v	CAGGNQGGKLIF	TRAJ23		71	0.0745407	TRAV33d	CALWGSSNNNNNLRF	TRAJ43		38	0.0824474	TRDV1ac	CAVRDTGNNRKLIW	TRAJ38		53	0.0775591	TRAV28a	CAVPSGNYKYVF	TRAJ40
81	0.0826539	bTRAV5a	CAIDTNRFYF	TRAJ21		71	0.0745407	TRAV3a	CAVSDAGTGSYQLTF	TRAJ28		38	0.0824474	TRAV22w	CAVPNTGSRTLTF	TRAJ5		53	0.0775591	TRAV12d	CAVWALGGKLIF	TRAJ23
80	0.0816335	bTRAV33d	CALWEEGADTGGGNRLIF	TRAJ45		71	0.0745407	TRAV12d	CAVEHHYQGGNALVF	TRAJ15		38	0.0824474	TRAVYe	CAVEAEGTNRFYF	TRAJ21		52	0.0760957	TRAV33d	CAL*PSLLG_GSAYGKLMF	TRAJ52
80	0.0816335	bTRAVXab	CALNDQTGGSAYGKLMF	TRAJ52		71	0.0745407	TRAVXq	CALRGRSGNYKYVF	TRAJ40		38	0.0824474	TRAV12f	CAVKGGAANQLIF	TRAJ32		52	0.0760957	TRAV12d	CAVEHPRDSGNTGRLTF	TRAJ37
80	0.0816335	bTRAV3f	CAVSVLGTDNTRIFF	TRAJ31		71	0.0745407	TRAVXb	CAPTDYNQGGKLIF	TRAJ23		38	0.0824474	TRAV38a	CAAQGGSERLLF	TRAJ57		52	0.0760957	TRAVXl	CALARMARVYNKLTF	TRAJ4
80	0.0816335	bTRAV26aj	CVLRDDTGYQKLTF	TRAJ8-2		71	0.0745407	TRAV12c	CAVERGGGGNKLIF	TRAJ10		38	0.0824474	TRAVXb	CALEGGNALVF	TRAJ15		52	0.0760957	TRAV3g	CAGPGTDNSRIFF	TRAJ31
80	0.0816335	bTRDV1e	CALWKLGNSYKLMF	TRAJ50		71	0.0745407	TRAV22n	CAVGGAIGKLTF	TRAJ2		38	0.0824474	TRAV12b	CAVSTNRFYF	TRAJ21		52	0.0760957	TRAV25d	CAERISNRDKLIF	TRAJ34
80	0.0816335	bTRAV2b	CALAVGTDNTRIFF	TRAJ31		71	0.0745407	TRAVXp	CATTDGWGKLNF	TRAJ24		37	0.0802777	TRAV22z	CAVFSRGSSLGRFYF	TRAJ18		52	0.0760957	TRAVXs	CALVAGSERLLF	TRAJ57
80	0.0816335	bTRAVXl	CALSDNDGWGKLNF	TRAJ24		70	0.0734908	TRAV33a	CVLWECPSGSGDRLTF	TRAJ46		37	0.0802777	TRAV12d	CAVERSSNNNNNLRF	TRAJ43		52	0.0760957	TRAV12d	CAAKQTF	TRAJ53
80	0.0816335	bTRAV3e	CAVAESGNTGRLTF	TRAJ37		70	0.0734908	TRAV33a	CVLWEVGGSAYGKLMF	TRAJ52		37	0.0802777	TRAV26aj	CVLASLFGTDKLNF	TRAJ3		51	0.0746323	TRAV38b	CAYTILVV_AYGKLMF	TRAJ52
80	0.0816335	bTRAV3a	CAVSDQDGNYQWIW	TRAJ33		70	0.0734908	TRAVXp	CALSDRYYNQGGKLIF	TRAJ23		37	0.0802777	TRAV23t	CAHRGSSLGRFYF	TRAJ18		51	0.0746323	TRAV3b	CAVSRLVE_SSYKQTF	TRAJ53
80	0.0816335	bTRAV38b	CASKSGSGDRLTF	TRAJ46		70	0.0734908	TRAV10b	CVVAANQGGNALVF	TRAJ15		37	0.0802777	TRAV22b	CAVEDQ_RDKLIF	TRAJ34		51	0.0746323	TRAV23x	CAARQAGGAIGKLTF	TRAJ2
80	0.0816335	bTRAVXg	CALPSGNTGRLTF	TRAJ37		70	0.0734908	TRAVXi	CAPRYTGGGNRLIF	TRAJ45		36	0.078108	TRAVXm	CASAPASLRTDNSRIFF	TRAJ31		51	0.0746323	TRAVXp	CALSDIGGGNRLIF	TRAJ45
80	0.0816335	bTRAV13b	CAARSDNTRIFF	TRAJ31		70	0.0734908	TRAV13b	CAAAGGVGSQMQF	TRAJ1		36	0.078108	TRAV25d	CASGPTLG_GSYQLTF	TRAJ28		51	0.0746323	TRAV27a	CRCRGRW_NYQWIW	TRAJ33
80	0.0816335	bTRAV26ad	CVLANNTNRFYF	TRAJ21		70	0.0734908	TRAV33d	CALWDPSNNLRF	TRAJ43		36	0.078108	TRAVXs	CALSEYGGAANQLIF	TRAJ32		50	0.0731689	TRAV20e	CAVQIQRQTSGTSSYKQTF	TRAJ53
79	0.0806131	bTRAV26ad	CVLRDALNTGGSAYGKLMF	TRAJ52		70	0.0734908	TRAV3a	CAVSDPGKLTF	TRAJ27		36	0.078108	TRAVXk	CAPMTTDGWGKLNF	TRAJ24		50	0.0731689	TRDV1ax	CALWETTGGSAYGKLMF	TRAJ52
79	0.0806131	bTRAV3f	CAVSRLPWGGGNKLIF	TRAJ10		69	0.0724409	TRAV26aj	CVLREALPDGGVGSQMQF	TRAJ1		36	0.078108	TRAV12d	CAVEHGPSGWQLTF	TRAJ22		50	0.0731689	TRDV1l	CALWELVGSGQGQLIF	TRAJ42
79	0.0806131	bTRAV19c	CALSPGDSGWQLTF	TRAJ22		69	0.0724409	TRAV3b	CAVRDGALTSGANQLVF	TRAJ36		36	0.078108	TRAV12f	CAVSEDTGSRTLTF	TRAJ5		50	0.0731689	TRDV1bc	CALRD*SR_NTGRLTF	TRAJ37
79	0.0806131	bTRAV17b	CSSMSTGYQKFVF	TRAJ8-1		69	0.0724409	TRAV26aj	CVLTQEGQGFSLVF	TRAJ25		36	0.078108	TRAV12b	CAVNANTGSRTLTF	TRAJ5		50	0.0731689	TRAV9g	CALSGASGVYNKLTF	TRAJ4
79	0.0806131	bTRAVXaa	CALSDPDGNVLHL	TRAJ35		69	0.0724409	TRAV3g	CAVRPYNNNNNLRF	TRAJ43		36	0.078108	TRAV38c	CAYIT_RVLHL	TRAJ35		50	0.0731689	TRAV2b	CALSLSGSGGKVIF	TRAJ44
79	0.0806131	bTRAV26aj	CVLAGGGNKLIF	TRAJ10		69	0.0724409	TRAVXg	CALSDGQGFSIVF	TRAJ25		36	0.078108	TRAV3f	CAVSA_DKLIF	TRAJ34		50	0.0731689	TRAVXaa	CALSAFNAGYALHF	TRAJ41
79	0.0806131	bTRAVXd	CALAAEGFSIVF	TRAJ25		69	0.0724409	TRDV1ak	CAVREGGGFKFVF	TRAJ9		35	0.0759384	TRAV12d	CAVELNVGSGQGQLIF	TRAJ42		50	0.0731689	TRAVXb	CALKYQGGNALVF	TRAJ15
79	0.0806131	bTRAV17a	CAPPSNRDKLIF	TRAJ34		68	0.0713911	TRAVXp	CALSARYTGSRTLTF	TRAJ5		35	0.0759384	TRAV10b	CVVGPGTGSYQLTF	TRAJ28		50	0.0731689	TRAV25v	CAPSSGNTGRLTF	TRAJ37
79	0.0806131	bTRAV3b	CAVGGQGFSIVF	TRAJ25		68	0.0713911	TRAV22o	CAVQPISNRDKLIF	TRAJ34		35	0.0759384	TRAV12d	CAVEHGAVYNKLTF	TRAJ20		50	0.0731689	TRAV35a	CAGSCDNSYKLMF	TRAJ50
79	0.0806131	bTRAV28b	CATEGQGFSIVF	TRAJ25		68	0.0713911	TRAV12d	CAVERSGTGKLTF	TRAJ27		35	0.0759384	TRAV2c	CASEVTGSRTLTF	TRAJ5		50	0.0731689	TRAV23x	CASTRA_GGKVIF	TRAJ44
78	0.0795926	bTRAV19c	CALSPQFGGVGSQMQF	TRAJ1		68	0.0713911	TRAV13f	CAASQEGNYQWIW	TRAJ33		35	0.0759384	TRAV12f	CAVRYNQGGKLIF	TRAJ23		50	0.0731689	TRAV12b	CAVYRR_GNRLIF	TRAJ45
78	0.0795926	bTRAVXaa	CALSSLSTGYQKFVF	TRAJ8-1		68	0.0713911	TRAVXaa	CALSDGNNNLRF	TRAJ43		35	0.0759384	TRAV2g	CALGGGGNKLIF	TRAJ10		50	0.0731689	TRAV8j	CALDDNSYKLMF	TRAJ50
78	0.0795926	bTRAVXz	CALSEPYRGGNKLIF	TRAJ10		68	0.0713911	TRAVXg	CALSVYNNLRF	TRAJ43		35	0.0759384	TRAV13f	CAARPNSYKLMF	TRAJ50		49	0.0717056	TRAV38a	CAYSGALGTGGSAYGKLMF	TRAJ52
78	0.0795926	bTRAV13b	CAASSSGTGSYQLTF	TRAJ28		68	0.0713911	TRAVXb	CAPTQGGKLTF	TRAJ27		35	0.0759384	TRAV25r	CRGQGAANQLIF	TRAJ32		49	0.0717056	TRAV3a	CAVSGPQL_GGSERLLF	TRAJ57
78	0.0795926	bTRAV26ae	CILAYSGTGSYQLTF	TRAJ28		68	0.0713911	TRAV22u	CAVAQDNNLRF	TRAJ43		35	0.0759384	TRAVXg	CALSGNYKYVF	TRAJ40		49	0.0717056	TRAV22h	CAALNTGGSAYGKLMF	TRAJ52
78	0.0795926	bTRAV26i	CILREDRPDTNRFYF	TRAJ21		67	0.0703412	TRAV3f	CAVSAPYVSAYSGTGSYQLTF	TRAJ28		35	0.0759384	TRDV1af	CALVQ_WQLTF	TRAJ22		49	0.0717056	TRAV12d	CAVEREGTGSYQLTF	TRAJ28
78	0.0795926	bTRDV1aq	CAVWELA_NNNNLRF	TRAJ43		67	0.0703412	TRAV38b	CAYSTKLTSGANQLVF	TRAJ36		34	0.0737687	TRAV12b	CAEPTGGSAYGKLMF	TRAJ52		49	0.0717056	TRAVXb	CALSGAGGGNRLIF	TRAJ45
78	0.0795926	bTRAVXp	CALGLGGAANQLIF	TRAJ32		67	0.0703412	TRAVXb	CALSDDYNQGGKLIF	TRAJ23		34	0.0737687	TRAVXl	CALRGYTGGFKFVF	TRAJ9		49	0.0717056	TRAVXt	CALSLSP_RDKLIF	TRAJ34
78	0.0795926	bTRAVXs	CALSVSGNTGRLTF	TRAJ37		67	0.0703412	TRAVXg	CALSAATGYQKLTF	TRAJ8-2		34	0.0737687	TRAV22p	CAGGLSDGWGKLNF	TRAJ24		49	0.0717056	TRAV22n	CAVYFTGGFKFVF	TRAJ9
78	0.0795926	bTRAV3g	CAVDSGSSGWQLTF	TRAJ22		67	0.0703412	TRAV13b	CAARFSGNTGRLTF	TRAJ37		34	0.0737687	TRAV12d	CAVDSTSGANQLVF	TRAJ36		49	0.0717056	TRAV8l	CALWNSYKLMF	TRAJ50
78	0.0795926	bTRAV26k	CILREGC_ANQLIF	TRAJ32		67	0.0703412	TRAVXp	CALTQGGSERLLF	TRAJ57		34	0.0737687	TRAV13b	CAASGGNNNLRF	TRAJ43		48	0.0702422	TRDV1aj	CALWELVSTDNNNNLRF	TRAJ43
78	0.0795926	bTRAV33d	CALFPENSYKLMF	TRAJ50		67	0.0703412	TRAV13f	CAADTGGFKFVF	TRAJ9		34	0.0737687	TRAV26ae	CIEAGNYKYVF	TRAJ40		48	0.0702422	TRAVXh	CALEGGTSSYKQTF	TRAJ53
78	0.0795926	bTRAVXp	CALSGQGFSIVF	TRAJ25		67	0.0703412	TRAV24i	CASICR_YALHF	TRAJ41		33	0.071599	TRAVXab	CALNDPGNGGAANQLIF	TRAJ32		48	0.0702422	TRAVXg	CALSGDLNNYKLTF	TRAJ20
78	0.0795926	bTRAV22o	CAVYTGGFKFVF	TRAJ9		67	0.0703412	TRAVXg	CALSVYNNLRF	TRAJ43		33	0.071599	TRAVXb	CALSDGSGGFKFVF	TRAJ9		48	0.0702422	TRAV17a	CAPGEYSGNYKYVF	TRAJ40
78	0.0795926	bTRAVXs	WPIVFGTDKLNF	TRAJ3		66	0.0692913	TRAV3b	CAVKDSGNTGRLTF	TRAJ37		33	0.071599	TRAV12d	CAVRHIL_GFKFVF	TRAJ9		48	0.0702422	TRAV14e	CALREKAGGFKFVF	TRAJ9
77	0.0785722	bTRAV2a	CALRSPVGSGQGQLIF	TRAJ42		66	0.0692913	TRAV13h	CAATRGGGNRLIF	TRAJ45		33	0.071599	TRAV12d	CAVEQAPGDKLIF	TRAJ34		48	0.0702422	TRAV26u	CV*RR_NRFYF	TRAJ21
77	0.0785722	bTRAVXt	CALRLRGGTGYQKFVF	TRAJ8-1		66	0.0692913	TRAVXb	CALSVAGNVLHL	TRAJ35		33	0.071599	TRAV9k	CVPMDGNYQWIW	TRAJ33		47	0.0687788	TRAVXb	CALSLAGYNTPTF	TRAJ11
77	0.0785722	bTRAVXl	CALSD*VG_AANQLIF	TRAJ32		66	0.0692913	TRAVXb	CALSVEACQLTF	TRAJ28		33	0.071599	TRAV26ah	CVLIPNRDKLIF	TRAJ34		47	0.0687788	TRAV3d	CAVSEGNYKYVF	TRAJ40
77	0.0785722	bTRAV22o	CAVQLSWGVYNKLTF	TRAJ4		66	0.0692913	TRAV3g	CAVRRGFKFVF	TRAJ9		33	0.071599	TRAV22x	CAAQET_NRFYF	TRAJ21		47	0.0687788	TRAV29b	CALENNSYKLMF	TRAJ50
77	0.0785722	bTRAV22o	CAVPGGSAYGKLMF	TRAJ52		65	0.0682415	TRAVXg	CALSDTEGGSERLLF	TRAJ57		32	0.0694294	TRAV20b	CAVQMGPRAGAANQLIF	TRAJ32		47	0.0687788	TRAV22q	CAVQ**_NNLRF	TRAJ43
77	0.0785722	bTRAV4a	CIARRDTGYQKLTF	TRAJ8-2		65	0.0682415	TRAVXg	CALSAGTGYQKFVF	TRAJ8-1		32	0.0694294	TRAV8l	CALWEGTGYQKLTF	TRAJ8-2		47	0.0687788	TRAV22o	CAVMRYNTLTF	TRAJ11
77	0.0785722	bTRAV27a	CRCRGPM_NYQWIW	TRAJ33		65	0.0682415	TRAVXp	CALRLTDGWGKLNF	TRAJ24		31	0.0672597	TRAV26ai	CILMNLLW_TGSYQLTF	TRAJ28		46	0.0673154	TRDV1ao	CVLRELSVNYGGAANQLIF	TRAJ32
77	0.0785722	bTRAVXaa	CALSGSNRDKLIF	TRAJ34		65	0.0682415	TRAVXo	CALNMNTGSRTLTF	TRAJ5		31	0.0672597	TRAVYg	CAVEDSGGSSLGRFYF	TRAJ18		46	0.0673154	TRAVXm	CALRAPDVGSGQGQLIF	TRAJ42
76	0.0775518	bTRAV26aj	CVLREVEMGVYNKLTF	TRAJ4		65	0.0682415	TRAV3f	CAVSDPLGTNRFYF	TRAJ21		31	0.0672597	TRAVXaa	CALSDWGYNTNRFYF	TRAJ21		46	0.0673154	TRAV18h	CALSDRVSGQGQLIF	TRAJ42
76	0.0775518	bTRAVXp	CALSATQGGSERLLF	TRAJ57		65	0.0682415	TRAV3g	CHLYGGAANQLIF	TRAJ32		31	0.0672597	TRAVXc	CALSPRT_GTGKLTF	TRAJ27		46	0.0673154	TRAVXb	CALSDWTSSYKQTF	TRAJ53
76	0.0775518	bTRAV25b	SSQTSGTSSYKQTF	TRAJ53		65	0.0682415	TRAV3f	CAVSASDTNRFYF	TRAJ21		31	0.0672597	TRAV13h	CAAPLNTGSRTLTF	TRAJ5		46	0.0673154	TRAV26ad	CVLREADQGGKLIF	TRAJ23
76	0.0775518	bTRDV1e	CALWADQGGNALVF	TRAJ15		65	0.0682415	TRAV3f	CAVTTGSRTLTF	TRAJ5		31	0.0672597	TRAV19c	CALQVTGSYQLTF	TRAJ28		46	0.0673154	TRAV29b	CAASHTGGGNRLIF	TRAJ45
76	0.0775518	bTRAVXp	CAQQARNNNNNLRF	TRAJ43		65	0.0682415	TRAV8j	CALENNNLRF	TRAJ43		31	0.0672597	TRAV8j	CALSTH_YNTPTF	TRAJ11		46	0.0673154	TRAVYd	CVVEVNAGNMFTF	TRAJ39
76	0.0775518	bTRAV35a	CAGGEEYNNNNLRF	TRAJ43		65	0.0682415	TRAV13b	CAADTNRFYF	TRAJ21		31	0.0672597	TRAVXj	CVDNTGTGKLSF	TRAJ27		46	0.0673154	TRAV29c	CAGHRDNSYKLMF	TRAJ50
76	0.0775518	bTRAV5b	CATRHTLNNYKLTF	TRAJ20		64	0.0671916	TRAVXk	CALTVTGGSAYGKLMF	TRAJ52		31	0.0672597	TRAV16a	CALADNSYKLMF	TRAJ50		46	0.0673154	TRAV27a	CASDGM_GNMFTF	TRAJ39
76	0.0775518	bTRAV12d	CAVEIWGGGNKLIF	TRAJ10		64	0.0671916	TRAV26u	CVLREPLTLNNYKLTF	TRAJ20		31	0.0672597	TRAV12b	CAPTLNNYKLTF	TRAJ20		46	0.0673154	TRAV28a	CAGCSNRDKLIF	TRAJ34
76	0.0775518	bTRAVXab	CALRAGNNRKLIW	TRAJ38		64	0.0671916	TRAV17a	CAPDIDMG_AANQLIF	TRAJ32		31	0.0672597	TRAV4b	CIVGDGNYQWIW	TRAJ33		46	0.0673154	TRAVXg	CAQGGSERLLF	TRAJ57
76	0.0775518	bTRAV3f	CAVSDTGGFKFVF	TRAJ9		64	0.0671916	TRAVXg	CALSDVTGGGNRLIF	TRAJ45		30	0.06509	TRAV13f	CAPTRGFSSGQKLVF	TRAJ16		45	0.0658521	TRAV22q	CAVQYDTGGSAYGKLMF	TRAJ52
76	0.0775518	bTRAVXb	CALRDNSYKLMF	TRAJ50		64	0.0671916	TRAV35a	CAGRGDDNSYKLMF	TRAJ50		30	0.06509	TRAV38a	CAYSAVGAYGKLMF	TRAJ52		45	0.0658521	TRAV26s	CVLREAFCTGSGGKVIF	TRAJ44
76	0.0775518	bTRAVXr	CALANNNLRF	TRAJ43		64	0.0671916	TRAV12b	CAGMSSGVYNKLTF	TRAJ4		30	0.06509	TRAVXg	CALSALGSGWQLTF	TRAJ22		45	0.0658521	TRAVXk	CALSLPTTDGWGKLNF	TRAJ24
75	0.0765314	bTRAV13h	CAAPPPQTPTDFTSDLGQNSE*SQITVGFSSGQKLVF	TRAJ16		64	0.0671916	TRAVXr	CALSGTSSYKQTF	TRAJ53		30	0.06509	TRAVXd	CALMSSGVYNKLTF	TRAJ4		45	0.0658521	TRAV8l	CALCVYNTGTGKLTF	TRAJ27
75	0.0765314	bTRAV26s	CVLREIDTGGSAYGKLMF	TRAJ52		64	0.0671916	TRAV25f	CALNIP_WGKLNF	TRAJ24		30	0.06509	TRAV12f	CAVRGDNQGGKLIF	TRAJ23		45	0.0658521	TRAVXb	CALSLDGNYQWIW	TRAJ33
75	0.0765314	bTRAV3b	CAVRDTNYGGAANQLIF	TRAJ32		64	0.0671916	TRAV26u	CVRAGYNTLTF	TRAJ11		30	0.06509	TRAV38a	CAYSGGGGNRLIF	TRAJ45		45	0.0658521	TRAV13b	CAAGGAIGKLTF	TRAJ2
75	0.0765314	bTRAV33a	CVLWEDRPSSGWQLTF	TRAJ22		63	0.0661417	TRAV26w	CVLRERTGGSAYGKLMF	TRAJ52		30	0.06509	TRAVXl	CALTGTDNSRIFF	TRAJ31		45	0.0658521	TRAV13e	CAEGGAANQLIF	TRAJ32
75	0.0765314	bTRAVXp	CALSSVVSGVYNKLTF	TRAJ4		63	0.0661417	TRAV3e	CAVRDFGGGNRLIF	TRAJ45		30	0.06509	TRAV38b	CAYSDAANQLIF	TRAJ32		45	0.0658521	TRAV18h	CAQSTGYQKFVF	TRAJ8-1
75	0.0765314	bTRAVXg	CALATPGFGTDKLNF	TRAJ3		63	0.0661417	TRAVXg	CALNGGAANQLIF	TRAJ32		30	0.06509	TRAV3b	CAGDSA_DKLNF	TRAJ3		45	0.0658521	TRAV4c	CIVRD_GNLRF	TRAJ43
75	0.0765314	bTRAV28b	CASLAGGSAYGKLMF	TRAJ52		63	0.0661417	TRAV29b	CAASEGQGFSIVF	TRAJ25		30	0.06509	TRAV12f	CAESSGWQLTF	TRAJ22		44	0.0643887	TRAV14g	CTVSGQRG_SSGQKLVF	TRAJ16
75	0.0765314	bTRAVYg	CAVVDSGGAIGKLTF	TRAJ2		63	0.0661417	TRAV22l	CAVANNNNNLRF	TRAJ43		29	0.0629204	TRAVXg	CALSPPTRW_SGQGQLIF	TRAJ42		44	0.0643887	TRAVXp	CALSDSKV_SGNYKYVF	TRAJ40
75	0.0765314	bTRAVYg	CAVDPSSGVYNKLTF	TRAJ4		62	0.0650919	TRAV3b	CAVRDAENTGGSAYGKLMF	TRAJ52		29	0.0629204	TRAV8l	CARSTASSSSGWQLTF	TRAJ22		44	0.0643887	TRAV25v	CAVPHMNTGSRTLTF	TRAJ5
75	0.0765314	bTRAV13f	CAAVVGWGGGNKLIF	TRAJ10		62	0.0650919	TRAV3a	CAVSDLDGRGGAIGKLTF	TRAJ2		29	0.0629204	TRAVXq	CAFAGGAIGKLTF	TRAJ2		44	0.0643887	TRAVXs	CALAAGTGSYQLTF	TRAJ28
75	0.0765314	bTRAV16b	CALESGGAIGKLTF	TRAJ2		62	0.0650919	TRAVXb	CALSEGGAANQLIF	TRAJ32		29	0.0629204	TRAV12c	CAVLNSGYNTPTF	TRAJ11		44	0.0643887	TRAV22n	CAVQPDSGNYKYVF	TRAJ40
75	0.0765314	bTRAVXg	CALSADGSGDRLTF	TRAJ46		62	0.0650919	TRAV38b	CAYPGNYKYVF	TRAJ40		29	0.0629204	TRAV17b	CSPEVGTGKLTF	TRAJ27		44	0.0643887	TRAVXl	CALSDDNSYKLMF	TRAJ50
75	0.0765314	bTRAVXaa	CALGRPGGNYKYVF	TRAJ40		62	0.0650919	TRAV1a	CVVIT_KLTF	TRAJ20		29	0.0629204	TRAV13b	CAASLSNNNLRF	TRAJ43		44	0.0643887	TRAVXaa	CALSDWGNYQWIW	TRAJ33
75	0.0765314	bTRAV3e	CAVRRRGGGNKLIF	TRAJ10		61	0.064042	TRAVXp	CALSDLYYNQGGKLIF	TRAJ23		28	0.0607507	TRAVXg	CALSPYGGAANQLIF	TRAJ32		44	0.0643887	TRAV27a	CAGGRI_NNNLRF	TRAJ43
75	0.0765314	bTRAV3e	CAVRPYTGSRTLTF	TRAJ5		61	0.064042	TRAVXr	CALSSYTGSRTLTF	TRAJ5		28	0.0607507	TRAV9h	CALGGPRGTGRLTF	TRAJ37		44	0.0643887	TRAV12b	CAVWTDNTRIFF	TRAJ31
75	0.0765314	bTRAV3b	CAASPMDGNYQWIW	TRAJ33		61	0.064042	TRAV4a	CIVRERK_TGRLTF	TRAJ37		28	0.0607507	TRAV35a	CGYTGGSAYGKLMF	TRAJ52		43	0.0629253	TRDV1bb	CVLRAPGSTGYQKFVF	TRAJ8-1
75	0.0765314	bTRAVYg	CAVEARSGYNTPTF	TRAJ11		61	0.064042	TRAV38b	CASPPGNNRKLIW	TRAJ38		28	0.0607507	TRAV12b	CAVKGFGTDKLNF	TRAJ3		43	0.0629253	TRAV3b	CAVRDPEGNNNNNLRF	TRAJ43
75	0.0765314	bTRAVXp	CALSALGTDKLNF	TRAJ3		61	0.064042	TRAV24d	CASEDNNNLRF	TRAJ43		27	0.058581	TRAVXs	CALSDETGGSAYGKLMF	TRAJ52		43	0.0629253	TRAVXw	CALPAAWDGNYQWIW	TRAJ33
75	0.0765314	bTRAV12d	CAAPPGGNYQWIW	TRAJ33		61	0.064042	TRAV3b	CAVLNNNLRF	TRAJ43		27	0.058581	TRAV22h	CAVQPLLTSGANQLVF	TRAJ36		43	0.0629253	TRAVXb	CALRRHPGSGGKVIF	TRAJ44
75	0.0765314	bTRAV22h	CAVHIQGGKLIF	TRAJ23		60	0.0629921	TRAVXp	CALSPPADGGVGSQMQF	TRAJ1		27	0.058581	TRAVXr	CALSDGFSSGQKLVF	TRAJ16		43	0.0629253	TRAV26al	CTLRVDGGAANQLIF	TRAJ32
75	0.0765314	bTRAVXf	CDADTGSRTLTF	TRAJ5		60	0.0629921	TRAVXp	CALSDAYYNQGGKLIF	TRAJ23		27	0.058581	TRAV8l	CALGIYQGGNALVF	TRAJ15		43	0.0629253	TRAVXaa	CALSGIGGGNRLIF	TRAJ45
75	0.0765314	bTRAV25b	CAGANRDKLIF	TRAJ34		60	0.0629921	TRDV1as	CVLRASDSSGQKLVF	TRAJ16		27	0.058581	TRAV12b	CAVTHYNQGGKLIF	TRAJ23		43	0.0629253	TRAV13j	CAAERGGGNKLIF	TRAJ10
74	0.075511	bTRAV14e	CALREPKYDGGAANQLIF	TRAJ32		60	0.0629921	TRAV13k	CAASEVGSGQGQLIF	TRAJ42		26	0.0564114	TRAV28a	CAVLQRNYGGAANQLIF	TRAJ32		43	0.0629253	TRAVXaa	CALGPSGWQLTF	TRAJ22
74	0.075511	bTRAV26q	CVLREGNQGGNALVF	TRAJ15		60	0.0629921	TRDV1af	CALWGVGSQMQF	TRAJ1		26	0.0564114	TRAV3f	CAVSDQPGRGNTGRLTF	TRAJ37		42	0.0614619	TRDV1as	CVLRAYRGHGDTGSRTLTF	TRAJ5
74	0.075511	bTRAVXaa	CALSDTGGVGSQMQF	TRAJ1		60	0.0629921	TRAV22o	CAVRPGYNTLTF	TRAJ11		26	0.0564114	TRAVXo	CALRGATLNNYKLTF	TRAJ20		42	0.0614619	TRAVXaa	CALSDPHSGTSSYKQTF	TRAJ53
74	0.075511	bTRAV3b	CAVRDEGGGNKLIF	TRAJ10		59	0.0619423	TRAV1a	CVVPGANNTNNLRF	TRAJ43		26	0.0564114	TRAV3c	CAVSVQG_AGQKLVF	TRAJ54		42	0.0614619	TRAV10b	CVVADDSGNTGRLTF	TRAJ37
74	0.075511	bTRAV13f	CAASARFGTDKLNL	TRAJ3		59	0.0619423	TRAVXl	CALSAANAGNMFTF	TRAJ39		26	0.0564114	TRAV22o	CADHDWGGGNKLIF	TRAJ10		42	0.0614619	TRAVXm	CALSGEDGYALHF	TRAJ41
74	0.075511	bTRDV1e	CALWALNTNRFYF	TRAJ21		59	0.0619423	TRAV2f	CALPYTGGFKFVF	TRAJ9		26	0.0564114	TRAV12d	CAVEPGFGTDKLNF	TRAJ3		41	0.0599985	TRAVXd	CARPGTGSYQLTFGKGTKLLVTP_RPKSRLLQ*H*TLCNTGTGKLTF	TRAJ27
74	0.075511	bTRAVXab	CALRRFGTDKLNF	TRAJ3		59	0.0619423	TRAVXab	CALNLGNYQWIW	TRAJ33		26	0.0564114	TRAV12d	CAVERWGVYNKLTF	TRAJ4		41	0.0599985	TRAV25v	CADEAESPG_SGQGQLIF	TRAJ42
74	0.075511	bTRAVXg	CALSDGGNYKYVF	TRAJ40		58	0.0608924	TRDV1b	CALHDSLSDGTSSYKQTF	TRAJ53		26	0.0564114	TRAVXab	CALNTNRFYF	TRAJ21		41	0.0599985	TRAV8i	CALTGHTGGSAYGKLMF	TRAJ52
74	0.075511	bTRAVXk	CALNDLGTDKLNF	TRAJ3		58	0.0608924	TRAV26u	CVPLLGSGTGSYQLTF	TRAJ28		25	0.0542417	TRAVXq	CALSDRGVASRGTGSYQLTF	TRAJ28		41	0.0599985	TRAV38b	CAYRGRLAGNTGRLTF	TRAJ37
74	0.075511	bTRAV28b	CAVADNAGNMFTF	TRAJ39		58	0.0608924	TRDV1e	CALWEDDDNNNNLRF	TRAJ43		25	0.0542417	TRAVXaa	CALSEGLR_NTGRLTF	TRAJ37		41	0.0599985	TRAVXk	CALSDLMSTGYQKFVF	TRAJ8-1
74	0.075511	bTRAVXx	CASGGAIGKLTF	TRAJ2		58	0.0608924	TRAVXi	CALSGPNFGNVLHL	TRAJ35		25	0.0542417	TRAV2a	CALSSFSSGQKLVF	TRAJ16		41	0.0599985	TRAV22x	CASHLSDGWGKLNF	TRAJ24
74	0.075511	bTRAVXx	CALTDGWGKLNF	TRAJ24		58	0.0608924	TRAV35a	CAGILSGNTGRLTF	TRAJ37		25	0.0542417	TRAVXk	CARGASGYNTPTF	TRAJ11		41	0.0599985	TRAV22o	CAVLPFSSGQKLVF	TRAJ16
74	0.075511	bTRAVXh	CALTIRGFKFVF	TRAJ9		58	0.0608924	TRAV22b	CAVQLE*_NNNLRF	TRAJ43		24	0.052072	TRAV4a	CIVRDDGRQGQGFSIVF	TRAJ25		41	0.0599985	TRAVYe	CVVGGNAGYALHF	TRAJ41
74	0.075511	bTRAV3e	CAVGPGGNALVF	TRAJ15		58	0.0608924	TRAV17a	CAPDRFGTDKLNF	TRAJ3		24	0.052072	TRAV12d	CAAKNYGGAANQLIF	TRAJ32		40	0.0585352	TRAV29b	CAASMLHDGWGKLNF	TRAJ24
74	0.075511	bTRAV28b	CAVERGNKLIF	TRAJ10		58	0.0608924	TRAVXg	CAHTGNNRKLIW	TRAJ38		24	0.052072	TRAV12d	CAVDQGQGFSIVF	TRAJ25		40	0.0585352	TRAV8j	CALSEDSSGWQLTF	TRAJ22
74	0.075511	bTRAV3e	CAVNNNLRF	TRAJ43		58	0.0608924	TRAVXg	CAHSSGYALHF	TRAJ41		24	0.052072	TRAV8j	CALISNRFYF	TRAJ21		40	0.0585352	TRAVXb	CALSDEDTNRFYF	TRAJ21
73	0.0744906	bTRAV21b	CAVLQWIALSTGYQKFVF	TRAJ8-1		58	0.0608924	TRAV3c	CAANTNRFYF	TRAJ21		23	0.0499024	TRAV3g	CAVRDAYSGTGSYQLTF	TRAJ28		39	0.0570718	TRAVXj	CALRIWGGGNKLIF	TRAJ10
73	0.0744906	bTRAVXp	CALRRVTGGSAYGKLMF	TRAJ52		57	0.0598425	TRAV38a	CAYSGPGLRGAGQKLVF	TRAJ54		23	0.0499024	TRAV22d	CATTASSSSGWQLTF	TRAJ22		39	0.0570718	TRAV19c	CALRPDNAGNMFTF	TRAJ39
73	0.0744906	bTRAV13f	CAASRSPVSSGQKLVF	TRAJ16		57	0.0598425	TRAV22q	CAVQLWTGSGGKVIF	TRAJ44		23	0.0499024	TRAVXb	CALSTGSSLGRFYF	TRAJ18		39	0.0570718	TRAV26ah	CVPSSGGNTGRLTF	TRAJ37
73	0.0744906	bTRAV25u	CTGGLLWD_GSYQLTF	TRAJ28		57	0.0598425	TRAV3c	CAVRAGSDGWGKLNF	TRAJ24		23	0.0499024	TRAVXp	CALSVLNAGYALHF	TRAJ41		38	0.0556084	TRAVXg	CALRRAGGSAYGKLMF	TRAJ52
73	0.0744906	bTRAV3e	CAVRDPLDGQGQLIF	TRAJ42		57	0.0598425	TRAV12d	CAVDPRGSSLGRFYF	TRAJ18		23	0.0499024	TRAVXd	CALSGEGGGNRLIF	TRAJ45		38	0.0556084	TRAVYg	CAVVNVGSGQGQLIF	TRAJ42
73	0.0744906	bTRAV5a	CATRIFGTDKLNF	TRAJ3		57	0.0598425	TRAV12d	CAVEPMNSGYNTLTF	TRAJ11		23	0.0499024	TRAV13k	CADTGGSAYGKLMF	TRAJ52		38	0.0556084	TRAV22w	CAGPAAG_NRDKLIF	TRAJ34
73	0.0744906	bTRDV1ac	CAVRQGGNYKYVF	TRAJ40		57	0.0598425	TRAV12d	CAVPATTDGWGKLNF	TRAJ24		23	0.0499024	TRAV25p	CAGRSNNAGNMFTF	TRAJ39		38	0.0556084	TRAV13e	CAARIFNAGYALHF	TRAJ41
73	0.0744906	bTRAV28a	CAVETEYNNLRF	TRAJ43		57	0.0598425	TRAV26s	CVLREAYSGNYKYVF	TRAJ40		23	0.0499024	TRAV12c	CASPGGSGDRLTF	TRAJ46		38	0.0556084	TRAVXg	CALNEHR_SRTLTF	TRAJ5
73	0.0744906	bTRAV35a	CAGSYNNNNLRF	TRAJ43		57	0.0598425	TRAV3e	CAVPPADGWGKLNF	TRAJ24		23	0.0499024	TRAV12d	CAAYQGGNALVF	TRAJ15		38	0.0556084	TRAVXab	CALNEGNTGRLTF	TRAJ37
73	0.0744906	bTRAV12d	CASGGGSERLLF	TRAJ57		57	0.0598425	TRAV3c	CAVRDQGQGFSIVF	TRAJ25		23	0.0499024	TRAVXab	CALNANRFYF	TRAJ21		37	0.054145	TRAVXr	CALTRPETGSYQLTF	TRAJ28
73	0.0744906	bTRAV25b	CAGESGNNLRF	TRAJ43		57	0.0598425	TRAV3e	CAGPQPFGTDKLNF	TRAJ3		22	0.0477327	TRAV2c	CALIRRGPNWGGGNKLIF	TRAJ10		37	0.054145	TRAVXg	CALSSVVNAGYALHF	TRAJ41
72	0.0734701	bTRAVXk	CALTSTGGSAYGKLMF	TRAJ52		57	0.0598425	TRAVXg	CALSETDNSRIFF	TRAJ31		22	0.0477327	TRAV25b	CAGGIQTSGTSSYKQTF	TRAJ53		37	0.054145	TRAV12d	CAVEHGQGGNALVF	TRAJ15
72	0.0734701	bTRAVXp	CALSDLNF_GANQLVF	TRAJ36		57	0.0598425	TRAV3f	CAVSDSGANQLVF	TRAJ36		22	0.0477327	TRAVYg	CAVTPDWGGGNKLIF	TRAJ10		37	0.054145	TRAV12d	CAVEVYSGNYKYVF	TRAJ40
72	0.0734701	bTRAVXr	CALPSDGGVGSQMQF	TRAJ1		57	0.0598425	TRAV13f	CAAEDSGYNTLTF	TRAJ11		22	0.0477327	TRAV12d	CAVERLSTGYQKFVF	TRAJ8-1		37	0.054145	TRAV22aa	CAVQQNNNNLRF	TRAJ43
72	0.0734701	bTRAV3f	CAVSESGTGSYQLTF	TRAJ28		57	0.0598425	TRAV22o	CAAYQGGNALVF	TRAJ15		22	0.0477327	TRAV2g	CALFYGGAANQLIF	TRAJ32		37	0.054145	TRAV22o	CAVQGNYKYVF	TRAJ40
72	0.0734701	bTRAV33a	CVLWEDGAPPKLTF	TRAJ8-2		57	0.0598425	TRAV22n	CAVDRFYF	TRAJ21		22	0.0477327	TRAV8l	CALWNTGNNRKLIW	TRAJ38		36	0.0526816	TRAVXn	CALSLSTGGSAYGKLMF	TRAJ52
72	0.0734701	bTRAVXr	CAFYNTGSGGKVIF	TRAJ44		56	0.0587927	TRAVXb	CALRAMNYGGAANQLIF	TRAJ32		22	0.0477327	TRAV3g	CAVRDAGNYKYVF	TRAJ40		36	0.0526816	TRAV22ab	CAVLPEDGNYQWIW	TRAJ33
72	0.0734701	bTRAVXx	CALSGGGAGQKLVF	TRAJ54		56	0.0587927	TRAVXp	CALSDANYNQGGKLIF	TRAJ23		22	0.0477327	TRAV25f	CAVAGR_SERLLF	TRAJ57		36	0.0526816	TRAV12d	CAVEHGTDNSRIFF	TRAJ31
72	0.0734701	bTRAVXl	CALSDRVGGFKFVF	TRAJ9		56	0.0587927	TRAV8g	CALSDLVDGNYQWIW	TRAJ33		22	0.0477327	TRAV12d	CAVEGEGFKFVF	TRAJ9		36	0.0526816	TRAV2b	CALQLNAGYALHF	TRAJ41
72	0.0734701	bTRAVYa	CVVDPSSGWQLTF	TRAJ22		56	0.0587927	TRAV3a	CAVIPESTGYQKLTF	TRAJ8-2		22	0.0477327	TRAV12f	CAVSMLTGRLTF	TRAJ37		36	0.0526816	TRAV38b	CAYSDNSYKLMF	TRAJ50
72	0.0734701	bTRAVXp	CALSAGNTGRLTF	TRAJ37		56	0.0587927	TRAV29b	CAASLTRNFGNVLHL	TRAJ35		22	0.0477327	TRAVYa	CVVDGLGKLIF	TRAJ23		36	0.0526816	TRAV38b	CAYRSGNYKYVF	TRAJ40
72	0.0734701	bTRAV22w	CAANWGGGNKLIF	TRAJ10		56	0.0587927	TRAV9k	CDTNRRS_IGKLTF	TRAJ2		21	0.045563	TRAV12d	CAVDPQSSGVYNKLTF	TRAJ4		36	0.0526816	TRAV12d	CAVELNTNRFYF	TRAJ21
72	0.0734701	bTRAV29b	CAAPGSSGQKLVF	TRAJ16		56	0.0587927	TRAV25o	CAGEGN*_SYKQTF	TRAJ53		21	0.045563	TRAVXp	CALRTWNNAGNMFTF	TRAJ39		35	0.0512183	TRAVXab	CALNVITQGGSERLLF	TRAJ57
72	0.0734701	bTRAV25b	CAGITSGANQLVF	TRAJ36		56	0.0587927	TRAVXp	CALTMTGGFKFVF	TRAJ9		21	0.045563	TRAV12d	CAVMNWGGGNKLIF	TRAJ10		35	0.0512183	TRAVXq	CALSLPGTSSYKQTF	TRAJ53
71	0.0724497	bTRAV3b	CAVRDPWAISNRDKLIF	TRAJ34		56	0.0587927	TRAV38a	CAYDNNNNLRF	TRAJ43		21	0.045563	TRAV12f	CAVSSAASSYKQTF	TRAJ53		35	0.0512183	TRAV25b	CAGRA_YKQTF	TRAJ53
71	0.0724497	bTRAV3e	CAVRGDYQGGNALVF	TRAJ15		56	0.0587927	TRAV8j	CAPIT_KLTF	TRAJ20		21	0.045563	TRAV22t	CASMMDGNYQWIW	TRAJ33		34	0.0497549	TRAVXp	CALSVIVGGSAYGKLMF	TRAJ52
71	0.0724497	bTRAV26t	CTLRDGGRGYNTLTF	TRAJ11		55	0.0577428	TRAV38a	CAYSGRQGGSERLLF	TRAJ57		21	0.045563	TRAV2b	CALYGGAANQLIF	TRAJ32		34	0.0497549	TRAVXd	CALSDYGGGSAYGKLMF	TRAJ52
71	0.0724497	bTRAVXaa	CALSVGSGQGQLIF	TRAJ42		55	0.0577428	TRDV1au	CALRGTGSYQLTF	TRAJ28		21	0.045563	TRAV13h	CAAASSSGWQLTF	TRAJ22		34	0.0497549	TRAV38b	CAYSPYGGAANQLIF	TRAJ32
71	0.0724497	bTRAVXaa	CALSALDSGWQLTF	TRAJ22		55	0.0577428	TRAVXaa	CALSANNNNNLRF	TRAJ43		21	0.045563	TRAVXg	CALSDAGYALHF	TRAJ41		34	0.0497549	TRAV26ad	CVLREAGGQGFSIVF	TRAJ25
71	0.0724497	bTRAV3a	CAISSSGVYNKLTF	TRAJ4		55	0.0577428	TRAV3f	CAVSGLARGKLIF	TRAJ23		20	0.0433934	TRAV22w	CAVQLAYSGTGSYQLTF	TRAJ28		34	0.0497549	TRAV12b	CAVSGGAANQLIF	TRAJ32
71	0.0724497	bTRAV12d	CAVELGSSGQKLVF	TRAJ16		55	0.0577428	TRAV8j	CASAPGNTGRLTF	TRAJ37		20	0.0433934	TRAV14h	CALREPEISSGQKLVF	TRAJ16		34	0.0497549	TRAVXm	SGGAIGKLTF	TRAJ2
71	0.0724497	bTRAV26i	CILRSTSGANQLVF	TRAJ36		55	0.0577428	TRAV3g	CAPYQGGNALVF	TRAJ15		20	0.0433934	TRAV19c	CALEDTGGAIGKLTF	TRAJ2		33	0.0482915	TRAV35a	CAGSKAKYW_GSAYGKLMF	TRAJ52
71	0.0724497	bTRAVXaa	CALSGTGSYQLTV	TRAJ28		54	0.0566929	TRAVXh	CALSDVSGTDGWGKLNF	TRAJ24		20	0.0433934	TRAV22p	CAVQGPGTGKLTF	TRAJ27		33	0.0482915	TRAVXb	CALSALVRW_GAANQLIF	TRAJ32
71	0.0724497	bTRAVYg	CAVEVWDNYKLTF	TRAJ20		54	0.0566929	TRAVXn	CALSDFYYNQGGKLIF	TRAJ23		20	0.0433934	TRAV8l	CAPGTDNSRILF	TRAJ31		33	0.0482915	TRAV38a	CAYREIASGANQLVF	TRAJ36
71	0.0724497	bTRAVXaa	CALTGVYNKLTF	TRAJ4		54	0.0566929	TRAV3d	CAVSSQAW_NNRKLIW	TRAJ38		20	0.0433934	TRAV13b	CAAGAGYALHF	TRAJ41		33	0.0482915	TRAV5b	CATRAAGSGGKVIF	TRAJ44
70	0.0714293	bTRAVXq	CALGYSGTGSYQLTF	TRAJ28		54	0.0566929	TRAVXg	CALSSGIGYQKFVF	TRAJ8-1		19	0.0412237	TRAV3b	CAVVAGGSAYGKLMF	TRAJ52		33	0.0482915	TRAV22ab	CAPPSSSGWQLTF	TRAJ22
70	0.0714293	bTRAV12d	CAVERAGGAIGKLTF	TRAJ2		54	0.0566929	TRAVXp	CALSETGNNRKLIW	TRAJ38		19	0.0412237	TRAV2b	CALLSDGNYQWIW	TRAJ33		33	0.0482915	TRAV22q	CATGSGYNTLTF	TRAJ11
70	0.0714293	bTRDV1bg	CAVWDLNTGTGKLTF	TRAJ27		54	0.0566929	TRAVXg	CALIYSNRDKLIF	TRAJ34		19	0.0412237	TRAV8j	CALRMSGNYKYVF	TRAJ40		33	0.0482915	TRAV25v	CAGANNNNNLRF	TRAJ43
70	0.0714293	bTRAVXl	CALSDGVGNYKLTF	TRAJ20		54	0.0566929	TRAV38a	CAYSNSYKLMF	TRAJ50		19	0.0412237	TRAVYa	CVVDNNSYKLMF	TRAJ50		32	0.0468281	TRAV38b	CACLQGGSERLLF	TRAJ57
70	0.0714293	bTRAV19c	CALRANTGTGKLTF	TRAJ27		54	0.0566929	TRDV1ak	CAVRDRLALRF	TRAJ43		19	0.0412237	TRAV12d	CAVGGGNYKYVF	TRAJ40		32	0.0468281	TRAV12d	CAVERGAGQKLVF	TRAJ54
70	0.0714293	bTRAV3a	CAVSDPGNTGRLTF	TRAJ37		53	0.055643	TRAVXp	CALIRSGGSAYGKLMF	TRAJ52		19	0.0412237	TRAV23x	CAAPDNSYKLMF	TRAJ50		32	0.0468281	TRAV25b	PGGTQGGSERLLF	TRAJ57
70	0.0714293	bTRAVXm	CALSGPSSYKLMF	TRAJ50		53	0.055643	TRAV36a	CAVDGNYGGAANQLIF	TRAJ32		19	0.0412237	TRAV25v	CAEWWSNNNLRF	TRAJ43		32	0.0468281	TRAVXaa	CALSLNTNRFYF	TRAJ21
70	0.0714293	bTRAVXg	CALSGDFGNVLHL	TRAJ35		53	0.055643	TRAVYd	CVVEASGNTGRLTF	TRAJ37		18	0.039054	TRAV12f	CASRGDSGNTGRLTF	TRAJ37		32	0.0468281	TRAV22o	CAVHPLRDKLIF	TRAJ34
70	0.0714293	bTRAVXp	CALSEADNTRIFF	TRAJ31		53	0.055643	TRAV12d	CAAQNYNQGGKLIF	TRAJ23		18	0.039054	TRAVXk	CALSDAGGGNRLIF	TRAJ45		32	0.0468281	TRAV13e	CAASDNSYKLMF	TRAJ50
70	0.0714293	bTRAVXg	CALSEARGNVLHL	TRAJ35		53	0.055643	TRAV13f	CAASSFG_TNRFYF	TRAJ21		18	0.039054	TRAVXab	CALNVPNFGNVLHL	TRAJ35		32	0.0468281	TRAV22aa	CARRTGKLTF	TRAJ27
70	0.0714293	bTRAV2b	CALRRFGTDKLNF	TRAJ3		53	0.055643	TRAVXl	CALSDGRFYF	TRAJ21		18	0.039054	TRAV20b	CAYGGAANQLIF	TRAJ32		31	0.0453647	TRAV14e	CALREWTSGANQLVF	TRAJ36
70	0.0714293	bTRAV26u	CAPYNLRF	TRAJ43		52	0.0545932	TRDV1b	CALHDPHNAGNIFTF	TRAJ39		18	0.039054	TRAV25v	CAAAQGGKLIF	TRAJ23		31	0.0453647	TRAV12b	CAVETSGANQLVF	TRAJ36
69	0.0704089	bTRAVXk	CALSDFWGGSGDRLTF	TRAJ46		52	0.0545932	TRAVXs	CALSSTGGAIGKLTF	TRAJ2		18	0.039054	TRAV25u	CVTRE_NALVF	TRAJ15		31	0.0453647	TRAV41a	CAVGGAGQKLVF	TRAJ54
69	0.0704089	bTRAV28b	CAVDSQKI_GTDKLNF	TRAJ3		52	0.0545932	TRAVXb	CALSDPDGNYQWIW	TRAJ33		18	0.039054	TRAV22u	CAVSRDKLIF	TRAJ34		31	0.0453647	TRAV35a	CAGSSLGNVLHL	TRAJ35
69	0.0704089	bTRAVXaa	CALTLTTGSRTLTF	TRAJ5		52	0.0545932	TRAV3g	CAVHPSSSGWQLTF	TRAJ22		17	0.0368844	TRAV17b	CAPTLFGTDKLNF	TRAJ3		31	0.0453647	TRAV8l	CAGYTGGFKFVF	TRAJ9
69	0.0704089	bTRAVXz	CALSDLGVYNKLTF	TRAJ4		52	0.0545932	TRAV8j	CALSGGGSERLLF	TRAJ57		17	0.0368844	TRAV12f	CAVSFLVTNRFYF	TRAJ21		31	0.0453647	TRAV22n	CAVDNSYKLMF	TRAJ50
69	0.0704089	bTRAV22o	CAVQLDGDNTRIFF	TRAJ31		52	0.0545932	TRAVXi	CALSDGGGKLIF	TRAJ23		17	0.0368844	TRAV12f	CAPRD*_NSRIFF	TRAJ31		30	0.0439014	TRAV14c	CALNEPAPSGSGNNRKLIW	TRAJ38
69	0.0704089	bTRAV13h	CAANRGSSLGRFYF	TRAJ18		51	0.0535433	TRAVYd	CVVDPAGFSSGQKLVF	TRAJ16		17	0.0368844	TRAV38b	CASTGTGKLTF	TRAJ27		30	0.0439014	TRAV14h	CALREPPGGSAYGKLMF	TRAJ52
69	0.0704089	bTRAVXg	CALSAP_RDKLIF	TRAJ34		51	0.0535433	TRAV38c	CAYSRDGGSAYGKLMF	TRAJ52		16	0.0347147	TRAVXm	CALNTVDLFSSGQKLVF	TRAJ16		30	0.0439014	TRAV13f	CAASGYGGAANQLIF	TRAJ32
69	0.0704089	bTRAV8g	CAPPGL_NTRIFF	TRAJ31		51	0.0535433	TRAVXp	CALSDLWYNQGGKLIF	TRAJ23		16	0.0347147	TRAV8j	CALTSGWSSGWQLTF	TRAJ22		30	0.0439014	TRAVXl	CALSPYSNRDKLIF	TRAJ34
69	0.0704089	bTRAVYa	CVVVEGRLTF	TRAJ37		51	0.0535433	TRAV12d	CAVGGGSAYGKLMF	TRAJ52		16	0.0347147	TRAVXq	CALTEAGNYKYVF	TRAJ40		30	0.0439014	TRAVXg	CALPGQGFSIVF	TRAJ25
68	0.0693885	bTRAV26ah	CVLRESTLISSSGWQLTF	TRAJ22		51	0.0535433	TRAV12b	CAVSTTDGWGKLNF	TRAJ24		16	0.0347147	TRAVXaa	CALSDHGRTLTF	TRAJ5		29	0.042438	TRAV8j	CALSPGSVGSGQGQLIF	TRAJ42
68	0.0693885	bTRAV22x	CAVPGAATGGAIGKLTF	TRAJ2		51	0.0535433	TRDV1be	CALYPL_LNLRF	TRAJ43		16	0.0347147	TRAV3b	CAVNNYKLTF	TRAJ20		29	0.042438	TRAV12d	CAVEEDGNYQWIW	TRAJ33
68	0.0693885	bTRAVXr	CALSGPTGGAIGKLTF	TRAJ2		50	0.0524934	TRAV26s	CVLRDWEANWGGGNKLIF	TRAJ10		15	0.032545	TRAV3f	CAVSDLSEPNRGSSLGRFYF	TRAJ18		29	0.042438	TRAV12d	CAVELYNNNLRF	TRAJ43
68	0.0693885	bTRAV3a	CAVSATLNSGYNTPTF	TRAJ11		50	0.0524934	TRAV12d	CAVGNRR_AIGKLTF	TRAJ2		15	0.032545	TRAV3f	CAVSDRRQ_AGYALHF	TRAJ41		29	0.042438	TRAV25v	CAGSGT_GRLTF	TRAJ37
68	0.0693885	bTRAV22o	CAVQRHWGVYNKLTF	TRAJ4		50	0.0524934	TRAV38b	CAYVREDNSYKLMF	TRAJ50		15	0.032545	TRAV12f	CAVSMENSGYNTLTF	TRAJ11		28	0.0409746	TRAVXab	CALNDLSWGGSERLLF	TRAJ57
68	0.0693885	bTRAVXs	CAPLHWGGGNKLIF	TRAJ10		50	0.0524934	TRAVXaa	CALSGTGGGNRLIF	TRAJ45		15	0.032545	TRAV22z	CAV*AEA_SLGRFYF	TRAJ18		28	0.0409746	TRAV17c	CAPATGGGNRLIF	TRAJ45
68	0.0693885	bTRAV17a	CAPDGVNAGYALHF	TRAJ41		50	0.0524934	TRAV22o	CAVHFTGSGGKVIF	TRAJ44		15	0.032545	TRAV22w	CAVQGRI_GTDKLNF	TRAJ3		28	0.0409746	TRAV36a	CAVDSYKLMF	TRAJ50
68	0.0693885	bTRAV3b	CAVESGTGSYQLTF	TRAJ28		50	0.0524934	TRAV3a	CAVSDMDGNYQWIW	TRAJ33		15	0.032545	TRAV22n	CAVQRADGWGKLNF	TRAJ24		27	0.0395112	TRAVXs	CALSGPGSGGKVIF	TRAJ44
68	0.0693885	bTRAV19c	CALNADNTNRFYF	TRAJ21		50	0.0524934	TRAV38a	CAYSGAGNYKYVF	TRAJ40		15	0.032545	TRAV29b	CALEIHDNSYKLMF	TRAJ50		27	0.0395112	TRAVXaa	CALSDWGNNRKLIW	TRAJ38
68	0.0693885	bTRAV20e	CAVHLLNNYKLTF	TRAJ20		49	0.0514436	TRAV3c	CAVRERDDNNNNLRF	TRAJ43		15	0.032545	TRAV25b	CAGPQTP_TGKLTF	TRAJ27		27	0.0395112	TRAV12d	CAVEPNLNNYKLTF	TRAJ20
68	0.0693885	bTRAV26t	CTPYSGNYKYVF	TRAJ40		49	0.0514436	TRAV26u	CVLREAAGVYNKLTF	TRAJ4		15	0.032545	TRAV12b	CAGNYKYVF	TRAJ40		27	0.0395112	TRAV38a	CAWNFGNVLHL	TRAJ35
68	0.0693885	bTRAV2f	CALIGR_FKFVF	TRAJ9		49	0.0514436	TRAV12b	CAVSRNAGYALHF	TRAJ41		14	0.0303754	TRAV22n	CAVQPSLPSGTSSYKQTF	TRAJ53		26	0.0380479	TRAV12a	CAVEHHAGTGSYQLTF	TRAJ28
67	0.068368	bTRAV3d	CAVSDPDPGPAGSGQGQLIF	TRAJ42		49	0.0514436	TRAVXb	CARRGHRDKLIF	TRAJ34		14	0.0303754	TRAV13j	CAANQNTGGSAYGKLMF	TRAJ52		26	0.0380479	TRAV12d	CAVERGGGGSERLLF	TRAJ57
67	0.068368	bTRAVXaa	CALRMGTTDGWGKLNF	TRAJ24		48	0.0503937	TRAV14a	CALRDRLPMDGNYQWIW	TRAJ33		14	0.0303754	TRAVXg	CALSGPGTGSYQLTF	TRAJ28		26	0.0380479	TRAVXq	CALSGTDNTRIFF	TRAJ31
67	0.068368	bTRAV28a	CAVASLHWGVYNKLTF	TRAJ4		48	0.0503937	TRAV36a	CAVEPLGGGSAYGKLMF	TRAJ52		14	0.0303754	TRAV12d	CAVATPLQGNYQWIW	TRAJ33		25	0.0365845	TRDV1bb	CVLRARISGSGDRLTF	TRAJ46
67	0.068368	bTRAVXp	CALSDISNRDKLIF	TRAJ34		48	0.0503937	TRAV10b	CVVTSGGV_QGGKLIF	TRAJ23		14	0.0303754	TRAV12d	CAVEHPSTGYQKFVF	TRAJ8-1		25	0.0365845	TRAVXaa	CALSDLGMDGNYQWIW	TRAJ33
67	0.068368	bTRDV1ac	CAVRDGGAANQLIF	TRAJ32		48	0.0503937	TRAVXaa	CALRDGDNQGGKLIF	TRAJ23		14	0.0303754	TRAV13f	CAARRLTSGANQLVF	TRAJ36		25	0.0365845	TRAV3a	CAVSDSGYNTPTF	TRAJ11
67	0.068368	bTRAVXs	CALSDSNRDKLIF	TRAJ34		48	0.0503937	TRAVXs	CALSELFSSGQKLVF	TRAJ16		14	0.0303754	TRAVXaa	CALRVGSGQGQLIF	TRAJ42		25	0.0365845	TRAV29b	CALESSVNYKYVF	TRAJ40
67	0.068368	bTRAV4b	CIVGDPGTGKLTF	TRAJ27		48	0.0503937	TRAVXaa	CALSERPNAGYALHF	TRAJ41		14	0.0303754	TRAV12b	CAVNHWGGGNKLIF	TRAJ10		25	0.0365845	TRAV27a	CAGPADNSYKLMF	TRAJ50
67	0.068368	bTRAVXaa	CALSGPWGKLIF	TRAJ23		48	0.0503937	TRAVXs	CALKTNYNQGGKLIF	TRAJ23		14	0.0303754	TRAV2f	CALSPAGYNTPTF	TRAJ11		24	0.0351211	TRAV18h	CALSDTGGTGKLTF	TRAJ27
67	0.068368	bTRAVXh	CALRRGANQLVF	TRAJ36		48	0.0503937	TRAV8j	CALDSGTGSYQLTF	TRAJ28		14	0.0303754	TRAV12f	CAAGDLNNYKLTF	TRAJ20		24	0.0351211	TRAV23x	CAALTR_GKLIF	TRAJ23
67	0.068368	bTRAVXp	CALTNRDKLIF	TRAJ34		48	0.0503937	TRAVXl	CALNPYQGGNALVF	TRAJ15		14	0.0303754	TRAV22u	CAVQLWGKLIF	TRAJ23		24	0.0351211	TRAV38b	CATAA_DRLTF	TRAJ46
67	0.068368	bTRAVXg	CALVRGKLIF	TRAJ23		48	0.0503937	TRAV3d	CAVSDYSNRDKLIF	TRAJ34		13	0.0282057	TRDV1m	CALWELLQ_GNYQWIW	TRAJ33		23	0.0336577	TRAVXaa	CALSDLPRGAGQRLVF	TRAJ54
66	0.0673476	bTRAV28a	CAVEPLWTGSRTLTF	TRAJ5		48	0.0503937	TRAV2a	CALSWQ_NRKLIW	TRAJ38		13	0.0282057	TRAV12d	CAVDGQNNYKLTF	TRAJ20		23	0.0336577	TRAVXh	CALSVPTNRFYF	TRAJ21
66	0.0673476	bTRAVXi	CALSVYSGNYKYVF	TRAJ40		48	0.0503937	TRAV3g	CAVYRGGNALVF	TRAJ15		13	0.0282057	TRAV12d	CAVEPGAGQKLVF	TRAJ54		22	0.0321943	TRAV22q	CASNTGGSAYGKLMF	TRAJ52
66	0.0673476	bTRAVXs	CALSDYTGYQKLTF	TRAJ8-2		47	0.0493438	TRAV38b	CAYSVGTGSYQLTF	TRAJ28		13	0.0282057	TRAV25u	CPEGAQ_YQKFVF	TRAJ8-1		22	0.0321943	TRAVXk	CALSPLGSGQGQLIF	TRAJ42
66	0.0673476	bTRAV12d	CAVDVEHGNNNLRF	TRAJ43		47	0.0493438	TRAVXp	CALQSSGVYNKLTF	TRAJ4		13	0.0282057	TRAV25v	CAEHRR_GNRLIF	TRAJ45		22	0.0321943	TRAV8g	CALYAGNYKYVF	TRAJ40
66	0.0673476	bTRAV12d	CAVESPFNRDKLIF	TRAJ34		47	0.0493438	TRAV8j	CALSDEDNSYKLMF	TRAJ50		13	0.0282057	TRAV12a	CAVEHNNNLRF	TRAJ43		22	0.0321943	TRAVXaa	CALTGNYQWIW	TRAJ33
66	0.0673476	bTRAV12d	CAVEQGNTGRLTF	TRAJ37		47	0.0493438	TRAV28b	CAVERYDNSYKLMF	TRAJ50		13	0.0282057	TRAV12f	CAAELGNVLHL	TRAJ35		21	0.030731	TRAV26ai	CVLRPGDAFQGGNALVF	TRAJ15
66	0.0673476	bTRAVXb	CALSDHTNRFYF	TRAJ21		47	0.0493438	TRAV28b	CAVALEDNNNLRF	TRAJ43		13	0.0282057	TRAV26u	CVLNSYKLMF	TRAJ50		21	0.030731	TRAVXg	CALSG*RL_SLGRFYF	TRAJ18
66	0.0673476	bTRAVYc	CAVEEDGQKLVF	TRAJ16		47	0.0493438	TRAV12f	CAVSMGAGYALHF	TRAJ41		12	0.026036	TRAVXs	CALSDPLSGNTGRLTF	TRAJ37		21	0.030731	TRAV41a	CAINTGGSAYGKLMF	TRAJ52
66	0.0673476	bTRAV25v	CAEDDNSYKLMF	TRAJ50		47	0.0493438	TRAV13h	CAASRGSRTLTF	TRAJ5		12	0.026036	TRAV3g	CAVRDGGTGSYQLTF	TRAJ28		21	0.030731	TRAV12d	CAVERTGGGNRLIF	TRAJ45
66	0.0673476	bTRAVXd	CALSYDNLRF	TRAJ43		46	0.048294	TRAVXm	CALISPAPDGNYQWIW	TRAJ33		12	0.026036	TRAV22q	CAVQGHR_GGNRLIF	TRAJ45		21	0.030731	TRAVXac	CALRGFQ_GQKLVF	TRAJ16
65	0.0663272	bTRDV1e	CALWELENWGGGNKLIF	TRAJ10		46	0.048294	TRAVXk	CALRPSSGYNTLTF	TRAJ11		12	0.026036	TRAVXp	CALSSAGNNRKLIW	TRAJ38		21	0.030731	TRAV25u	CTGDSGNTGRLTF	TRAJ37
65	0.0663272	bTRDV1au	CALRDYGTDGWGKLNF	TRAJ24		46	0.048294	TRAV17a	CAPSDEDNSYKLMF	TRAJ50		12	0.026036	TRAV12d	CAVEADCGNVLHL	TRAJ35		21	0.030731	TRAV22q	CAVRLR_NYKYVF	TRAJ40
65	0.0663272	bTRAV14a	CALREPAMDGNYQWIW	TRAJ33		46	0.048294	TRAV22h	CAVQLTNNNNNLRF	TRAJ43		12	0.026036	TRAVXg	CALSAPSYKLIF	TRAJ50		21	0.030731	TRAVXg	CALSDGNYQWIW	TRAJ33
65	0.0663272	bTRAV26aj	CVLREARNTGSRTLTF	TRAJ5		46	0.048294	TRAV26al	CTLREADAGYALHF	TRAJ41		12	0.026036	TRAV22o	CAATGGGNRLIF	TRAJ45		20	0.0292676	TRAVXs	CALSDLTSGTSSYKQTF	TRAJ53
65	0.0663272	bTRAVYa	CVVEGAYQGGNALVF	TRAJ15		46	0.048294	TRAV22o	CAVARNNYKLTF	TRAJ20		11	0.0238663	TRAVXab	CALNDNSGRS_WGGGNKLIF	TRAJ10		20	0.0292676	TRDV1as	CVLRAIT_GTGKLTF	TRAJ27
65	0.0663272	bTRAV25f	CAGG*GSTGYQKFVF	TRAJ8-1		46	0.048294	TRAV13b	CAARGGNALVF	TRAJ15		11	0.0238663	TRAVXp	CALSDRVWGNYKYVF	TRAJ40		20	0.0292676	TRAV22d	CALRDSGNTGRLTF	TRAJ37
65	0.0663272	bTRAVXx	CALSDTGNNRKLIW	TRAJ38		45	0.0472441	TRAV4a	CIVRDAFH_GNTGRLTF	TRAJ37		11	0.0238663	TRAV12f	CAVSTYGGAANQLIF	TRAJ32		20	0.0292676	TRAVXg	CALYDNSYKLMF	TRAJ50
65	0.0663272	bTRAVXp	CALSAGTGSYQLTF	TRAJ28		45	0.0472441	TRAV3f	CAVSDLDGSGQGQLIF	TRAJ42		11	0.0238663	TRAV12d	CAVEQGNFGNGLHL	TRAJ35		20	0.0292676	TRAVXk	CALLIGQKLVF	TRAJ16
65	0.0663272	bTRAVXp	CALTPVVPNRFYF	TRAJ21		45	0.0472441	TRAV12b	CAAARVVDGGFKFVF	TRAJ9		11	0.0238663	TRAV22s	CAVQLNFGNGLHL	TRAJ35		20	0.0292676	TRAVXd	CATGGRELIF	TRAJ23
65	0.0663272	bTRAV3b	CAVYGGAANQLIF	TRAJ32		45	0.0472441	TRAV28b	CAVEIDGNNRKLIW	TRAJ38		11	0.0238663	TRAV3c	CAVTAIRTGKLTF	TRAJ27		19	0.0278042	TRAV12f	CAVTPRFGTDKLNF	TRAJ3
65	0.0663272	bTRAV3f	CAVSDGNRDKLIF	TRAJ34		45	0.0472441	TRAV22d	CAVPGSNRDKLIF	TRAJ34		10	0.0216967	TRAV26q	CVPYTGTDNSRIFFGTGAQVVVSRTDNSRIFF	TRAJ31		19	0.0278042	TRAVYe	CAVDTRQ_SYKLMF	TRAJ50
65	0.0663272	bTRAV13h	CAATATDNTRIFF	TRAJ31		45	0.0472441	TRAV3f	CAVSTFGTDKLNF	TRAJ3		10	0.0216967	TRAVXh	CALSDFSWNNNNLRF	TRAJ43		18	0.0263408	TRAV38b	CAYSAFDTGYQKLTF	TRAJ8-2
65	0.0663272	bTRAVXp	CAPGGI_NNNLRF	TRAJ43		45	0.0472441	TRAV13b	CAASSGYNTLTF	TRAJ11		10	0.0216967	TRAVXr	CALDPIT_GTGKLTF	TRAJ27		18	0.0263408	TRAVXq	CALSDSGVYNKLTF	TRAJ4
65	0.0663272	bTRAV17b	CAPYIL_GNVLHL	TRAJ35		45	0.0472441	TRAV29c	CAGWTDNSRIFF	TRAJ31		10	0.0216967	TRAV22d	CAVQPAGNTGRLTF	TRAJ37		18	0.0263408	TRAV29b	CAASRAI_NNNLRF	TRAJ43
65	0.0663272	bTRAV5a	CAGGGAIGKLTF	TRAJ2		44	0.0461942	TRAV4a	CIVRLLV_YNKLTF	TRAJ4		10	0.0216967	TRAV26al	CTLRSGTSSYKQTF	TRAJ53		18	0.0263408	TRAV12f	CAVLGGAIGKLTF	TRAJ2
65	0.0663272	bTRAV2c	CALVS_NKLTF	TRAJ4		44	0.0461942	TRAV10b	CVDTRGANQLIF	TRAJ32		10	0.0216967	TRAVXp	CALASSGWQLTF	TRAJ22		18	0.0263408	TRAV12d	CAAGLSGYNTLTF	TRAJ11
65	0.0663272	bTRAV22d	CAAST_DKLIF	TRAJ34		43	0.0451444	TRAV22q	CAVQLGRKQAACLWKRHKTCCDS_RPKSRLLQ*H*TLCNTGTGKLTF	TRAJ27		10	0.0216967	TRAV8g	CALILDSYKLMF	TRAJ50		17	0.0248774	TRAV26ah	CVPREGSSNNNNLRF	TRAJ43
64	0.0653068	bTRDV1bc	CALRDLDSSGQKLVF	TRAJ16		43	0.0451444	TRAV28a	CAVEIVGPNTNRFYF	TRAJ21		10	0.0216967	TRAVXaa	CAQHFGNGLHL	TRAJ35		17	0.0248774	TRAV38b	CAPPGGSAYGKLMF	TRAJ52
64	0.0653068	bTRAV22z	CAVRDVGSGQGQLIF	TRAJ42		43	0.0451444	TRAV12b	CAVSMI*_QGGKLIF	TRAJ23		9	0.019527	TRAVXaa	CALSVLFLDGNYQWIW	TRAJ33		17	0.0248774	TRAVXb	CAPGFDW_GFKFVF	TRAJ9
64	0.0653068	bTRAV22ab	CAVPRGSSLGRFYF	TRAJ18		43	0.0451444	TRAV22h	CAVQGKGGNYKYVF	TRAJ40		9	0.019527	TRAVXs	CALRPGGSAYGKLMF	TRAJ52		16	0.0234141	TRAV8i	CALSPNMNTGYQKLTF	TRAJ8-2
64	0.0653068	bTRAV13k	CAASMMVGTNRFYF	TRAJ21		43	0.0451444	TRAV25b	CADTGGSAYGKLMF	TRAJ52		9	0.019527	TRAV22d	CAVTSSSSSGWQLTF	TRAJ22		16	0.0234141	TRAVXk	CALSARQGGNALVF	TRAJ15
64	0.0653068	bTRAVXb	CAPATDGWGKLNF	TRAJ24		43	0.0451444	TRAV3c	CAVSDSP_RDKLIF	TRAJ34		9	0.019527	TRAV29b	CAPDTGGSAYGKLMF	TRAJ52		16	0.0234141	TRAV12d	CAVEHGGYNKLTF	TRAJ4
64	0.0653068	bTRAV22ab	CAVLSGSGDRLTF	TRAJ46		43	0.0451444	TRAVXg	CALSEGQGFSLVF	TRAJ25		9	0.019527	TRAV8i	CALAPSGNTGRLTF	TRAJ37		16	0.0234141	TRAV8j	CALARGANQLVF	TRAJ36
64	0.0653068	bTRAVXaa	CAQRRGWGKLNF	TRAJ24		43	0.0451444	TRAV3b	CAVYGNQGGKLIF	TRAJ23		9	0.019527	TRAV12f	CAVSILENNNNLRF	TRAJ43		16	0.0234141	TRAV25v	CGNEGGNALVF	TRAJ15
64	0.0653068	bTRAV13b	CAATLNNYKLTF	TRAJ20		43	0.0451444	TRAVYe	CAANTGTGKLTF	TRAJ27		9	0.019527	TRAV12f	CAVSSFSGGFKFVF	TRAJ9		16	0.0234141	TRAV4c	CIVRP_NRFYF	TRAJ21
64	0.0653068	bTRAV12d	CAAYQGGNALVF	TRAJ15		43	0.0451444	TRAVXi	CALRGNNNLRF	TRAJ43		9	0.019527	TRAVYb	CVASSSSGWQLTF	TRAJ22		15	0.0219507	TRAV4b	CIVGDIRGGSAYGKLMF	TRAJ52
64	0.0653068	bTRAV13b	CAAGADTNRFYF	TRAJ21		43	0.0451444	TRAVXp	CALSRGKFIF	TRAJ23		9	0.019527	TRAV12b	CACRSTGTGKLTF	TRAJ27		15	0.0219507	TRAV3b	CAVRRLGPFGNVLHL	TRAJ35
64	0.0653068	bTRAVXac	CALIGL_GKLNF	TRAJ24		43	0.0451444	TRAV13b	CADGNYQWIW	TRAJ33		9	0.019527	TRAV13k	CAASMGDTNRFYF	TRAJ21		15	0.0219507	TRAV13b	CATWEYNNAGNMFTF	TRAJ39
63	0.0642864	bTRAVXab	CALLSAGGSAYGKLMF	TRAJ52		42	0.0440945	TRAVXaa	CALSDSGIGGAANQLIF	TRAJ32		9	0.019527	TRAV25u	CTGTQE_TGRLTF	TRAJ37		15	0.0219507	TRAV38b	CAYKQYDNSYKLMF	TRAJ50
63	0.0642864	bTRAV13b	CAAAARADGWGKLNF	TRAJ24		42	0.0440945	TRAV26k	CILREAYSGTGSYQLTF	TRAJ28		8	0.0173573	TRAV12d	CAPRSGGSAYGKLMF	TRAJ52		15	0.0219507	TRAV12f	CAVSISNRDKLIF	TRAJ34
63	0.0642864	bTRAV26aj	CVLREDTGGFKFVF	TRAJ9		42	0.0440945	TRAV3e	CAVRRPGGSAYGKLMF	TRAJ52		8	0.0173573	TRAV12b	CAVSDGGSAYGKLMF	TRAJ52		14	0.0204873	TRAV38b	CAYSGEAYSGTGSYQLTF	TRAJ28
63	0.0642864	bTRAVXs	CALSDPGTDKLNF	TRAJ3		42	0.0440945	TRAV22t	CAVQAGFSSGQKLVF	TRAJ16		8	0.0173573	TRAV23t	CAAWRGL_GFKFVF	TRAJ9		14	0.0204873	TRAV14e	CALREKA_EASNLFF	TRAJ9
63	0.0642864	bTRAV13e	CAATGGGGNRLIF	TRAJ45		42	0.0440945	TRAV5a	CATRGGDGWGKLNF	TRAJ24		8	0.0173573	TRAV13h	CAAQAGGGNRLIF	TRAJ45		14	0.0204873	TRAV5a	CATAHWGGGNKLIF	TRAJ10
63	0.0642864	bTRAV29c	CAGHTGSGGKVIF	TRAJ44		42	0.0440945	TRAV12a	CAVDPYSGYNTLTF	TRAJ11		8	0.0173573	TRAV12f	CAVSPGTNRFYF	TRAJ21		14	0.0204873	TRAV14e	CALREAGGFKFVF	TRAJ9
63	0.0642864	bTRAV22aa	CAEHDNSYKLMF	TRAJ50		42	0.0440945	TRAV26aj	CVLREDGAGNMFTF	TRAJ39		8	0.0173573	TRAV12f	CAVLDNLRF	TRAJ43		14	0.0204873	TRAV25u	CTATLNNYKLTF	TRAJ20
62	0.063266	bTRAV26u	CVLRDAYSGTGSYQLTF	TRAJ28		42	0.0440945	TRAVXq	CALLGTGYQKLTF	TRAJ8-2		7	0.0151877	TRDV1au	CALRDYWGRSAGYALHF	TRAJ41		14	0.0204873	TRAV25v	CAESAGGELTF	TRAJ20
62	0.063266	bTRAVYb	CVVEPGYR_GAIGKLTF	TRAJ2		42	0.0440945	TRAV2c	CALTDNSYKLMF	TRAJ50		7	0.0151877	TRAV5a	CATRDSAGNGLHL	TRAJ35		13	0.0190239	TRAV12d	CAVEHGGGGNRLIF	TRAJ45
62	0.063266	bTRAV3e	CAADPQGNTGSRTLTF	TRAJ5		42	0.0440945	TRAV17a	CAPELNTNRFYF	TRAJ21		7	0.0151877	TRAV25b	CSESGGAANQLIF	TRAJ32		13	0.0190239	TRAV25b	CAGSSPSSGWQLTF	TRAJ22
62	0.063266	bTRAVYe	CAVDLNRGSSLGRFYF	TRAJ18		42	0.0440945	TRAV3f	CAVSDNSYKLMF	TRAJ50		6	0.013018	TRAV17b	CSPDDEGSSLGRFYF	TRAJ18		13	0.0190239	TRAV29c	CAGHHDNSYKLMF	TRAJ50
62	0.063266	bTRAV1a	CVVVI*LR_NTGRLTF	TRAJ37		42	0.0440945	TRAV12b	CASLTGTGKLTF	TRAJ27		6	0.013018	TRAV12b	CAVSRLGSSGQKLVF	TRAJ16		13	0.0190239	TRAV22h	CAVLGGKLIF	TRAJ23
62	0.063266	bTRAV22s	CAVQL*RS_NNYKLTF	TRAJ20		41	0.0430446	TRAVXg	CALSGYTGGAIGKLTF	TRAJ2		6	0.013018	TRAV22s	CAVPPEG_GGNKLIF	TRAJ10		13	0.0190239	TRAV25b	CAGNTGRLTF	TRAJ37
62	0.063266	bTRAV3a	CAVSAPQQ_GQGQLIF	TRAJ42		41	0.0430446	TRAV26s	CVLTEHSGTGSYQLTF	TRAJ28		6	0.013018	TRAVYc	CAVEEANFGNGLHL	TRAJ35		11	0.0160972	TRAV26aj	CVLREAWYGGAANQLIF	TRAJ32
62	0.063266	bTRAV26aj	CVPMKMSTGYQKFVF	TRAJ8-1		41	0.0430446	TRAV29c	CAGRPAAS_EQNQLVF	TRAJ36		6	0.013018	TRAV12d	CAVEPHQGGNALVF	TRAJ15		11	0.0160972	TRAV12f	CAVSPLAPRTGSYQLTF	TRAJ28
62	0.063266	bTRAV33d	CALGDRFSGANQLVF	TRAJ36		41	0.0430446	TRAV33d	CALWEETGGGNRLIF	TRAJ45		6	0.013018	TRAV13b	CAASRGSSLGRFYF	TRAJ18		11	0.0160972	TRAV10b	CVVGGTSGTSSYKQTF	TRAJ53
62	0.063266	bTRAV3b	CAVREGGFGTDKLNF	TRAJ3		41	0.0430446	TRAVXk	CALSLLSSGQGQLIF	TRAJ42		6	0.013018	TRAV29c	CAGHPLSGNYKYVF	TRAJ40		11	0.0160972	TRAVXd	CALPPAYQGGNALVF	TRAJ15
62	0.063266	bTRAV29c	CAGPPGGNNNNNLRF	TRAJ43		41	0.0430446	TRDV1an	CAPKNVGSGQGQLIF	TRAJ42		6	0.013018	TRAV20e	CAVRPQ_YNTPTF	TRAJ11		11	0.0160972	TRAV18h	CAPPEAP_RDKLIF	TRAJ34
62	0.063266	bTRAV2f	CALTEGG_GGNKLIF	TRAJ10		41	0.0430446	TRAV33d	CAPY*WN_SSYKQTF	TRAJ53		5	0.0108483	TRAV8j	CALSDPHGGAANQLIF	TRAJ32		11	0.0160972	TRAV8g	CALSVANNYKLTF	TRAJ20
62	0.063266	bTRAV38a	CAYVPGFGTDKFNF	TRAJ3		41	0.0430446	TRAVXm	CALSGPGYNNNLRF	TRAJ43		5	0.0108483	TRAV10b	CVVGHLMNFGNGLHL	TRAJ35		11	0.0160972	TRAV12d	CEVEHGVYNKLTF	TRAJ4
62	0.063266	bTRAVXk	CALSEGTDNTRIFF	TRAJ31		41	0.0430446	TRAV3c	CAVRGGSGQGQLIF	TRAJ42		5	0.0108483	TRAV12f	CAVIIGGSAYGKLMF	TRAJ52		11	0.0160972	TRAV25v	CAEDVGSQMQF	TRAJ1
62	0.063266	bTRAV22b	CAVPPQGQGFSIVF	TRAJ25		41	0.0430446	TRAV13b	CAASTEQGGNALVF	TRAJ15		5	0.0108483	TRAV12f	CAGREPHSSGWQLTF	TRAJ22		11	0.0160972	TRAV13f	CAASGNGLHL	TRAJ35
62	0.063266	bTRAV22o	CAVQPTSGANQLVF	TRAJ36		41	0.0430446	TRAVYc	CAVAINNNNNLRF	TRAJ43		5	0.0108483	TRAV26u	CVLKVSL_GTDKLNF	TRAJ3		10	0.0146338	TRAV38a	CAYSAPADGGSAYGKLMF	TRAJ52
62	0.063266	bTRAV12d	CAVDGADGWGKLNF	TRAJ24		41	0.0430446	TRAVYg	CAVTGGGNRLIF	TRAJ45		5	0.0108483	TRAV22u	CAVQPE*_NNNNLRF	TRAJ43		10	0.0146338	TRAVXd	CALSPSYSGTGSYQLTF	TRAJ28
62	0.063266	bTRAV12d	CAVDPGTSSYKQTF	TRAJ53		40	0.0419948	TRAV12d	CAVEREVGSGQGQLIF	TRAJ42		5	0.0108483	TRAVXp	CALSDRPRDYKLTF	TRAJ20		10	0.0146338	TRAVXab	CALTPED_SGQKLVF	TRAJ16
62	0.063266	bTRAV12d	CAVEQVTGYQKLTF	TRAJ8-2		40	0.0419948	TRAV3e	CAVRDRDPNRDKLIF	TRAJ34		5	0.0108483	TRAVYe	CAVEGGGGGSQMQF	TRAJ1		10	0.0146338	TRAVXaa	CALDNQGGKLIF	TRAJ23
62	0.063266	bTRAV29b	CAALMAGNNRKLIW	TRAJ38		40	0.0419948	TRAV2f	CALTYTGGGNRLIF	TRAJ45		5	0.0108483	TRAV12b	CAVAGGSAYGKLMF	TRAJ52		10	0.0146338	TRAV3f	CAVSGTSWNLRF	TRAJ43
62	0.063266	bTRAVXs	CALSDANRDKLIF	TRAJ34		40	0.0419948	TRAVXb	CALSPSARAERLLF	TRAJ57		5	0.0108483	TRAV29b	CAASLYSGYNTLTF	TRAJ11		10	0.0146338	TRAV12f	CAVKEGGNALVF	TRAJ15
62	0.063266	bTRAV12b	CAVSMVGGFKFVF	TRAJ9		40	0.0419948	TRAV8g	CACLNSGYNTLTF	TRAJ11		5	0.0108483	TRAV12f	CAAPRRS_IGKLTF	TRAJ2		9	0.0131704	TRAV12b	CAVSNRVGSGQGQLIF	TRAJ42
62	0.063266	bTRAV9g	CALEGQGFSIVF	TRAJ25		39	0.0409449	TRAV2b	CALSQSGQGFSLVFGKGTRLLVKPTPKMSLSLLEVSDNQGGKLIF	TRAJ23		5	0.0108483	TRAV38c	CAYSDNAGNRFTF	TRAJ39		9	0.0131704	TRAV3g	CAVLPGANFGNVLHL	TRAJ35
62	0.063266	bTRAV12d	CAVELEGNALVF	TRAJ15		39	0.0409449	TRAVXaa	CALSNHQGGNALVF	TRAJ15		5	0.0108483	TRAV12f	CAPGRDNRDKLIF	TRAJ34		9	0.0131704	TRAVXk	CALSGWGAANQLIF	TRAJ32
62	0.063266	bTRAV26aj	CVLRVGGQKLVF	TRAJ16		39	0.0409449	TRAV3e	CAVQPSSGWQLTF	TRAJ22		5	0.0108483	TRAV12b	CAVSHPGTGKLTF	TRAJ27		9	0.0131704	TRAV25b	CAASTQGGSERLLF	TRAJ57
61	0.0622455	bTRAV22h	CAVESIHTGTGKLTF	TRAJ27		39	0.0409449	TRAV22b	CAVDIDGNYQWIW	TRAJ33		5	0.0108483	TRAV26u	CVLTRGGSERLLF	TRAJ57		9	0.0131704	TRAV12f	CAARGTGGFKFVF	TRAJ9
61	0.0622455	bTRAV12d	CAVELGLNNYKLTF	TRAJ20		39	0.0409449	TRAV22q	CLSGTGSYQLTF	TRAJ28		5	0.0108483	TRAV3c	CAVSDL_GNGLHL	TRAJ35		9	0.0131704	TRAV13e	CAAGGTSSYKQTF	TRAJ53
61	0.0622455	bTRAVXx	CALSDIDSYKLMF	TRAJ50		39	0.0409449	TRAVXp	CALSPDNYKLTF	TRAJ20		5	0.0108483	TRAV25o	CAGLSC_QDKLIF	TRAJ34		9	0.0131704	TRAV13f	CAASMGSYKLIF	TRAJ50
61	0.0622455	bTRAV8l	CARGFGTDKLNF	TRAJ3		39	0.0409449	TRAV22b	CAAS*L_YKLMF	TRAJ50		5	0.0108483	TRAV22aa	CAVQLGRDKLIF	TRAJ34		8	0.011707	TRAVXb	CALSSTTGGSAYGKLMF	TRAJ52
61	0.0622455	bTRAV28c	CAVESNRDKLIF	TRAJ34		38	0.039895	TRAV3f	CAVSDLNYGGAANQLIF	TRAJ32		5	0.0108483	TRAV25m	YAGPSGNYKYVF	TRAJ40		8	0.011707	TRAV12f	CAVRVDQGGKLIF	TRAJ23
61	0.0622455	bTRAV12d	CAVLDNNNNLRF	TRAJ43		38	0.039895	TRAVXab	CALNQVYDAGQKLVF	TRAJ54		5	0.0108483	TRAV22x	CAVPHTNALVF	TRAJ15		8	0.011707	TRAV25v	CAEAGNYKYVF	TRAJ40
61	0.0622455	bTRAVXg	CALQGGKLIF	TRAJ23		38	0.039895	TRAV3a	CAVSDQGGAIGKLTF	TRAJ2		5	0.0108483	TRAV22u	CAVQLANRFYF	TRAJ21		7	0.0102437	TRAV8j	CALSDIMNTGSRTLTF	TRAJ5
60	0.0612251	bTRAVYa	CVVEAEWTSGANQLVF	TRAJ36		38	0.039895	TRAV3e	CAVKRSTGYQKFVF	TRAJ8-1		5	0.0108483	TRAV36a	CAVPEAYKLMF	TRAJ50		7	0.0102437	TRAV12f	CAVIAMAGGAANQLIF	TRAJ32
60	0.0612251	bTRAVXe	CALRLRYTGGFKFVF	TRAJ9		38	0.039895	TRAV12d	CAVDMNSGYNTLTF	TRAJ11		5	0.0108483	TRAV25r	CTGDVSNNLRF	TRAJ43		7	0.0102437	TRDV1g	CALCQGGSERLLF	TRAJ57
60	0.0612251	bTRAVXk	CALSDSETGGFKFVF	TRAJ9		38	0.039895	TRAV22d	CAVQLGGTGKLTF	TRAJ27		4	0.00867867	TRAVXg	CALSLEWGGGNKLIF	TRAJ10		7	0.0102437	TRAVXg	CALSDQENGLHL	TRAJ35
60	0.0612251	bTRAV3g	CAPLCIGGAANQLIF	TRAJ32		38	0.039895	TRAV3g	CAVRFGVYNKLTF	TRAJ4		4	0.00867867	TRAV28b	CAVESWTGGGNRLIF	TRAJ45		7	0.0102437	TRAV8l	CALQGNYQWIW	TRAJ33
60	0.0612251	bTRAV22aa	CAVHIRGSSLGRFYF	TRAJ18		38	0.039895	TRAV16a	CALDTGSRTLTF	TRAJ5		4	0.00867867	TRAV24a	CASEGLVAGANQLVF	TRAJ36		6	0.00878027	TRAV25v	CAEESPL_SGWQLTF	TRAJ22
60	0.0612251	bTRAV12d	CAVERRGGAIGKLTF	TRAJ2		38	0.039895	TRAV13f	CAPGGVGSQMQF	TRAJ1		4	0.00867867	TRAV12b	CAVSSPSGVYNKLTF	TRAJ4		6	0.00878027	TRAVXq	CALSPFWVTGRLTF	TRAJ37
60	0.0612251	bTRAV3c	CAVSDYSGNYKYVF	TRAJ40		38	0.039895	TRAV13h	CAAGGNNRKLIW	TRAJ38		4	0.00867867	TRAV22aa	CAVQWMG_AANQLIF	TRAJ32		6	0.00878027	TRAV38b	CAYDSGNTGRLTF	TRAJ37
60	0.0612251	bTRAV13h	CAARALFGTDKLNF	TRAJ3		38	0.039895	TRAV8n	CARLGNTGRLTF	TRAJ37		4	0.00867867	TRAVXm	PNPPRLL_SGWQLTF	TRAJ22		6	0.00878027	TRAV12f	CAVRDTGSRTLTF	TRAJ5
60	0.0612251	bTRAVXd	CALSAQGGNALVF	TRAJ15		37	0.0388451	TRAV13b	CAASILGQGGNALVF	TRAJ15		4	0.00867867	TRAVXaa	CALSE*L_GNYKYVF	TRAJ40		6	0.00878027	TRDV1al	CALWKCGNGLHL	TRAJ35
60	0.0612251	bTRAV12d	CADSYSGNYKYVF	TRAJ40		37	0.0388451	TRAV3f	CAVSLTSGANQLVF	TRAJ36		4	0.00867867	TRAV21c	CAVTSGTSSYKQTF	TRAJ53		6	0.00878027	TRAV22ab	CAVDQGGNALVF	TRAJ15
60	0.0612251	bTRAV12d	CAVELGSRTLTF	TRAJ5		37	0.0388451	TRAV22h	CAVLLEGGSERLLF	TRAJ57		4	0.00867867	TRAV22aa	CAVHMSTGYQKFVF	TRAJ8-1		6	0.00878027	TRAVXk	CALRIGTRIFF	TRAJ31
60	0.0612251	bTRAV17b	CSPNAGYALHF	TRAJ41		37	0.0388451	TRDV1a	CALWELYAGNMFTF	TRAJ39		4	0.00867867	TRAV25d	CARSSGTGSYQLTF	TRAJ28		5	0.00731689	TRAVXaa	CALRAGD*W_TSSYKQTF	TRAJ53
59	0.0602047	bTRAVXab	CALNDRSLNTGSRTLTF	TRAJ5		37	0.0388451	TRAV35a	CAGRYSGNYKYVF	TRAJ40		4	0.00867867	TRAV12f	CAVPPRQ_RDKLIF	TRAJ34		5	0.00731689	TRAV12b	CAVLVDGGGSAYGKLMF	TRAJ52
59	0.0602047	bTRAVXg	CALSEGGLGGGFKFVF	TRAJ9		37	0.0388451	TRAV22h	CAVPWD_GFSIVF	TRAJ25		4	0.00867867	TRAVXd	CALSDDGNYQWIW	TRAJ33		5	0.00731689	TRAV12a	CAVEHHSGTGSYQLTF	TRAJ28
59	0.0602047	bTRAV3f	CAVSGPYGGAANQLIF	TRAJ32		37	0.0388451	TRAVXab	CALNNAGSMFTF	TRAJ39		4	0.00867867	TRAV12f	CAVSMRTGRLTF	TRAJ37		5	0.00731689	TRAVXl	CAPWV*LR_GSERLLF	TRAJ57
59	0.0602047	bTRAVXg	CALSDLHTGSRTLTF	TRAJ5		36	0.0377953	TRAV13b	CAAGDDSGNTGRLTF	TRAJ37		4	0.00867867	TRAV12d	CAAYQVGNALVF	TRAJ15		5	0.00731689	TRAVXp	CALSETSSSGWQLTF	TRAJ22
59	0.0602047	bTRAVXb	CALGDTGGGNTLIF	TRAJ45		36	0.0377953	TRAV2a	CALRGGSAYGKLMF	TRAJ52		4	0.00867867	TRAV2g	CAPPGGNALVF	TRAJ15		5	0.00731689	TRAV29b	CAASRRDAGNRFTF	TRAJ39
59	0.0602047	bTRAV26aj	CVLDPVGSRTLTF	TRAJ5		36	0.0377953	TRAVXh	CALSEDGNYQWIW	TRAJ33		4	0.00867867	TRAV12d	CAGLDNLRF	TRAJ43		5	0.00731689	TRAV22o	CAVSTSSGWQLTF	TRAJ22
59	0.0602047	bTRAV2g	CALPGTDNTRIFF	TRAJ31		36	0.0377953	TRAVYc	CAVFGTDKLNF	TRAJ3		4	0.00867867	TRAV13f	CAANVF	TRAJ40		5	0.00731689	TRAV12b	CAGLNFGNVLHL	TRAJ35
59	0.0602047	bTRAVYg	CAVPLFGTDKLNF	TRAJ3		35	0.0367454	TRAV26r	CILTEFGTDKLNF	TRAJ3		3	0.006509	TRAV12d	CAVDHQSSGVYNKLTF	TRAJ4		5	0.00731689	TRAV23x	CAAKQGFSLVF	TRAJ25
59	0.0602047	bTRAVXg	CALSDRTNRFYF	TRAJ21		34	0.0356955	TRAV3c	CAVSLSNTGGGNRLIF	TRAJ45		3	0.006509	TRAVYa	CVVHTGGSAYGKLMF	TRAJ52		5	0.00731689	TRAV25u	CTPQQ_NLRF	TRAJ43
59	0.0602047	bTRAV12b	CAVCDTNRFYF	TRAJ21		34	0.0356955	TRAVYc	CAVGHYGGAANQLIF	TRAJ32		3	0.006509	TRAV5b	CATRGEWGGGNKLIF	TRAJ10		4	0.00585352	TRAV29c	CAGHQYRR_GSGDRLTF	TRAJ46
59	0.0602047	bTRAV38b	CAYSG_YKLTF	TRAJ20		34	0.0356955	TRAVXp	CALSVGNTGRLTF	TRAJ37		3	0.006509	TRAV12d	CAVESYSSSGWQLTF	TRAJ22		4	0.00585352	TRAVXm	CALSGPLNAGYALHF	TRAJ41
58	0.0591843	bTRAV22q	CAVWIQGIQ_GAIGKLTF	TRAJ2		34	0.0356955	TRAV22d	CAVPPGGNYKYVF	TRAJ40		3	0.006509	TRAV12f	CAVRPGAGVYNKLTF	TRAJ4		4	0.00585352	TRAVXj	CALRGGGAANQLIF	TRAJ32
58	0.0591843	bTRAV28a	CAVELNLSHNNNNLRF	TRAJ43		34	0.0356955	TRAV22u	CAARSGNYKYVF	TRAJ40		3	0.006509	TRAV14a	CALRDNTGTGKLTF	TRAJ27		4	0.00585352	TRAV29b	CAARGNTGYQKLTF	TRAJ8-2
58	0.0591843	bTRAVYg	CAGVASGGSAYGKLMF	TRAJ52		33	0.0346457	TRAVXab	CALNGGRSGTGSYQLTF	TRAJ28		3	0.006509	TRAV13e	CAARMSGANQLVF	TRAJ36		4	0.00585352	TRAVXj	CALRGGV_ANQLIF	TRAJ32
58	0.0591843	bTRAV22w	CAVQRSDW_NNRKLIW	TRAJ38		33	0.0346457	TRAV3a	CAVRASADGWGKLNF	TRAJ24		3	0.006509	TRAV25d	CAERGL_SYQLTF	TRAJ28		4	0.00585352	TRAV22q	CAGHLV_YNKLTF	TRAJ4
58	0.0591843	bTRAV22o	CAVPDVGGAIGKLTF	TRAJ2		33	0.0346457	TRAV2c	CALLDDNSYKLMF	TRAJ50		3	0.006509	TRAV12b	CAV*RC_GQKLVF	TRAJ54		4	0.00585352	TRAV13e	CAPHNAGNMFTF	TRAJ39
58	0.0591843	bTRAV25l	CAGRQWN_SSYKQTF	TRAJ53		33	0.0346457	TRAV26u	CVLRETGYQKLTF	TRAJ8-2		3	0.006509	TRAVXd	CALSDHTNRFYF	TRAJ21		4	0.00585352	TRAV12f	CAVR*SNYKLTF	TRAJ20
58	0.0591843	bTRAVXp	CARHTGGAIGKLTF	TRAJ2		32	0.0335958	TRAV26k	CILRESDYGGAANQLIF	TRAJ32		3	0.006509	TRAV25o	CFLRKH_GRLTF	TRAJ37		4	0.00585352	TRAV12f	CAVRVSNYKLTF	TRAJ20
58	0.0591843	bTRDV1ab	CALQNTGYQKLTF	TRAJ8-2		32	0.0335958	TRAV2c	CALPPPSSGWQLTF	TRAJ22		2	0.00433934	TRAV26ae	CVLRVDAYSGTGSYQLTF	TRAJ28		4	0.00585352	TRAV29c	CAGENAGNRFTF	TRAJ39
58	0.0591843	bTRAVXs	CALIQAGNYKYVF	TRAJ40		32	0.0335958	TRAVXaa	CALSDLGNTGRLTF	TRAJ37		2	0.00433934	TRAV1a	CGARRAGM_GAANQLIF	TRAJ32		4	0.00585352	TRAV25b	CTYSGNYKYVF	TRAJ40
58	0.0591843	bTRAV12d	CAVELSNTNRFYF	TRAJ21		32	0.0335958	TRAVXp	CALRAPRSDYKLTF	TRAJ20		2	0.00433934	TRAV28b	CAVEVGRTDGWGKLNF	TRAJ24		3	0.00439014	TRAV9e	CALRDRGSAYGKLMF	TRAJ52
58	0.0591843	bTRAV13b	CAATKAFSRTLTF	TRAJ5		32	0.0335958	TRAV3e	CAVRAYQGGNALVF	TRAJ15		2	0.00433934	TRAV12d	CAVDPQSSGGYNKLTF	TRAJ4		3	0.00439014	TRAV12b	CAVIGEGGAANQLIF	TRAJ32
58	0.0591843	bTRAV22ab	CAPRDGGFKFVF	TRAJ9		32	0.0335958	TRAV25b	CAGRDGTDNSRIFF	TRAJ31		2	0.00433934	TRAV38b	CAYIPGDSGYNTLTF	TRAJ11		3	0.00439014	TRAV38b	CAYPDSGNTGRLTF	TRAJ37
58	0.0591843	bTRAV3g	CADRTDNTRIFF	TRAJ31		32	0.0335958	TRAV12d	CAVEHRR_GNRLIF	TRAJ45		2	0.00433934	TRAV22q	CAVHLWK_QGFSIVF	TRAJ25		3	0.00439014	TRAV12d	CAVEHGTDNARIFF	TRAJ31
58	0.0591843	bTRAVXab	CAPGAGQKLVF	TRAJ54		32	0.0335958	TRAV38a	CAYSRGGSERLLF	TRAJ57		2	0.00433934	TRAV33d	CARARGTSSYKQTF	TRAJ53		3	0.00439014	TRAV12b	CAVSGGTSSYKQTF	TRAJ53
57	0.0581639	bTRAV38c	CAYSGPGATLNNYKLTF	TRAJ20		32	0.0335958	TRAV5a	CATREDGNYQWIW	TRAJ33		2	0.00433934	TRAV12d	CAVEHGAGYNKLTF	TRAJ20		3	0.00439014	TRAV18c	CALMRGGAANQLIF	TRAJ32
57	0.0581639	bTRAVXg	CALSSGFSSGQKLVF	TRAJ16		32	0.0335958	TRAV26aj	CVLYGGVGSQMQF	TRAJ1		2	0.00433934	TRAV2b	CAPRL*C_GNRFTF	TRAJ39		3	0.00439014	TRAVXz	CALRRGGGNRLIF	TRAJ45
57	0.0581639	bTRAVXb	CARRTGGSAYGKLMF	TRAJ52		32	0.0335958	TRAVXab	CALANNNLRF	TRAJ43		2	0.00433934	TRAV22w	CAVPNIGSRTLTF	TRAJ5		3	0.00439014	TRAV12d	CEAGLSGYNTRTF	TRAJ11
57	0.0581639	bTRAV28a	CAVVQGYTGGFKFVF	TRAJ9		31	0.0325459	TRAV3a	CAVRDQTGGAIGKLTF	TRAJ2		2	0.00433934	TRAV22s	CAVQLNCGNGLHL	TRAJ35		3	0.00439014	TRAV12d	CAVWA*GGKLIF	TRAJ23
57	0.0581639	bTRAV3f	CAVSRLNAGYALHF	TRAJ41		31	0.0325459	TRAV3e	CAVREGASGANQLVF	TRAJ36		2	0.00433934	TRAV24d	CASWEGQGFSIVF	TRAJ25		3	0.00439014	TRAV13h	CAASSGSYKLMF	TRAJ50
57	0.0581639	bTRAVXab	CALEYQGGNALVF	TRAJ15		31	0.0325459	TRAV3g	CAVRMDGNYQWIW	TRAJ33		2	0.00433934	TRAV12b	CAGGGGGSRTLTF	TRAJ5		3	0.00439014	TRAV12d	CPGGTGSYQLTF	TRAJ28
57	0.0581639	bTRAV2g	CALRLFGTDKLNF	TRAJ3		31	0.0325459	TRAV25v	CAINAGNIFTF	TRAJ39		2	0.00433934	TRAV12d	CEVEHYNNNNLRF	TRAJ43		2	0.00292676	TRAV12a	CAVEHHAVTGSYQLTF	TRAJ28
57	0.0581639	bTRAV26u	CVLREARGDRLTF	TRAJ46		31	0.0325459	TRAV3c	CAVNTNRFYF	TRAJ21		2	0.00433934	TRAV12d	CAVDQVGNALVF	TRAJ15		2	0.00292676	TRAVXq	CALSDGSSGNYKYVF	TRAJ40
57	0.0581639	bTRAV22o	CAVHDNSYKLMF	TRAJ50		30	0.0314961	TRAV16a	CALVSDTGGAIGKLTF	TRAJ2		2	0.00433934	TRAV13b	CAAWENTNRFYF	TRAJ21		2	0.00292676	TRAV13b	CATWEYNNAGNRFTF	TRAJ39
56	0.0571434	bTRAV22d	CAVLPGAPGANRDKLIF	TRAJ34		30	0.0314961	TRAV3a	CAVSDAGTGSRTLTF	TRAJ5		2	0.00433934	TRAV13h	CAASIFNNNLRF	TRAJ43		2	0.00292676	TRAV22d	CAVQLAQ_NTGRLTF	TRAJ37
56	0.0571434	bTRAV17b	CAELVLVGSGQGQLIF	TRAJ42		30	0.0314961	TRAV3b	CAVRDGTGGGNRLIF	TRAJ45		2	0.00433934	TRAV25u	CMVGAGNYKYVF	TRAJ40		2	0.00292676	TRAV22t	CAVQLLARRDKLIF	TRAJ34
56	0.0571434	bTRAVYa	CVVEATPSGANQLVF	TRAJ36		30	0.0314961	TRAV25k	CAEAGDQGGNALVF	TRAJ15		2	0.00433934	TRAVXp	CALSPGWQLTF	TRAJ22		2	0.00292676	TRAVXz	CALRTGGGNRLIF	TRAJ45
56	0.0571434	bTRAVXq	CALSESGSSLGRFYF	TRAJ18		30	0.0314961	TRAVXr	CALSDRNNYKLTF	TRAJ20		2	0.00433934	TRAVXab	CALNGNNNLRF	TRAJ43		2	0.00292676	TRAVXab	CALMRGGGNKLIF	TRAJ10
56	0.0571434	bTRAVYa	CVVSFWGGGNKLIF	TRAJ10		30	0.0314961	TRAV28b	CAVVALGRDKLIF	TRAJ34		2	0.00433934	TRAV38c	CAYIT_RGLHL	TRAJ35		2	0.00292676	TRAV8i	CALTPDGNYQWIW	TRAJ33
56	0.0571434	bTRAVXg	CALMGGTGSRTLTF	TRAJ5		30	0.0314961	TRAV8j	CALAQGGNALVF	TRAJ15		2	0.00433934	TRAV8j	CALSSNRFYF	TRAJ21		2	0.00292676	TRAV13b	CAASPDGNYQWIW	TRAJ33
56	0.0571434	bTRAVXl	CALSRPAARDKLIF	TRAJ34		30	0.0314961	TRAV3a	CAVSRGNVLHL	TRAJ35		1	0.00216967	TRAVXq	CALSDRGVASRVTVSYQLTF	TRAJ28		2	0.00292676	TRAV29c	CAGHQSCGNGLHL	TRAJ35
56	0.0571434	bTRAVXl	CALRTGGAIGKLTF	TRAJ2		29	0.0304462	TRAVXo	CALSDLYYNQGGKLIF	TRAJ23		1	0.00216967	TRAV22n	CAVQPSLPSGISSYKQTF	TRAJ53		2	0.00292676	TRAV12d	CAVELNTNIFYF	TRAJ21
56	0.0571434	bTRAV3f	CAVIPPDGNYQWIW	TRAJ33		29	0.0304462	TRDV1aa	CAVWKGGGSAYGKLMF	TRAJ52		1	0.00216967	TRAVXh	CALSVLFLDVNYQWIW	TRAJ33		2	0.00292676	TRAV22q	CTTGSGYNTLTF	TRAJ11
56	0.0571434	bTRAV26ae	CILVTRSNRDKLIF	TRAJ34		29	0.0304462	TRAV3e	CASGSGQGQLIF	TRAJ42		1	0.00216967	TRAVXp	CALSDLYYNQGGKLIF	TRAJ23		2	0.00292676	TRAV22b	CAGRGDKLIF	TRAJ34
56	0.0571434	bTRAVXb	CALQGAIGKLTF	TRAJ2		29	0.0304462	TRAV22h	CAVHQGGNALVF	TRAJ15		1	0.00216967	TRDV1m	CALLELLQ_GNYQWIW	TRAJ33		1	0.00146338	TRDV1aw	CAVRELVLSS_LIREEMHWS	TRAJ15
56	0.0571434	bTRAVXab	CALNNAGNMFTF	TRAJ39		28	0.0293963	TRAV3f	CAVSGLYNQGGKLIF	TRAJ23		1	0.00216967	TRAVXp	CALRTWNNAGNMFTS	TRAJ39		1	0.00146338	TRAV38b	CAYSGEAYSGTGSYQRTF	TRAJ28
56	0.0571434	bTRAV13b	CAAHSGYNTPTF	TRAJ11		28	0.0293963	TRAV3c	CAVSEASGANQLVF	TRAJ36		1	0.00216967	TRAVXp	CALRTWNNAGNMFTF	TRAJ39		1	0.00146338	TRAVXd	CALSDWWNSGTGSYQLTF	TRAJ28
56	0.0571434	bTRAV25b	CAGVHAGYALHF	TRAJ41		28	0.0293963	TRAV29b	CAAGESGSGDRLTF	TRAJ46		1	0.00216967	TRAV3b	CAVVAGGSAYVKLMF	TRAJ52		1	0.00146338	TRAV38b	CADSGEAYSGTGSYQLTF	TRAJ28
56	0.0571434	bTRAVYa	CVEVNTNRFYF	TRAJ21		28	0.0293963	TRAVXi	CALSGGAGQKLVF	TRAJ54		1	0.00216967	TRAV3b	CAAVAGGSAYGKLMF	TRAJ52		1	0.00146338	TRAVXb	CALSSTTGGSAYGKLMF	TRAJ52
56	0.0571434	bTRAV12b	CAMRGNRLIF	TRAJ45		28	0.0293963	TRAVXp	CALRGTGYQKFVF	TRAJ8-1		1	0.00216967	TRAV24a	CASEGLVAVANQLVF	TRAJ36		1	0.00146338	TRDV1as	CVLSQYWW_SAYGKLMF	TRAJ52
55	0.056123	bTRAV12d	CAVELSAGTGYQKLTF	TRAJ8-2		28	0.0293963	TRAVXm	CALSAGTNRFYF	TRAJ21		1	0.00216967	TRAV12d	CASRGDSENTGRLTF	TRAJ37		1	0.00146338	TRDV1bb	CVLRALLRTGSYQLTF	TRAJ28
55	0.056123	bTRDV1al	CALSTNWGGGNKLIF	TRAJ10		28	0.0293963	TRAV12d	CAVEAGSRTLTF	TRAJ5		1	0.00216967	TRAV12f	CAVSTYGGAANQLIF	TRAJ32		1	0.00146338	TRAVXl	CALSACEMVVYNKLTF	TRAJ4
55	0.056123	bTRAV22h	CAVRGYGGAANQLIF	TRAJ32		28	0.0293963	TRAV13b	CAAPSGYNTLTF	TRAJ11		1	0.00216967	TRAV29c	CAGHLLTSGANQLVF	TRAJ36		1	0.00146338	TRAV8i	CALSHNMNTGYQKLTF	TRAJ8-2
55	0.056123	bTRAVXac	CALSGRL_VWGGSTF	TRAJ18		27	0.0283465	TRAVXh	CALSGPNTGSRTLTF	TRAJ5		1	0.00216967	TRAV12d	CAVEHPSTGYQKFVF	TRAJ8-1		1	0.00146338	TRAV2c	CARMSLEG_NTNRFYF	TRAJ21
55	0.056123	bTRAV8l	CALCDLSRGQKLVF	TRAJ16		27	0.0283465	TRAV3f	CAVSDGGTGYQKFVF	TRAJ8-1		1	0.00216967	TRAVXp	SALSDRVWGNYKYVF	TRAJ40		1	0.00146338	TRAV22x	CAVR*NQT_STGNLTF	TRAJ27
55	0.056123	bTRAV22d	CAVQLGGAIGKLTF	TRAJ2		27	0.0283465	TRAVXg	CALSAGQGFSLVF	TRAJ25		1	0.00216967	TRAV2f	CALMSGGNTGRLTF	TRAJ37		1	0.00146338	TRAVXm	CALSGPLNAGHALHF	TRAJ41
55	0.056123	bTRAV41a	CAVELQGGSERLLF	TRAJ57		27	0.0283465	TRAV3g	CAVRSTNRFYF	TRAJ21		1	0.00216967	TRAVXx	CALRRSSGANQLVF	TRAJ36		1	0.00146338	TRAVXk	CALSPLGSGQGQLVF	TRAJ42
55	0.056123	bTRAV13b	CAARAAGGFKFVF	TRAJ9		27	0.0283465	TRAV13b	CAYQGGNALVF	TRAJ15		1	0.00216967	TRAVXab	CALNVPNFGNVLHL	TRAJ35		1	0.00146338	TRAVXab	CALNDLSSGQGQLIF	TRAJ42
55	0.056123	bTRAV2b	CALTV*_NNNLRF	TRAJ43		27	0.0283465	TRAV12d	CAVDDYYKLTF	TRAJ20		1	0.00216967	TRAVXab	CALNVPNCGNVLHL	TRAJ35		1	0.00146338	TRAV3g	CAVLPGANFGNGLHL	TRAJ35
55	0.056123	bTRAV29b	CAARDNNNNLRF	TRAJ43		26	0.0272966	TRAV14e	CALMNVGSGQGQLIF	TRAJ42		1	0.00216967	TRAV22u	CAAESGNQGGKLIF	TRAJ23		1	0.00146338	TRAV25v	CAEESPPSSGWQLTF	TRAJ22
55	0.056123	bTRAV29b	CALLRH_NRFYF	TRAJ21		26	0.0272966	TRAV38a	CAGPILA_NRKLIW	TRAJ38		1	0.00216967	TRAV8i	CALAPSVNTGRLTF	TRAJ37		1	0.00146338	TRAV38c	CASDDSENTGRLTF	TRAJ37
55	0.056123	bTRAV12f	CAEAGYNTPTF	TRAJ11		26	0.0272966	TRAV3c	CAVSDDNSYKLMF	TRAJ50		1	0.00216967	TRAV29b	CAAFVSGNTGRLTF	TRAJ37		1	0.00146338	TRAV38b	CAYSGAFDNNNLRF	TRAJ43
54	0.0551026	bTRAV22a	CAVQSDSGNYKYVF	TRAJ40		26	0.0272966	TRAV22a	CAVSEGGSERLLF	TRAJ57		1	0.00216967	TRAV2b	CAERMGC_ANQLIF	TRAJ32		1	0.00146338	TRAV22t	CAVLPGTGSYQLTF	TRAJ28
54	0.0551026	bTRAV3a	CAVRWLGAANQLIF	TRAJ32		26	0.0272966	TRAV20e	CAVQRWGYNTLTF	TRAJ11		1	0.00216967	TRAV22t	CASMMDSNYQWIW	TRAJ33		1	0.00146338	TRAV38a	CACTGGSAYGKLMF	TRAJ52
54	0.0551026	bTRAV22p	CAGRGSGSGDRLTF	TRAJ46		26	0.0272966	TRAV28b	CAVETT_YKLMF	TRAJ50		1	0.00216967	TRAVXg	CALGALGNYKYVF	TRAJ40		1	0.00146338	TRAV38b	CAHPGGSAYGKLMF	TRAJ52
54	0.0551026	bTRAVXr	CALSAYGNYQWIW	TRAJ33		25	0.0262467	TRAVXp	CALSDAGGSAYGKLMF	TRAJ52		1	0.00216967	TRAV17b	CAPTLFGADKLNF	TRAJ3		1	0.00146338	TRAV22d	CALRDSGNTGRLTF	TRAJ37
54	0.0551026	bTRAV41a	CAELRNNNNNLRF	TRAJ43		25	0.0262467	TRAV12b	CAVSMRVGSGQGQLIF	TRAJ42		1	0.00216967	TRAV22p	CAVHMDGNYQWIW	TRAJ33		1	0.00146338	TRAV29c	CAVHPGCVYNKLTF	TRAJ4
54	0.0551026	bTRAVXs	CALSGSRTLTF	TRAJ5		25	0.0262467	TRAVXg	CALSDTGGGNRLIF	TRAJ45		1	0.00216967	TRAV3g	CAVRDAGTYKYVF	TRAJ40		1	0.00146338	TRAV12f	CAVTPRVGTDKLNF	TRAJ3
54	0.0551026	bTRAV13k	CAASNYKLTF	TRAJ20		25	0.0262467	TRAVYc	CAARARFGTDKLNF	TRAJ3		1	0.00216967	TRAV12c	CASPGGSGDMLTF	TRAJ46		1	0.00146338	TRAV29b	CAARGNTGYQKLTY	TRAJ8-2
54	0.0551026	bTRAV25b	CAVNTNRFYF	TRAJ21		25	0.0262467	TRAV13k	CAAPQWGGYNTLTF	TRAJ11		1	0.00216967	TRAV12d	CAVEPGAGQKLVL	TRAJ54		1	0.00146338	TRAV25b	CEASTQGGSERLLF	TRAJ57
53	0.0540822	bTRAVXq	CALSDLTGGAIGKLTF	TRAJ2		25	0.0262467	TRAV22p	CAVIRPGNIFTF	TRAJ39		1	0.00216967	TRAV13b	CAARGFGTDKLNF	TRAJ3		1	0.00146338	TRAVXac	CALRGLQ_GQKLVF	TRAJ16
53	0.0540822	bTRAV8n	CALSDRPGGDNTRIFF	TRAJ31		25	0.0262467	TRAV3e	CAVIGNTNRFYF	TRAJ21		1	0.00216967	TRAV25d	CAECGGVGSQMQF	TRAJ1		1	0.00146338	TRAV13f	CAALVEL_SYKQTF	TRAJ53
53	0.0540822	bTRAV22p	CAVQLFIRGVYNKLTF	TRAJ4		24	0.0251969	TRAV26aj	CVLRAPSYGGAANQLIF	TRAJ32		1	0.00216967	TRAV12d	CEVDGQNNYKLTF	TRAJ20		1	0.00146338	TRAV29b	CAASRAI_DNNLRF	TRAJ43
53	0.0540822	bTRAV12c	CAVEPPNTGTGKLTF	TRAJ27		24	0.0251969	TRAV3g	CAVREADGNYQWIW	TRAJ33		1	0.00216967	TRAV25o	CAGLSC_QDKLIF	TRAJ34		1	0.00146338	TRDV1ao	CVLPPLR_NYKYVF	TRAJ40
53	0.0540822	bTRAVXg	CALTGGSAYGKLMF	TRAJ52		24	0.0251969	TRAV13b	CAAGGGAGQKLVF	TRAJ54		1	0.00216967	TRAV22w	CAVQKR_NYKYVF	TRAJ40		1	0.00146338	TRDV1f	CALWEPD_PATLHF	TRAJ41
53	0.0540822	bTRAVXp	CALSLWGGGNKLIF	TRAJ10		24	0.0251969	TRAVXg	CALSDGNYQWIW	TRAJ33		1	0.00216967	TRAV27a	CAGKTW_ANQLVF	TRAJ36		1	0.00146338	TRAV29c	CAGHQSFGNGLHL	TRAJ35
53	0.0540822	bTRAV35a	CAARYGTGSYQLTF	TRAJ28		24	0.0251969	TRAV13j	CAAGTGSRTLTF	TRAJ5		1	0.00216967	TRAV25v	CAEHRR_GNRLIF	TRAJ45		1	0.00146338	TRAV22ab	CAVFLV_GWQLTF	TRAJ22
53	0.0540822	bTRAVXaa	CALSGTGSYQLTF	TRAJ28		23	0.024147	TRAVXg	CALSDTDTGGSAYGKLMF	TRAJ52		1	0.00216967	TRAV26i	CMPGRG_EASNLF	TRAJ9		1	0.00146338	TRAV22q	*AVRLR_NYKYVF	TRAJ40
53	0.0540822	bTRAVXp	CALSDADNTRIFF	TRAJ31		23	0.024147	TRAV3a	CAVRAHYGGAANQLIF	TRAJ32		1	0.00216967	TRAV22o	CAATGGGNRHIF	TRAJ45		1	0.00146338	TRAVXo	RALSAW_NYKYVF	TRAJ40
53	0.0540822	bTRAV12b	CAVRGTDNTRIFF	TRAJ31		23	0.024147	TRAV23v	CAAVTHL_VYNKLTF	TRAJ4		1	0.00216967	TRAV23x	CAAPDNSYKSMF	TRAJ50		1	0.00146338	TRAV26w	CVLREADYKLTF	TRAJ20
53	0.0540822	bTRAV25b	CMVVVNAGYALHF	TRAJ41		23	0.024147	TRAV8j	CALGNSRIFF	TRAJ31		1	0.00216967	TRAV25r	CRGGTGS*QLTL	TRAJ28		1	0.00146338	TRAVXg	CALYDNAYKLMF	TRAJ50
53	0.0540822	bTRAV2f	CAPNSGYNTLTF	TRAJ11		22	0.0230971	TRAV3a	CALDTGGSAYGKLMF	TRAJ52		1	0.00216967	TRAV29b	CAAADN_PTSWF	TRAJ50		1	0.00146338	TRAV8g	CALYAGNYKYVL	TRAJ40
53	0.0540822	bTRAV13e	CAASADNTRIFF	TRAJ31		22	0.0230971	TRAVXp	CAPTGGSAYGKLMF	TRAJ52		1	0.00216967	TRAV25r	CTGDVSNNLRF	TRAJ43		1	0.00146338	TRAVXg	CALIDGNYQWIW	TRAJ33
53	0.0540822	bTRAV23x	CAATDFGNVLHL	TRAJ35		22	0.0230971	TRAV22d	CAVHLNNNNNLRF	TRAJ43		1	0.00216967	TRAV26i	CVLNYKYVF	TRAJ40		1	0.00146338	TRAVXa	CALMSSTNRFYF	TRAJ21
53	0.0540822	bTRAV13f	CAASRSGQKLVF	TRAJ16		22	0.0230971	TRAVXn	CALKNFGNVLHL	TRAJ35		1	0.00216967	TRDV1l	CAPR_QQPF	TRAJ11		1	0.00146338	TRAVXd	CALSSVYNTLTF	TRAJ11
52	0.0530618	bTRAV12d	CAVEHLTSSGVYNKLTF	TRAJ4		22	0.0230971	TRAV25b	CAGPPRDKLIF	TRAJ34		1	0.00216967	TRAV38d	CAYGLIF	TRAJ23		1	0.00146338	TRAV3f	CAVSGTSWNLCF	TRAJ43
52	0.0530618	bTRAV12d	CAVEPLVSSSSGWQLTF	TRAJ22		21	0.0220472	TRDV1c	CALWEPPC_GVYNKLTF	TRAJ4								1	0.00146338	TRAV35a	CAGSSRGNGLHL	TRAJ35
52	0.0530618	bTRAVXg	CALSDGDTGSRTLTF	TRAJ5		21	0.0220472	TRAVYe	CAVVSADGWGKLNF	TRAJ24								1	0.00146338	TRAV29c	CAGLNNNNNLRF	TRAJ43
52	0.0530618	bTRAV13f	CAAPAGSTGYQKFVF	TRAJ8-1		20	0.0209974	TRAV3a	CAVRDQGGAANQLIF	TRAJ32								1	0.00146338	TRAV12b	CAGLNCGNVLHL	TRAJ35
52	0.0530618	bTRAV26am	CILVMTQ_NTGRLTF	TRAJ37		20	0.0209974	TRAV29b	CALERPQSNRDKLIF	TRAJ34								1	0.00146338	TRAV25u	CTATLNNYKLSF	TRAJ20
52	0.0530618	bTRAV3f	CAVSDHTGSRTLTF	TRAJ5		20	0.0209974	TRAV23q	CAASDRE_AIGKLTF	TRAJ2								1	0.00146338	TRAV25v	CAESAG_GELTF	TRAJ20
52	0.0530618	bTRAV12d	CAVEQGTSSYKQTF	TRAJ53		20	0.0209974	TRAV3e	CAVRILNAGYALHF	TRAJ41								1	0.00146338	TRAV9b	CALSDGWQLTF	TRAJ22
52	0.0530618	bTRAV8l	CALWVPNNNNLRF	TRAJ43		20	0.0209974	TRAV26u	CVLRGGAANQLIF	TRAJ32								1	0.00146338	TRAV22z	CAVFAGYALHF	TRAJ41
52	0.0530618	bTRAVYg	CAARPGSGDRLTF	TRAJ46		20	0.0209974	TRAV22w	CAVQGGNALVF	TRAJ15								1	0.00146338	TRAVXk	CALLIGQKLVF	TRAJ16
52	0.0530618	bTRAV13f	CAARDSGYNTLTF	TRAJ11		19	0.0199475	TRAV3f	CAVSDHEGGAANQLIF	TRAJ32								1	0.00146338	TRAV25v	CAEGGYQKLTF	TRAJ8-2
51	0.0520413	bTRAV13b	CAAPIGSSSGWQLTF	TRAJ22		19	0.0199475	TRAV8l	CALCDDTGNNRKLIW	TRAJ38								1	0.00146338	TRAV25b	CLASGGDKLIF	TRAJ34
51	0.0520413	bTRAV41a	CAVETQGGSERLLF	TRAJ57		19	0.0199475	TRAV3f	CAVSDWR_GSRTLTF	TRAJ5								1	0.00146338	TRAV25b	CLAPGGDKLIF	TRAJ34
51	0.0520413	bTRAVXp	CARTSGTSSYKQTF	TRAJ53		19	0.0199475	TRAVXn	CALSRDNTNRFYF	TRAJ21								1	0.00146338	TRAVYg	WVGDGGYARHG	TRAJ41
51	0.0520413	bTRAVXp	CALQPFVDKLIF	TRAJ34		19	0.0199475	TRAV25b	CASGKE_YKYVF	TRAJ40								1	0.00146338	TRAV22aa	CARLTGKLTF	TRAJ27
51	0.0520413	bTRAV17b	CAPSSSGQKLVF	TRAJ16		18	0.0188976	TRAV22q	CAVLSSP_NNNNLRF	TRAJ43								1	0.00146338	TRAV25b	CGRSANQLVF	TRAJ36
51	0.0520413	bTRAV12d	CAVTDGWGKLNF	TRAJ24		18	0.0188976	TRAV22d	CAVRCWQ_GQGQLIF	TRAJ42
50	0.0510209	bTRAV12d	CAVEPAVGSGQGQLIF	TRAJ42		18	0.0188976	TRAV2a	CALSNTGNNRKLIW	TRAJ38
50	0.0510209	bTRAV26al	CTLSLPQLGGSERLLF	TRAJ57		18	0.0188976	TRAVXm	CAPSFNNNNNLRF	TRAJ43
50	0.0510209	bTRAVXac	CALSEVRG_DNTRIFF	TRAJ31		18	0.0188976	TRAV12a	CAVERNNNNNLRF	TRAJ43
50	0.0510209	bTRAVXe	CALRGGGSAYGKLMF	TRAJ52		18	0.0188976	TRAV13b	CAADSGNTGRLTF	TRAJ37
50	0.0510209	bTRAV25r	CTVHTELNAGYALHF	TRAJ41		18	0.0188976	TRDV1au	CALRNTNRFYF	TRAJ21
50	0.0510209	bTRAV13k	CAPLGASGQKLVF	TRAJ16		18	0.0188976	TRAV12f	CAVIHRDKLIF	TRAJ34
50	0.0510209	bTRAV12d	CAVDLQGGNALVF	TRAJ15		17	0.0178478	TRAV22x	CAVQ*GP_TGKLTF	TRAJ27
50	0.0510209	bTRAV12d	CAVEHGGNYQWIW	TRAJ33		17	0.0178478	TRAV25r	CMGPSGVYNKLTF	TRAJ4
50	0.0510209	bTRAV12f	CATTSGVYNKLTF	TRAJ4		17	0.0178478	TRAV8j	CALSDYRDKLIF	TRAJ34
50	0.0510209	bTRAV12d	CAFGAE_TNRFYF	TRAJ21		17	0.0178478	TRAV8j	CALDNSYKLMF	TRAJ50
50	0.0510209	bTRAV2b	CALRADTNRFYF	TRAJ21		17	0.0178478	TRAV3a	CAVHNNNNLRF	TRAJ43
50	0.0510209	bTRAVXaa	CALSGNTGRLTF	TRAJ37		16	0.0167979	TRAV1a	CVVIARPSH_GGAANQLIF	TRAJ32
50	0.0510209	bTRAV22ac	CAVSVGSQMQF	TRAJ1		16	0.0167979	TRAV12d	CAVEPGFSSGQKLVF	TRAJ16
49	0.0500005	bTRAVXb	CALSDLRKQ_GAIGKLTF	TRAJ2		16	0.0167979	TRAV8l	CALCEGNYKYVF	TRAJ40
49	0.0500005	bTRAVXp	CALSDPYNNNNNLRF	TRAJ43		16	0.0167979	TRAVXs	CALCLNTNRFYF	TRAJ21
49	0.0500005	bTRAV26i	CILRGALDNSYKLMF	TRAJ50		16	0.0167979	TRAV25r	CPLDEGNRLIF	TRAJ45
49	0.0500005	bTRAV2a	CALLMSTGYQKFVF	TRAJ8-1		15	0.015748	TRAVXb	CALRDGDNQGGKLIF	TRAJ23
49	0.0500005	bTRAV12d	CAQGGDSGYNTLTF	TRAJ11		15	0.015748	TRAV12d	CAVEESSGVYNKLTF	TRAJ4
49	0.0500005	bTRAV8l	CALVGTGYQKFVF	TRAJ8-1		15	0.015748	TRAV4a	CIARFGTDKLNF	TRAJ3
49	0.0500005	bTRAVXg	CALSDSSGDKLIF	TRAJ34		15	0.015748	TRAV25u	WMSTGYQKFVF	TRAJ8-1
49	0.0500005	bTRAV22b	CAVRPGQGFSIVF	TRAJ25		14	0.0146982	TRAV13h	CAAIAVVGSGQGQLIF	TRAJ42
49	0.0500005	bTRAV3c	CAVSEYNTNRFYF	TRAJ21		14	0.0146982	TRAVXg	CALSWDGGVGSQMQF	TRAJ1
49	0.0500005	bTRAV38b	CASSASSGWQLTF	TRAJ22		14	0.0146982	TRAV3a	CAVRDYSGGFKFVF	TRAJ9
49	0.0500005	bTRAVXg	CALSDGSRFYF	TRAJ21		14	0.0146982	TRAV29b	CAARPRFGTDKLNF	TRAJ3
49	0.0500005	bTRAV22d	CAVNRDKLIF	TRAJ34		14	0.0146982	TRAV23x	CAATAGGWGKLNF	TRAJ24
48	0.0489801	bTRAVXg	CALTSQFGSGQGQLIF	TRAJ42		14	0.0146982	TRAV28a	CAVEGSGWQLTF	TRAJ22
48	0.0489801	bTRAV38a	CAYSGAGDNSYKLMF	TRAJ50		14	0.0146982	TRAVXi	CAADTGYQKLTF	TRAJ8-2
48	0.0489801	bTRAV14e	CALSLAR_NRDKLIF	TRAJ34		13	0.0136483	TRAV1a	CVVILQQGQTHLWGWNQITSFSNHISETY_GFIISLVPEPQIH**LPSVYGGAANQLIF	TRAJ32
48	0.0489801	bTRAV23x	CAARE*R_SGDRLTF	TRAJ46		13	0.0136483	TRAVXo	CALRGAGGGNRLIF	TRAJ45
48	0.0489801	bTRAVXab	CALNDRGGNYKYVF	TRAJ40		13	0.0136483	TRAV3f	CAVSDPDGNYQWIW	TRAJ33
48	0.0489801	bTRAV22d	CAVQQEDGNYQWIW	TRAJ33		13	0.0136483	TRAV2b	CALIDNSYKLMF	TRAJ50
48	0.0489801	bTRAVXr	CALTPGGYQKFVF	TRAJ8-1		12	0.0125984	TRAV8l	CALCYGGPKSGSGDRLTF	TRAJ46
48	0.0489801	bTRAV12b	CAVGSGSGDRLTF	TRAJ46		12	0.0125984	TRAVXg	CALSVSPSGVYNKLTF	TRAJ4
48	0.0489801	bTRAV2g	CALRYNTNRFYF	TRAJ21		12	0.0125984	TRAVXp	CALPFSGVYNKLTF	TRAJ4
48	0.0489801	bTRAV22q	CAVSAWTNRFYF	TRAJ21		12	0.0125984	TRAV5a	CATRVSFGTDKLNF	TRAJ3
48	0.0489801	bTRAV3d	CAVSTGYQKFVF	TRAJ8-1		12	0.0125984	TRAV12d	CAPTASSGWQLTF	TRAJ22
48	0.0489801	bTRAVXq	CALIRH_DKLNF	TRAJ3		11	0.0115486	TRAV12b	CAVSMMDTGYQKFVF	TRAJ8-1
48	0.0489801	bTRAV2g	CALVTGWQLTF	TRAJ22		11	0.0115486	TRAV22h	CAVPGAGNRFTF	TRAJ39
48	0.0489801	bTRAV13h	CAAYNTNRFYF	TRAJ21		11	0.0115486	TRAV4b	CIVGLGSRTLTF	TRAJ5
48	0.0489801	bTRAV8n	CVVQ_KLTF	TRAJ27		10	0.0104987	TRAVYc	CAPLPW*CLWKADVRTRNHFDCPSNYLRCLLK_ASRKTGV*DHRVTCQLLQSVRWLCDNSYKLMF	TRAJ50
47	0.0479597	bTRAV8l	CALAAYELNAGYALHF	TRAJ41		10	0.0104987	TRAVXaa	CALSERQG_AANQLIF	TRAJ32
47	0.0479597	bTRAV3e	CAVVLGWGTGYQKFVF	TRAJ8-1		10	0.0104987	TRDV1e	CALCTNDAGNMFTF	TRAJ39
47	0.0479597	bTRAV14c	CALNERVG_GGNKLIF	TRAJ10		10	0.0104987	TRAV12d	CAVERSGVYNKLTF	TRAJ4
47	0.0479597	bTRAV2c	CALAGRGSSLGRFYF	TRAJ18		10	0.0104987	TRAV26ah	CVPSVQE_GNRLIF	TRAJ45
47	0.0479597	bTRDV1al	CALWNPD_GYQKLTF	TRAJ8-2		10	0.0104987	TRAV26am	CILRDI_NNNLRF	TRAJ43
47	0.0479597	bTRAV2c	CALMGGSGQGQLIF	TRAJ42		10	0.0104987	TRAVXs	CALSDGGRFYF	TRAJ21
47	0.0479597	bTRAVXb	CALSGWTGTGKLTF	TRAJ27		9	0.00944882	TRAVXg	CALRGDGGAANQLIF	TRAJ32
47	0.0479597	bTRAV25v	CADQSSSSGWQLTF	TRAJ22		9	0.00944882	TRAV9k	CALRDYGGAANQLIF	TRAJ32
47	0.0479597	bTRAV2f	CAPDGGAANQLIF	TRAJ32		9	0.00944882	TRAV12f	CAVSMDTGSRTLTF	TRAJ5
47	0.0479597	bTRAV22o	CAALSFGTDKLNF	TRAJ3		9	0.00944882	TRAV22l	CAVDGTGSYQLTF	TRAJ28
47	0.0479597	bTRAV3e	CAGGVSGYNTPTF	TRAJ11		9	0.00944882	TRAV13h	CAASGYNTLTF	TRAJ11
47	0.0479597	bTRAV14c	CALNADNNNNLRF	TRAJ43		9	0.00944882	TRAV12d	CAVELALVF	TRAJ15
47	0.0479597	bTRAV12d	CAVELLRNNNLRF	TRAJ43		8	0.00839895	TRAV17a	CAPDLAS_AGYALHF	TRAJ41
47	0.0479597	bTRAV16a	CALASGWQLTF	TRAJ22		8	0.00839895	TRAVXf	CALMHTGGGNRLIF	TRAJ45
47	0.0479597	bTRAV12f	CAVGNTNRFYF	TRAJ21		8	0.00839895	TRAVXp	CALSDRGGGNRLIF	TRAJ45
47	0.0479597	bTRAV4a	CIGAGYNTLTF	TRAJ11		8	0.00839895	TRAV3f	CAVRRSTGYQKFVF	TRAJ8-1
46	0.0469393	bTRAVXb	CALSDRLSLTGTDNTRIFF	TRAJ31		8	0.00839895	TRAV25j	CI*GGSAYGKLMF	TRAJ52
46	0.0469393	bTRAV12b	CAVRKVLGRHSGNYKYVF	TRAJ40		8	0.00839895	TRAV25u	CMVRTLNNYKLTF	TRAJ20
46	0.0469393	bTRAV12d	CAVGAVNRTGSRTLTF	TRAJ5		8	0.00839895	TRAV25o	CAEE_KLIF	TRAJ23
46	0.0469393	bTRAV9g	CALSEADSGYNTLTF	TRAJ11		7	0.00734908	TRAVXo	CALSDPNYNQGGKLIF	TRAJ23
46	0.0469393	bTRAVYg	CAVEEGGSSLGRFYF	TRAJ18		7	0.00734908	TRAV20b	CAVQKPNAGNRFTF	TRAJ39
46	0.0469393	bTRAV13f	CAATDTGGAIGKLTF	TRAJ2		7	0.00734908	TRAVXb	CALEGGNALVF	TRAJ15
46	0.0469393	bTRDV1c	CALWE*R_GTGKLTF	TRAJ27		6	0.00629921	TRAV22d	CAVQLPAVAGGRGNYQWIW	TRAJ33
46	0.0469393	bTRAV26w	CVLHSGYNTPTF	TRAJ11		6	0.00629921	TRAV26ac	CVPREALYTGYQKLTF	TRAJ8-2
46	0.0469393	bTRAVXp	CALVEGYNTLTF	TRAJ11		6	0.00629921	TRAV29b	CAASLTRNFGNGLHL	TRAJ35
46	0.0469393	bTRAV26al	CTLRDNSYKLMF	TRAJ50		6	0.00629921	TRAV12b	CAVSDTGGGNRLIF	TRAJ45
46	0.0469393	bTRAV13f	CAAVEV_GKLTF	TRAJ27		6	0.00629921	TRAV3a	CAVSAFGTDKLNF	TRAJ3
46	0.0469393	bTRAVXx	CALSGWQLTF	TRAJ22		6	0.00629921	TRAV25b	CALPSGNTGRLTF	TRAJ37
45	0.0459188	bTRAV22aa	CAVQLPPLTTDGWGKLNF	TRAJ24		6	0.00629921	TRAV25u	CMGLSSSGWQLTF	TRAJ22
45	0.0459188	bTRAV23x	CAARTSGVYNKLTF	TRAJ4		5	0.00524934	TRDV1as	CVLRAGVSGANQLVF	TRAJ36
45	0.0459188	bTRAVXr	CALSDLSSRTLTF	TRAJ5		5	0.00524934	TRAV3e	CASLLQNNNNLRF	TRAJ43
45	0.0459188	bTRAV22ab	CAVQLEVYNKLTF	TRAJ4		5	0.00524934	TRAV38a	CACHNNAGNRFTF	TRAJ39
45	0.0459188	bTRAV3c	CAVRDGNYQWIW	TRAJ33		5	0.00524934	TRAVXm	CALRLSEGWQLTF	TRAJ22
44	0.0448984	bTRAV29c	CAGHQRLV_TSSYKQTF	TRAJ53		5	0.00524934	TRAVXn	CALSDQGGNALVF	TRAJ15
44	0.0448984	bTRAV3e	CAVRDEPGTDNTRIFF	TRAJ31		5	0.00524934	TRAV28a	CAVDGSGQGQLIF	TRAJ42
44	0.0448984	bTRAV3b	CAVRELSSGVYNKLTF	TRAJ4		5	0.00524934	TRAV12b	CAARTGGGNRLIF	TRAJ45
44	0.0448984	bTRAV12d	CAVDDYGGAANQLIF	TRAJ32		5	0.00524934	TRAV13j	CAARPNAGNRFTF	TRAJ39
44	0.0448984	bTRAV12d	CAVESRGSSLGRFYF	TRAJ18		5	0.00524934	TRAV2c	CALDNAGNRFTF	TRAJ39
44	0.0448984	bTRAV12f	CAVSVGDGAGKLTF	TRAJ27		5	0.00524934	TRAVXb	CALSVAGNGLHL	TRAJ35
44	0.0448984	bTRAV19c	CALMRGL_SCQLTF	TRAJ28		5	0.00524934	TRAV22u	CAVQLGSRTLTF	TRAJ5
44	0.0448984	bTRAV12b	CAGAQEKTDKLNF	TRAJ3		5	0.00524934	TRAVXk	CVYNKLTF	TRAJ4
44	0.0448984	bTRAV13b	CATGTGKLTF	TRAJ27		4	0.00419948	TRAVXp	CALSDPALNNYKLTF	TRAJ20
43	0.043878	bTRAV38b	CAYSEGTGGSAYGKLMF	TRAJ52		4	0.00419948	TRAVXi	CALSGPNFGNGLHL	TRAJ35
43	0.043878	bTRDV1as	CVLRAPVSGANQLVF	TRAJ36		4	0.00419948	TRAV23x	CAASGEQGGNALVF	TRAJ15
43	0.043878	bTRAV28b	CAVEIPPPGANQLVF	TRAJ36		4	0.00419948	TRAV12d	CAVEHRS_GNRLIF	TRAJ45
43	0.043878	bTRAVXp	CALSSRTSSYKQTF	TRAJ53		4	0.00419948	TRAV12d	CAPRGGAVGKLTF	TRAJ2
43	0.043878	bTRAV22d	CAVQMNTGSRTLTF	TRAJ5		4	0.00419948	TRAV3b	CAVGAGANQLVF	TRAJ36
43	0.043878	bTRAV21b	CAVAQLNAGYALHF	TRAJ41		4	0.00419948	TRAV13b	CAGLNAGNRFTF	TRAJ39
43	0.043878	bTRAV12f	CAGPGNSGYNTPTF	TRAJ11		3	0.00314961	TRAV10b	CVVGLNTGGSAYGKLMF	TRAJ52
43	0.043878	bTRAV12d	CAVEQEGGNALVF	TRAJ15		3	0.00314961	TRAV25f	CAEARLVE_SSYKQTF	TRAJ53
43	0.043878	bTRAV12b	CAANTGGGNRLIF	TRAJ45		3	0.00314961	TRAVYe	CAVEFYHLNNNNLRF	TRAJ43
43	0.043878	bTRAV22z	CAVRNAGYALHF	TRAJ41		3	0.00314961	TRAVXaa	CALSANFGNVLHL	TRAJ35
43	0.043878	bTRAV23x	CAASATGDKLIF	TRAJ34		3	0.00314961	TRAVXab	CALKQGGNALVF	TRAJ15
43	0.043878	bTRAV25f	CAERDGNYQWIW	TRAJ33		3	0.00314961	TRAV22u	CAVQINTNRFYF	TRAJ21
42	0.0428576	bTRAV12f	CAPLGSSGVYNKLTF	TRAJ4		3	0.00314961	TRAV29c	CAAHLI_NNLRF	TRAJ43
42	0.0428576	bTRAV2c	CALMSSNGNYQWIW	TRAJ33		3	0.00314961	TRAVXl	CALRGDNNLRF	TRAJ43
42	0.0428576	bTRAV25l	CAETSGTSSYKQTF	TRAJ53		3	0.00314961	TRAV3d	CAGRDKLIF	TRAJ34
42	0.0428576	bTRAV12d	CAVELAGTGKLTF	TRAJ27		2	0.00209974	TRAV12b	CAVSPAWGDGTGSYQLTF	TRAJ28
42	0.0428576	bTRAV3b	CAVRSWRDKLIF	TRAJ34		2	0.00209974	TRAVXg	CALSDRHWRGVYNKLTF	TRAJ4
42	0.0428576	bTRDV1bg	CAVYGGSRTLTF	TRAJ5		2	0.00209974	TRAV28b	CAVELLHSGNTGRLTF	TRAJ37
42	0.0428576	bTRAVXaa	CALRAGYALHF	TRAJ41		2	0.00209974	TRAV3f	CAVSDPWGGGNKLIF	TRAJ10
42	0.0428576	bTRAVXr	CATGGGNRLIF	TRAJ45		2	0.00209974	TRAV2f	CALMQGTGSYQLTF	TRAJ28
41	0.0418372	bTRAVXb	CALSDPTSGVYNKLTF	TRAJ4		2	0.00209974	TRAVXn	CALSDGGVGSQMQF	TRAJ1
41	0.0418372	bTRAVXr	CALSDRPQGGSERLLF	TRAJ57		2	0.00209974	TRAV12d	CAVDHYNQGGKLIF	TRAJ23
41	0.0418372	bTRAV25b	CAGTFADSGANQLVF	TRAJ36		2	0.00209974	TRAV12d	CAVDVTGGGNRLIF	TRAJ45
41	0.0418372	bTRAV17b	CAPDSRR_VGSQMQF	TRAJ1		2	0.00209974	TRAV12f	CAVASAGGGNRLIF	TRAJ45
41	0.0418372	bTRAV33a	CVLWEDPGYQKLTF	TRAJ8-2		2	0.00209974	TRAV12b	CAVTRGDGWGKLNF	TRAJ24
41	0.0418372	bTRAV3a	CAVSDMDGNYQWIW	TRAJ33		2	0.00209974	TRAV12f	CAVSSGTGSYQLTF	TRAJ28
41	0.0418372	bTRAV22o	CAGASSSSGWQLTF	TRAJ22		2	0.00209974	TRAV26aj	CVLREDGAGNRFTF	TRAJ39
41	0.0418372	bTRAV26u	CVRCLQGGSERLLF	TRAJ57		2	0.00209974	TRAV22t	CAVQLRRANRFYF	TRAJ21
41	0.0418372	bTRAV22ab	CAGLVT_GGKLIF	TRAJ23		2	0.00209974	TRAV22aa	CAVRSGNTGRLTF	TRAJ37
40	0.0408167	bTRAVXab	CALNDHSVSGFSSGQKLVF	TRAJ16		2	0.00209974	TRAVXs	CALCVNTNRFYF	TRAJ21
40	0.0408167	bTRAVXaa	CALSESGGGVGSQMQF	TRAJ1		2	0.00209974	TRAV16a	CARAEAGYALHF	TRAJ41
40	0.0408167	bTRAV12d	CAVERVF_SGQKLVF	TRAJ16		2	0.00209974	TRAV13b	CAGSGNTGRLTF	TRAJ37
40	0.0408167	bTRAV8l	CALYATGTGKLTF	TRAJ27		2	0.00209974	TRAV25o	CTHYNQGGKLIF	TRAJ23
40	0.0408167	bTRAV29b	CAASESGNYKYVF	TRAJ40		2	0.00209974	TRAV12f	CAPAQ_NNLRF	TRAJ43
40	0.0408167	bTRAV12d	CAVDTGGFKFVF	TRAJ9		2	0.00209974	TRAV12d	CAGELALVF	TRAJ15
40	0.0408167	bTRAV12f	CAVFSGSRTLTF	TRAJ5		2	0.00209974	TRAV22n	CAVDRFYL	TRAJ21
40	0.0408167	bTRAV13f	CAAYVTNRFYF	TRAJ21		1	0.00104987	TRAV38a	CAYSGPGL_GAGQKLVF	TRAJ54
39	0.0397963	bTRAV2f	CALPDRGSSLGRFYF	TRAJ18		1	0.00104987	TRAV12b	CAVRPGVF_GVYNKLTF	TRAJ4
39	0.0397963	bTRAVXg	CALSEVGSGQGQLIF	TRAJ42		1	0.00104987	TRAV26k	CILRDWIF_CVYNKLTF	TRAJ4
39	0.0397963	bTRAVXp	CALSDGGGAIGKLTF	TRAJ2		1	0.00104987	TRAV1a	FVVAQLYGGAAKQLIF	TRAJ32
39	0.0397963	bTRAV22t	CAVHAYNNAGNMFTF	TRAJ39		1	0.00104987	TRAVXg	CAPDETSGTSSYKQTF	TRAJ53
39	0.0397963	bTRAVXx	CALSLEW_SGDRLTF	TRAJ46		1	0.00104987	TRAV3c	CAVCRERVSNRDKLIF	TRAJ34
39	0.0397963	bTRAVXp	CALSGLTSSYKQTF	TRAJ53		1	0.00104987	TRAV4a	CIVRVPNNNAGNRFTF	TRAJ39
39	0.0397963	bTRAV3e	CAVRPWGGGNKLIF	TRAJ10		1	0.00104987	TRAVXp	CALSDLGY_PGRKLIF	TRAJ23
39	0.0397963	bTRAVYg	CAGPEFNAGYALHF	TRAJ41		1	0.00104987	TRAV3c	CVVRNYGVAANQLIF	TRAJ32
39	0.0397963	bTRAVXb	CALSPFGTDKLNF	TRAJ3		1	0.00104987	TRAV8l	CALCDDTGNNLKLIW	TRAJ38
39	0.0397963	bTRAV8g	CALSDDAGYALHF	TRAJ41		1	0.00104987	TRAVXg	CALSWDGGGGSQMQF	TRAJ1
39	0.0397963	bTRAV2f	CARIWGGGNKLIF	TRAJ10		1	0.00104987	TRAV2b	CALRGPGFGNDKLNL	TRAJ3
39	0.0397963	bTRAV20b	CAVPP_KLTF	TRAJ20		1	0.00104987	TRAVXi	CALRDGDIQGGKLIF	TRAJ23
38	0.0387759	bTRAV26u	CVLREAPPLTSGANQLVF	TRAJ36		1	0.00104987	TRAV3a	CAVRDQGGAANQLIF	TRAJ32
38	0.0387759	bTRAVXp	CALSDPLHRGAGQKLVF	TRAJ54		1	0.00104987	TRAV12a	CAVEPENSGYNTLTF	TRAJ11
38	0.0387759	bTRAV16a	CALVLMTTDGWGKLNF	TRAJ24		1	0.00104987	TRAV22q	CAVLSSP_NINNLRF	TRAJ43
38	0.0387759	bTRAVXab	CALNDWISNRDKLIF	TRAJ34		1	0.00104987	TRAVXaa	CALSDEG_AANQLIF	TRAJ32
38	0.0387759	bTRAV3e	CAVRDSPGVYNKLTF	TRAJ4		1	0.00104987	TRAV22z	CAVQLH*_SGWQLTF	TRAJ22
38	0.0387759	bTRAV29c	CAGHHEAGGGNRLIF	TRAJ45		1	0.00104987	TRAV22d	CAVRFWQ_GQGQLIF	TRAJ42
38	0.0387759	bTRAVXp	CALSVGGGNALVF	TRAJ15		1	0.00104987	TRAV25r	CVRSIRR_AIGKRTV	TRAJ2
38	0.0387759	bTRAV22o	CAAGDSGYNTPTF	TRAJ11		1	0.00104987	TRAV16a	CALAAGSSGWQLTF	TRAJ22
38	0.0387759	bTRAV25p	CAGPGQ_RTLTF	TRAJ5		1	0.00104987	TRAVXg	CALSDGTVSYLLTF	TRAJ28
38	0.0387759	bTRAV25b	CAGQEGWQLTF	TRAJ22		1	0.00104987	TRAV12c	CAVEQPQGGNALVF	TRAJ15
37	0.0377555	bTRAVXg	CALSDDSGTSSYKQTF	TRAJ53		1	0.00104987	TRAVXp	*ALSDRGGGNRLIF	TRAJ45
37	0.0377555	bTRAV26s	CVLREGRGAANQLIF	TRAJ32		1	0.00104987	TRAV22o	CAVQLDG_EASFVF	TRAJ9
37	0.0377555	bTRAVXg	CALSARMDTNRFYF	TRAJ21		1	0.00104987	TRAV26ah	CVPDHGC_ANQLIF	TRAJ32
37	0.0377555	bTRAV12d	CAVGPFGTDKLNF	TRAJ3		1	0.00104987	TRAVXk	CASALNAGYALHF	TRAJ41
37	0.0377555	bTRAVXq	CARPRGSRTLTF	TRAJ5		1	0.00104987	TRAV16b	CALGNQGENAVVF	TRAJ15
37	0.0377555	bTRAV22d	CAVQGGNYQWIW	TRAJ33		1	0.00104987	TRAV2f	CALIGGNTGRLTF	TRAJ37
37	0.0377555	bTRAV12f	CAVRDSYKLMF	TRAJ50		1	0.00104987	TRAV12b	CALRPGNTGRLTF	TRAJ37
36	0.0367351	bTRAV8l	CALCAKHGGAANQLIF	TRAJ32		1	0.00104987	TRAV9g	CALSGCADNQLIF	TRAJ32
36	0.0367351	bTRDV1c	CALPNNTGNNRKLIW	TRAJ38		1	0.00104987	TRAV23x	CEATAGGWGKLNF	TRAJ24
36	0.0367351	bTRAVXp	CALTRVFSESERLLF	TRAJ57		1	0.00104987	TRAV2d	VL*GGGAANQLIF	TRAJ32
36	0.0367351	bTRAV12b	CAGPTGGSAYGKLMF	TRAJ52		1	0.00104987	TRAV26am	CI*ET*_NNNLRF	TRAJ43
36	0.0367351	bTRAV26aj	CVPGALHGNYQWIW	TRAJ33		1	0.00104987	TRAV8l	CALYEGNYKYVF	TRAJ40
36	0.0367351	bTRAV41a	CAVEPGGAGQKLVF	TRAJ54		1	0.00104987	TRAVXn	CALKNFGNGLHL	TRAJ35
36	0.0367351	bTRAVXs	CALSDVE_GQKLVF	TRAJ16		1	0.00104987	TRAV38a	CGSGTGSYQRTV	TRAJ28
36	0.0367351	bTRAV22t	CAVSPGSGGKVIF	TRAJ44		1	0.00104987	TRAV26i	CVATTGTGKLTF	TRAJ27
36	0.0367351	bTRAV14e	CALSYNQGGKLIF	TRAJ23		1	0.00104987	TRAV8j	*ALSDYRDKLIF	TRAJ34
36	0.0367351	bTRAVXp	CALSDNSYKLMF	TRAJ50		1	0.00104987	TRAV13f	*AAQRSNNNLRF	TRAJ43
36	0.0367351	bTRAV12b	CAADNSYKLMF	TRAJ50		1	0.00104987	TRAV22b	YAPLNAGYALHF	TRAJ41
36	0.0367351	bTRAV29c	CAGHRDKLIF	TRAJ34		1	0.00104987	TRAVXaa	CALSGQ_NALVF	TRAJ15
35	0.0357147	bTRAV8n	CALNPLDTGGAIGKLTF	TRAJ2		1	0.00104987	TRAV28b	CAVDTT_YKLMF	TRAJ50
35	0.0357147	bTRAVXab	CALNDPGTGSYQLTF	TRAJ28		1	0.00104987	TRAV28b	CAVETT_YKLMF	TRAJ50
35	0.0357147	bTRAV12c	CAVEPGFSSGQKLVF	TRAJ16		1	0.00104987	TRDV1au	CALRNANRFYF	TRAJ21
35	0.0357147	bTRAVYa	CVVLSGTSSYKQTF	TRAJ53		1	0.00104987	TRAVXs	CALNDGGRFYF	TRAJ21
35	0.0357147	bTRAV3g	CAVRGYSGNYKYVF	TRAJ40		1	0.00104987	TRAV3a	CAVSRGNGLHL	TRAJ35
35	0.0357147	bTRAV23x	CAASDSGVYNKLTF	TRAJ4		1	0.00104987	TRAV3a	CAVSRGNVLHL	TRAJ35
35	0.0357147	bTRAV12d	CAVVPNAGNMFTF	TRAJ39		1	0.00104987	TRAV29c	CAGHPSNNLRF	TRAJ43
35	0.0357147	bTRAV12b	CAGAMDGNYQWIW	TRAJ33		1	0.00104987	TRAV25r	CPLDECNRLIF	TRAJ45
35	0.0357147	bTRAVXt	CALRGGGNKLIF	TRAJ10		1	0.00104987	TRAV38a	CARNSNNLRF	TRAJ43
35	0.0357147	bTRAVXg	CALSVGNYKLTF	TRAJ20
35	0.0357147	bTRAV12b	CAVSSNRDKLIF	TRAJ34
35	0.0357147	bTRAVXg	CALSVTGRLTF	TRAJ37
35	0.0357147	bTRAVYa	CVASL_NNLRF	TRAJ43
35	0.0357147	bTRAV12b	CAVEE_YKYVF	TRAJ40
34	0.0346942	bTRAV9g	CALSAYYNQGGKLIF	TRAJ23
34	0.0346942	bTRAVXg	CALRDTGGFKFVF	TRAJ9
34	0.0346942	bTRAV28a	CAVENGVYNKLTF	TRAJ4
34	0.0346942	bTRAV8n	CALDGWGKLNF	TRAJ24
33	0.0336738	bTRAV10b	CVVGAPSGGAIGKLTF	TRAJ2
33	0.0336738	bTRAV12d	CAVESAASGTGKLTF	TRAJ27
33	0.0336738	bTRAV29c	CAGPRTQ_AGYALHF	TRAJ41
33	0.0336738	bTRAVXb	CALSVEGGGNKLIF	TRAJ10
33	0.0336738	bTRAV3c	CAVSDQPMPNRFYF	TRAJ21
33	0.0336738	bTRAV3f	CAVNPDQGGNALVF	TRAJ15
33	0.0336738	bTRAVXb	CALLDGGVGSQMQF	TRAJ1
33	0.0336738	bTRAV3g	CAVRPTGTGKLTF	TRAJ27
33	0.0336738	bTRAV12b	CAAEHNAGNMFTF	TRAJ39
33	0.0336738	bTRAVXab	CALNGGQKLVF	TRAJ16
32	0.0326534	bTRAV5a	CATRAARPMNTGGAIGKLTF	TRAJ2
32	0.0326534	bTRAV12d	CAVELKFSSGQKLVF	TRAJ16
32	0.0326534	bTRAVXaa	CALSSPLGNYQWIW	TRAJ33
32	0.0326534	bTRAV14g	CTVSGGSGDRLTF	TRAJ46
32	0.0326534	bTRAV22t	CAVDSGYNTPTF	TRAJ11
31	0.031633	bTRAVXq	CALSDASLANYGGAANQLIF	TRAJ32
31	0.031633	bTRAVXr	CALSDRDTGGSAYGKLMF	TRAJ52
31	0.031633	bTRAV3f	CAVSGAEH_GYQKLTF	TRAJ8-2
31	0.031633	bTRAVXi	CALTSAGGGNRLIF	TRAJ45
31	0.031633	bTRAV8l	CALARAGGGNRLIF	TRAJ45
31	0.031633	bTRAV13f	CAARESSGQGQLIF	TRAJ42
31	0.031633	bTRAV12b	CAPTGFGTDKLNF	TRAJ3
31	0.031633	bTRAV12f	CAALPSGANQLVF	TRAJ36
30	0.0306126	bTRAV38b	CAYKVPGGSAYGKLMF	TRAJ52
30	0.0306126	bTRAVYe	CAVDPMSSGVYNKLTF	TRAJ4
30	0.0306126	bTRAV28a	CALPSSGNTGRLTF	TRAJ37
30	0.0306126	bTRAV22a	CAVDHTGGGNRLIF	TRAJ45
30	0.0306126	bTRAV3a	CAVSGGFGTDKLNF	TRAJ3
30	0.0306126	bTRAV13f	CAASARFGTDKLNF	TRAJ3
30	0.0306126	bTRAV12a	CAVPQGGSERLLF	TRAJ57
30	0.0306126	bTRAV13f	CAASLGGSYKLMF	TRAJ50
30	0.0306126	bTRAV3a	CAVSDGSYKLMF	TRAJ50
30	0.0306126	bTRAV12f	CAVRNTNRFYF	TRAJ21
29	0.0295921	bTRAVYa	CVVYWSLTGTGKLTF	TRAJ27
29	0.0295921	bTRAVXs	CALTRNWGGGNKLIF	TRAJ10
29	0.0295921	bTRAVXh	CALSTGGAIGKLTF	TRAJ2
29	0.0295921	bTRAV22d	CAASYNTNRFYF	TRAJ21
29	0.0295921	bTRAV25u	CMGGDP_NRFYF	TRAJ21
29	0.0295921	bTRAVYg	CAVDNYKLTF	TRAJ20
28	0.0285717	bTRAV25b	CAGPLRIY_GGFKFVF	TRAJ9
28	0.0285717	bTRAVXg	CALSGTGSAYGKLMF	TRAJ52
28	0.0285717	bTRAVXh	CALSKNNQGGKLIF	TRAJ23
28	0.0285717	bTRAV25v	CAEAWENNYKLTF	TRAJ20
27	0.0275513	bTRAV12a	CASSPRVL_SSGWQLTF	TRAJ22
27	0.0275513	bTRDV1an	CALWENGGSGQGQLIF	TRAJ42
27	0.0275513	bTRAV17b	CSPQG*_NTRIFF	TRAJ31
27	0.0275513	bTRAVXp	CALSDFGNVLHL	TRAJ35
27	0.0275513	bTRAV12f	CAVFSSGQKLVF	TRAJ16
27	0.0275513	bTRAV25v	CAAGTGSYQLTF	TRAJ28
27	0.0275513	bTRAV25f	CAE*PG_GKLIL	TRAJ23
27	0.0275513	bTRAVXp	CALK_ATHI	TRAJ8-2
26	0.0265309	bTRAV9g	CALSDPSSGTGSYQLTF	TRAJ28
26	0.0265309	bTRAV26ad	CVLRSLRGSSLGRFYF	TRAJ18
26	0.0265309	bTRAVXaa	CALSDLGQGFSIVF	TRAJ25
26	0.0265309	bTRAV12d	CAVEGNTNRFYF	TRAJ21
25	0.0255105	bTRAV12a	CAVEHEGTDGWGKLNF	TRAJ24
25	0.0255105	bTRAV12b	CAVTGGGGVGSQMQF	TRAJ1
25	0.0255105	bTRAV26aj	CVLIPGGVGSQMQF	TRAJ1
25	0.0255105	bTRAV25b	CAALWGC_ANQLIF	TRAJ32
25	0.0255105	bTRAVXg	CALSHQGGNALVF	TRAJ15
24	0.02449	bTRAV13b	CAASEMNTGSRTLTF	TRAJ5
24	0.02449	bTRAV22o	CAVLLSGNTGRLTF	TRAJ37
24	0.02449	bTRAV25b	CAGRPADGWGKLNF	TRAJ24
24	0.02449	bTRAV3f	CAVSGL_GNMFTF	TRAJ39
24	0.02449	bTRAV17a	CAPDPNRDKLIF	TRAJ34
24	0.02449	bTRAV3g	CAAPGVYNKLTF	TRAJ4
24	0.02449	bTRAV25b	CAGSDNSYKLMF	TRAJ50
23	0.0234696	bTRAV22o	CAVQLRMGGGSAYGKLMF	TRAJ52
23	0.0234696	bTRAV5b	CATRGRPGTGSYQLTF	TRAJ28
23	0.0234696	bTRAVYg	CAVEAWAGGAIGKLTF	TRAJ2
23	0.0234696	bTRDV1as	CVLRARTGSGGKVIF	TRAJ44
23	0.0234696	bTRAV12f	CAVTSHSGNTGRLTF	TRAJ37
23	0.0234696	bTRAV2b	CALRYTGGGNRLIF	TRAJ45
23	0.0234696	bTRAVXac	CALEPQV_GQKLVF	TRAJ54
23	0.0234696	bTRAV12d	CAVQRTGGFKFVF	TRAJ9
23	0.0234696	bTRAVXg	CALLGR_GNKLIF	TRAJ10
23	0.0234696	bTRAV12d	CAVERGRTRIFF	TRAJ31
23	0.0234696	bTRAVXl	CALSERDKLIF	TRAJ34
23	0.0234696	bTRAV25b	CPGGNKLIF	TRAJ10
22	0.0224492	bTRAV25b	CAGLGPEA_SLGRFYF	TRAJ18
22	0.0224492	bTRAVXg	CALSESGNNRKLIW	TRAJ38
22	0.0224492	bTRAV2b	CALKPSGVYNKLTF	TRAJ4
22	0.0224492	bTRAV8l	CALCDPGQGGLRF	TRAJ43
22	0.0224492	bTRAV2f	CALDDSGNYKYVF	TRAJ40
22	0.0224492	bTRAV12f	CAVVDNAGNMFTF	TRAJ39
22	0.0224492	bTRAV13b	CAASIAGNYKYVF	TRAJ40
22	0.0224492	bTRAV10b	CVVGG*_RDKLIF	TRAJ34
22	0.0224492	bTRAV3f	CAVSDLGRTLTF	TRAJ5
21	0.0214288	bTRAVXs	CALSDLRGGGNKLIF	TRAJ10
21	0.0214288	bTRAVXab	CALNGVNTGYQKLTF	TRAJ8-2
21	0.0214288	bTRAV14e	CALKRDSGNTGRLTF	TRAJ37
21	0.0214288	bTRAV26aj	CVLRVTFGTDKLNF	TRAJ3
21	0.0214288	bTRAV22w	CAVPPRNQGGKLIF	TRAJ23
21	0.0214288	bTRAV12d	CAGTLRFGTDKLNF	TRAJ3
21	0.0214288	bTRAV8n	CALNGVYNKLTF	TRAJ4
21	0.0214288	bTRAV3e	CAVIDNSYKLMF	TRAJ50
21	0.0214288	bTRAV25v	CAEEGGSERLLF	TRAJ57
21	0.0214288	bTRAV25v	CAEFYNNNLRF	TRAJ43
20	0.0204084	bTRAV25p	CAE*ILVV_AYGKLMF	TRAJ52
20	0.0204084	bTRAV38a	CAYSTGGSAYGKLMF	TRAJ52
20	0.0204084	bTRAV22o	CAVETGGSAYGKLMF	TRAJ52
20	0.0204084	bTRAV25v	CAGHHYGGAANQLIF	TRAJ32
20	0.0204084	bTRAV1a	CVVLEGGAANQLIF	TRAJ32
20	0.0204084	bTRAV22h	CAVQRDGNNRKLIW	TRAJ38
20	0.0204084	bTRAV3a	CASVGTGSYQLTF	TRAJ28
20	0.0204084	bTRAVYg	CAVMNSGYNTPTF	TRAJ11
20	0.0204084	bTRAV25v	CAEVRS_KLQIRL	TRAJ40
20	0.0204084	bTRAVXb	CALSASQKLTF	TRAJ8-2
20	0.0204084	bTRAVXp	CALSTDYKYVF	TRAJ40
20	0.0204084	bTRAV22d	CAVHRANQLVF	TRAJ36
20	0.0204084	bTRAV25b	CADPITRIFF	TRAJ31
19	0.019388	bTRAV12d	CAVDSGGYSGTGSYQLTF	TRAJ28
19	0.019388	bTRAV25p	CAGPPLWG_AANQLIF	TRAJ32
19	0.019388	bTRAV26s	RILRPGTGSYQLTF	TRAJ28
19	0.019388	bTRAV12f	CAVPTDGWGKLNF	TRAJ24
19	0.019388	bTRAV4b	CIVGDIGSRTLTF	TRAJ5
18	0.0183675	bTRAV26ad	CVLREAAI_GGGNKLIF	TRAJ10
18	0.0183675	bTRDV1as	CVLRADSGNTGRLTF	TRAJ37
18	0.0183675	bTRAVXr	CALSARGGAIGKLTF	TRAJ2
18	0.0183675	bTRAV2c	CALPESTGYQKFVF	TRAJ8-1
18	0.0183675	bTRAVXaa	CALSDSGVYNKLTF	TRAJ4
18	0.0183675	bTRAV2b	CALSRSGWQLTF	TRAJ22
18	0.0183675	bTRAV22t	CAVQLGNALVF	TRAJ15
18	0.0183675	bTRAV12f	CAGGYTNRFYF	TRAJ21
17	0.0173471	bTRAV26k	CILRGGIYNQGGKLIF	TRAJ23
17	0.0173471	bTRAVXb	CALSDGGGVYNKLTF	TRAJ4
17	0.0173471	bTRAV12f	CAVSPARGAIGKLTF	TRAJ2
17	0.0173471	bTRAV8l	CALWPGTGSYQLTF	TRAJ28
17	0.0173471	bTRAV12f	CAVSLDRDKLIF	TRAJ34
17	0.0173471	bTRAV2f	CALTGGFKFVF	TRAJ9
17	0.0173471	bTRAV29b	CAAGDTNRFYF	TRAJ21
16	0.0163267	bTRAV22s	CAVLLDGGVGSQMQF	TRAJ1
16	0.0163267	bTRAV3e	CAVRDDGTGSYQLTF	TRAJ28
16	0.0163267	bTRAV29b	CAASIDLDRDKLIF	TRAJ34
16	0.0163267	bTRAVXh	CALRDGNYQWIW	TRAJ33
15	0.0153063	bTRAVYg	CAVESGAGVYNKLTF	TRAJ4
15	0.0153063	bTRAV26w	CVLNRGSSLGRFYF	TRAJ18
15	0.0153063	bTRAV3f	CAVSYTGGGNRLIF	TRAJ45
15	0.0153063	bTRAV3a	CAVSDLISGQKLVF	TRAJ16
15	0.0153063	bTRAV10e	CVDNTGTGKLTF	TRAJ27
15	0.0153063	bTRAV26ad	CVLGRDKLIF	TRAJ34
15	0.0153063	bTRAV25u	CTELGNVLHL	TRAJ35
14	0.0142859	bTRAVXac	CALSDQTGGGNRLIF	TRAJ45
14	0.0142859	bTRAVXaa	CALRTGGSAYGKLMF	TRAJ52
14	0.0142859	bTRAV12a	CAVEPHTGSRTLTF	TRAJ5
14	0.0142859	bTRAV29b	CAAIGGGGNKLIF	TRAJ10
14	0.0142859	bTRAV13k	CAASDFGNGLHL	TRAJ35
14	0.0142859	bTRAVXaa	CALSDGNALVF	TRAJ15
13	0.0132654	bTRAV38c	CAYSGAKD_GTDKLNF	TRAJ3
13	0.0132654	bTRAVXh	CALSDDGSSGWQLTF	TRAJ22
13	0.0132654	bTRAVXg	CALRAYQGGNALVF	TRAJ15
13	0.0132654	bTRAVXr	CALRDTGSRTLTF	TRAJ5
13	0.0132654	bTRAV2f	CALMDGNYQWIW	TRAJ33
13	0.0132654	bTRAV22t	CAVDQGGNALVF	TRAJ15
13	0.0132654	bTRAV22aa	CAPHQGGNALVF	TRAJ15
12	0.012245	bTRAV26ah	CVLPRASL_NQGGKLIF	TRAJ23
12	0.012245	bTRAV12f	CAVTEMASGVYNKLTF	TRAJ4
12	0.012245	bTRAVXp	CAYQLLSGVYNKLTF	TRAJ4
12	0.012245	bTRAV2f	CALMGNNAGNMFTF	TRAJ39
12	0.012245	bTRAV17a	CAPVGGNNNNNLRF	TRAJ43
12	0.012245	bTRAVYg	CAVDQGNYQWIW	TRAJ33
12	0.012245	bTRAVXl	CASRGGNALVF	TRAJ15
11	0.0112246	bTRAVXl	CALSDLEV_SAYGKLMF	TRAJ52
11	0.0112246	bTRAV12b	CAVSIAGGSSLGRFYF	TRAJ18
11	0.0112246	bTRAV22p	CAVQLWD_GSYQLTF	TRAJ28
11	0.0112246	bTRAVXaa	CALNRGSSLGRFYF	TRAJ18
11	0.0112246	bTRAV12f	CAVQYGGAANQLIF	TRAJ32
11	0.0112246	bTRAV12b	CAVGEGGAIGKLTF	TRAJ2
11	0.0112246	bTRAV20e	CAVQMYQGGNALVF	TRAJ15
11	0.0112246	bTRAV12f	CGTSGTSSYKQTF	TRAJ53
11	0.0112246	bTRAV22b	CAVGHG_YQKLTF	TRAJ8-2
11	0.0112246	bTRAV8l	CALSSGTGKLTF	TRAJ27
11	0.0112246	bTRAV12f	CAVIDAGNMLTF	TRAJ39
11	0.0112246	bTRAV3c	CAVSDEGKLTF	TRAJ27
10	0.0102042	bTRAV26aj	CVLPLSGVYNKLTF	TRAJ4
10	0.0102042	bTRAV41a	CAVEISGNTGRLTF	TRAJ37
10	0.0102042	bTRAV29b	CALEKGTSSYKQTF	TRAJ53
10	0.0102042	bTRAV12f	CAVSMHGVYNKLTF	TRAJ4
10	0.0102042	bTRAV25u	CTDLRRS_IGKLTF	TRAJ2
9	0.00918377	bTRAV22aa	CAVDATSSSSGWQLTF	TRAJ22
9	0.00918377	bTRAVXm	CALSGGLNRDKLIF	TRAJ34
9	0.00918377	bTRAV22d	CAVVRWGGGNKLIF	TRAJ10
9	0.00918377	bTRAV2c	CALLLSM_GNRFTF	TRAJ39
9	0.00918377	bTRAV22n	CAVMARA_GGKVIF	TRAJ44
9	0.00918377	bTRAV26am	CILRDPA_GNVLHL	TRAJ35
9	0.00918377	bTRAVXp	CALRGSSGWQLTF	TRAJ22
9	0.00918377	bTRAV22ab	CAVRGGGFKFVF	TRAJ9
9	0.00918377	bTRAV13b	CAAGTNRFYF	TRAJ21
9	0.00918377	bTRAVYg	CAGWRTLTF	TRAJ5
8	0.00816335	bTRAV13b	CAATTTDGWGKLNF	TRAJ24
8	0.00816335	bTRAV25p	CAGHHSE_TNRFYF	TRAJ21
8	0.00816335	bTRAVXw	CALSGSGTGKLTF	TRAJ27
8	0.00816335	bTRAVYg	CAVFAYKLMF	TRAJ50
7	0.00714293	bTRAV8l	CALWNIGDTGSRTLTF	TRAJ5
7	0.00714293	bTRAV22o	CAVQLSWGGGSQMQF	TRAJ1
7	0.00714293	bTRAV12f	CAAPLTTDGWGKLNF	TRAJ24
7	0.00714293	bTRAV26ad	CVLGLSRFGTDKLNF	TRAJ3
7	0.00714293	bTRAV22d	CAVSDGGAANQLIF	TRAJ32
7	0.00714293	bTRAV22t	CAVRGGSSLGRFYF	TRAJ18
7	0.00714293	bTRAV3a	CAVVGTDGWGKLNF	TRAJ24
7	0.00714293	bTRAVYc	CAVEDHNAGNRFTF	TRAJ39
7	0.00714293	bTRAV12f	CAVERAAGGFKFVF	TRAJ9
7	0.00714293	bTRAV12b	CAVSILGNTGRLTF	TRAJ37
7	0.00714293	bTRAV29b	CALESFNSYKLMF	TRAJ50
7	0.00714293	bTRAV25u	CMGPDTGSRTLTF	TRAJ5
7	0.00714293	bTRAV8l	CALYGAGRALVF	TRAJ15
6	0.00612251	bTRAV3d	CAVSDSGAISGVYNKLTF	TRAJ4
6	0.00612251	bTRDV1g	CSLC*PSY_GGGNRLIF	TRAJ45
6	0.00612251	bTRAV33a	CVLWEDRFSSGQKLVF	TRAJ16
6	0.00612251	bTRDV1e	CALWKLRRGSGGKVIF	TRAJ44
6	0.00612251	bTRAVXw	CALSVSTASNRDKLIF	TRAJ34
6	0.00612251	bTRAV3f	CAVSDPAGTGSRTLTF	TRAJ5
6	0.00612251	bTRAV12b	CAVSWGEGGVGSQMQF	TRAJ1
6	0.00612251	bTRAVYg	CAVEDTGGAIGKLTF	TRAJ2
6	0.00612251	bTRAV12b	CAVSTDSGNTGRLTF	TRAJ37
6	0.00612251	bTRAV26u	CVLREAE_NTGRLTF	TRAJ37
6	0.00612251	bTRAVXp	CALIPDTGGFKFVF	TRAJ9
6	0.00612251	bTRAVYg	CAAFPTLNNYKLTF	TRAJ20
6	0.00612251	bTRAV12d	CAVVPNAGNRFTF	TRAJ39
6	0.00612251	bTRAV12f	CAVSSDGNYQWIW	TRAJ33
6	0.00612251	bTRAV12b	CAARLDNYKLTF	TRAJ20
6	0.00612251	bTRAV25f	CC*G_GLHL	TRAJ35
6	0.00612251	bTRAV8l	SYQKFVF	TRAJ8-1
5	0.00510209	bTRAV19c	CALSPQFGGGGSQMQF	TRAJ1
5	0.00510209	bTRAV23x	CAASAGSGTSSYKQTF	TRAJ53
5	0.00510209	bTRAV26r	CILREPGFSSGQKLVF	TRAJ16
5	0.00510209	bTRAV26i	CILREAGVYNTNRFYF	TRAJ21
5	0.00510209	bTRAV9g	CALSDAGTGTGKLTF	TRAJ27
5	0.00510209	bTRDV1ah	CTLSEGVSNRDKLIF	TRAJ34
5	0.00510209	bTRAVXr	CALNYGGGGSQMQF	TRAJ1
5	0.00510209	bTRAV23x	CAAPYWGGGNKLIF	TRAJ10
5	0.00510209	bTRAVXab	CAPEGGQ_GGKVIF	TRAJ44
5	0.00510209	bTRAV2f	CALPPGGGNRLIF	TRAJ45
5	0.00510209	bTRAV2g	CALPSNFGNGLHL	TRAJ35
5	0.00510209	bTRAV29b	CALEIGNTGRLTF	TRAJ37
5	0.00510209	bTRAV12b	CAVKHSGANQLVF	TRAJ36
5	0.00510209	bTRAV5b	YATRIFGTDKLNF	TRAJ3
5	0.00510209	bTRAV22ab	CAVQRYGNGLHL	TRAJ35
5	0.00510209	bTRAV13h	CAAALGTNRFYF	TRAJ21
5	0.00510209	bTRAV12f	CAATGTGKLTF	TRAJ27
4	0.00408167	bTRAVXz	CALSLPGTQGGSERLLF	TRAJ57
4	0.00408167	bTRAVXb	CAPHPSNTGGAIGKLTF	TRAJ2
4	0.00408167	bTRDV1e	CALWKLAGTGTGKLTF	TRAJ27
4	0.00408167	bTRAV3g	CAVRDRLTSGANQLVF	TRAJ36
4	0.00408167	bTRAV12d	CAVGEVNRTGSRTLTF	TRAJ5
4	0.00408167	bTRAVXq	CALSQPGL_NTNRFYF	TRAJ21
4	0.00408167	bTRAV25b	CAARFTTL_GNYKYVF	TRAJ40
4	0.00408167	bTRAV26i	CILRGIYQGGNALVF	TRAJ15
4	0.00408167	bTRAV26w	CVLREADDNTRIFF	TRAJ31
4	0.00408167	bTRAV3a	CAVSTWTGTGKLTF	TRAJ27
4	0.00408167	bTRAVXl	CALSEGAGNMFTF	TRAJ39
4	0.00408167	bTRAV12d	CAVLWGAANQLIF	TRAJ32
4	0.00408167	bTRAV23x	CAASGTGSYQLTF	TRAJ28
4	0.00408167	bTRAVXaa	CALTGGYNKLTF	TRAJ4
4	0.00408167	bTRAVXq	CALRGGNALVF	TRAJ15
4	0.00408167	bTRAV28b	CAVYGGNGLHL	TRAJ35
3	0.00306126	bTRAV22b	CAVLPGAPGANRDKLIF	TRAJ34
3	0.00306126	bTRAV28a	CAVEIELGGNTGRLTF	TRAJ37
3	0.00306126	bTRAV12d	CAVELSAGTVYQKLTF	TRAJ8-2
3	0.00306126	bTRAVXz	CALSDRLPGTGKLTF	TRAJ27
3	0.00306126	bTRAV12d	CAVESRGSSLGMFYF	TRAJ18
3	0.00306126	bTRAV2f	CALREGQGFSIVF	TRAJ25
3	0.00306126	bTRAVXg	CALSDGVNYKYVF	TRAJ40
3	0.00306126	bTRAVXg	CALSEARGNGLHL	TRAJ35
3	0.00306126	bTRAV12f	CAVSRQGGNALVF	TRAJ15
3	0.00306126	bTRAV25r	CTG*FSSGQKLVF	TRAJ16
3	0.00306126	bTRAVXe	CALPEDNYKLTF	TRAJ20
3	0.00306126	bTRAV2g	CALNTGYQKLTF	TRAJ8-2
3	0.00306126	bTRAV28b	CAVELGNYQWIW	TRAJ33
3	0.00306126	bTRAV3e	CAVREAGNRFTF	TRAJ39
3	0.00306126	bTRAV38e	CALYSGNYKYVF	TRAJ40
3	0.00306126	bTRAVYb	CVELSA_DKLNF	TRAJ3
3	0.00306126	bTRAV12f	CAARSA_DKLNF	TRAJ3
3	0.00306126	bTRAV25u	CTERGNVLHL	TRAJ35
2	0.00204084	bTRAV25u	CTWRARELW_GAANQLIF	TRAJ32
2	0.00204084	bTRAV26ad	CVLREAAI_*GGNKLIF	TRAJ10
2	0.00204084	bTRAV2b	CALRPPGGGAIGKLTF	TRAJ2
2	0.00204084	bTRAVXp	CAYQLLSGGYNKLTF	TRAJ4
2	0.00204084	bTRAVXab	CALALNYNQGGKLIF	TRAJ23
2	0.00204084	bTRAVXl	CALSDERGAGQKLVF	TRAJ54
2	0.00204084	bTRAV12d	CAVDDYGGADNQLIF	TRAJ32
2	0.00204084	bTRAV22q	CAVLLTT_GGNALVF	TRAJ15
2	0.00204084	bTRAVXaa	CALSDLP_GGNALVF	TRAJ15
2	0.00204084	bTRAVYg	CAVRGFSSGQKLVF	TRAJ16
2	0.00204084	bTRAV9k	CALFPAGGFKFVF	TRAJ9
2	0.00204084	bTRAV22ab	CAVQLEGYNKLTF	TRAJ4
2	0.00204084	bTRAV22o	CAAPSGNTGRLTF	TRAJ37
2	0.00204084	bTRAV12d	CEVELAGTGKLTF	TRAJ27
2	0.00204084	bTRAV12f	CETTSGVYNKLTF	TRAJ4
2	0.00204084	bTRAVXa	CAPIQ*_NNNLRF	TRAJ43
2	0.00204084	bTRAVXi	CALSPSGWQLTF	TRAJ22
2	0.00204084	bTRAV22ac	CAVQRGGSQLVF	TRAJ36
2	0.00204084	bTRAV3e	CAASSSGWQLTF	TRAJ22
2	0.00204084	bTRAV3g	CAAPGGYNKLTF	TRAJ4
2	0.00204084	bTRAV26i	CVSWDGNYQWIW	TRAJ33
2	0.00204084	bTRAV13h	CAAYGTNRFYF	TRAJ21
2	0.00204084	bTRAV22w	CAVQL_GQLTF	TRAJ22
2	0.00204084	bTRAV26s	CVLLINNLRF	TRAJ43
2	0.00204084	bTRAV25u	CTELGNGLHL	TRAJ35
2	0.00204084	bTRAV3e	CAGNNNLRF	TRAJ43
1	0.00102042	bTRAV38b	CAYSASMNTGGGNRLIF	TRAJ45
1	0.00102042	bTRAV12d	CAVEPSMAPGNNRKLIW	TRAJ38
1	0.00102042	bTRAV25v	CAEAPQNYGGAANQLIF	TRAJ32
1	0.00102042	bTRAV38b	CLQWAGGN_LNNYKLTF	TRAJ20
1	0.00102042	bTRAV26ah	CVLPRASS_NQGGKLIF	TRAJ23
1	0.00102042	bTRAV12f	CPVTEMASGVYNKLTF	TRAJ4
1	0.00102042	bTRAV8l	CALRNIGDTGSRTLTF	TRAJ5
1	0.00102042	bTRAVXl	CALSDTSSDGWGKLNF	TRAJ24
1	0.00102042	bTRAV12b	CAVSWGEGGVGSQMQF	TRAJ1
1	0.00102042	bTRAV26k	CILRGGIYNQGGKLIS	TRAJ23
1	0.00102042	bTRAV4a	CIVTGDGGSAYGKLMF	TRAJ52
1	0.00102042	bTRAV25b	CAARYWR*_A*GKLMF	TRAJ52
1	0.00102042	bTRDV1as	CVLRTDSGNTGRLTF	TRAJ37
1	0.00102042	bTRAVXp	CAYQLLSVVYNKLTF	TRAJ4
1	0.00102042	bTRAV22s	CAVLLDGGVGS*MQF	TRAJ1
1	0.00102042	bTRAV3e	CAVMDDGTGSYQLTF	TRAJ28
1	0.00102042	bTRAV12b	CAVSTDLGNTGRLTF	TRAJ37
1	0.00102042	bTRAV9g	CALGGGEGQGFSIVF	TRAJ25
1	0.00102042	bTRAVXs	CALSDGG_AIGKLTF	TRAJ2
1	0.00102042	bTRAV38b	CAYSGRTGGNRLIF	TRAJ45
1	0.00102042	bTRAV2f	CALIRSTGYQKLTF	TRAJ8-2
1	0.00102042	bTRAVXac	CALSGRQVWGGSTF	TRAJ18
1	0.00102042	bTRAVXg	CALSDRLYTGRHTF	TRAJ37
1	0.00102042	bTRAVXd	CALSALTGYNTLTF	TRAJ11
1	0.00102042	bTRAVXs	CARSDQNKGGKLIF	TRAJ23
1	0.00102042	bTRAV22x	CAVLLSSSGWQLTF	TRAJ22
1	0.00102042	bTRAV22s	CAVQLGNAGNMFTF	TRAJ39
1	0.00102042	bTRAV3f	CAVSYTGGGNRLIF	TRAJ45
1	0.00102042	bTRAV3a	CAVSDLISSQKLVF	TRAJ16
1	0.00102042	bTRAV3e	CAVRHPDGWGKLNF	TRAJ24
1	0.00102042	bTRAV9g	CALPRDNQGGKRIF	TRAJ23
1	0.00102042	bTRAV12d	CAVELVLNYYKLTF	TRAJ20
1	0.00102042	bTRAV12c	CAVKGWGGGNKRIV	TRAJ10
1	0.00102042	bTRAV12f	CAVQCGGAANQLIF	TRAJ32
1	0.00102042	bTRAV22n	CNVPPSGVYNKLTF	TRAJ4
1	0.00102042	bTRAV25b	CMGNYGGAANQLIF	TRAJ32
1	0.00102042	bTRAV26k	RILRPGTVSYQLTF	TRAJ28
1	0.00102042	bTRAVXq	CALRGGS_PGKLMF	TRAJ52
1	0.00102042	bTRAV25s	CAEIELT_WGKLNF	TRAJ24
1	0.00102042	bTRAV10b	CVVCAYNTNRCYF	TRAJ21
1	0.00102042	bTRAV38d	CAYSGPNRDKLIF	TRAJ34
1	0.00102042	bTRAV28a	CALLGFGTDKLNF	TRAJ3
1	0.00102042	bTRAV2f	CALMNTGYQKLTF	TRAJ8-2
1	0.00102042	bTRAV2a	CALSPRDGYTPTF	TRAJ11
1	0.00102042	bTRAV2b	CAPQNTGYQKLTF	TRAJ8-2
1	0.00102042	bTRAV2f	CAPTWGGGNKLIF	TRAJ10
1	0.00102042	bTRAV22n	CAVQRIGTGKLTF	TRAJ27
1	0.00102042	bTRAV13h	CAARAGVYNKLTF	TRAJ4
1	0.00102042	bTRAV29c	CAGAYSGNYKYVF	TRAJ40
1	0.00102042	bTRAV25v	CADSDSGNYKYGF	TRAJ40
1	0.00102042	bTRAV8l	CDLCDPGQGGLRF	TRAJ43
1	0.00102042	bTRAV12f	CEVVDNAGNMFTF	TRAJ39
1	0.00102042	bTRAV12f	CEVPTDGWGKLNF	TRAJ24
1	0.00102042	bTRAV26ah	CVPRMDGNYQWIW	TRAJ33
1	0.00102042	bTRAV3f	CAVSGL_GNMFTC	TRAJ39
1	0.00102042	bTRDV1ah	CALHLC_TNRFYF	TRAJ21
1	0.00102042	bTRAVXp	CALSDCGNGLHL	TRAJ35
1	0.00102042	bTRAV22t	CAVDQGGDALVF	TRAJ15
1	0.00102042	bTRAV22d	CAVRDGTGKLTF	TRAJ27
1	0.00102042	bTRAVYg	CAVDQGNDQWIW	TRAJ33
1	0.00102042	bTRAV12c	CAVAGGYNKLTF	TRAJ4
1	0.00102042	bTRAV12f	CAVFSSGQRLVF	TRAJ16
1	0.00102042	bTRAV12f	CAVCSSGQKLVF	TRAJ16
1	0.00102042	bTRAV25f	CAGVKA_YQWIW	TRAJ33
1	0.00102042	bTRAV25f	CAILAT_RKLIW	TRAJ38
1	0.00102042	bTRAV25b	CAGSGQ_YQWIW	TRAJ33
1	0.00102042	bTRAVXp	CALIGGFKFVF	TRAJ9
1	0.00102042	bTRAVXl	CASMGGNALVF	TRAJ15
1	0.00102042	bTRAV26m	CVSADRDKLIF	TRAJ34
1	0.00102042	bTRAVYa	GGAS*_NNRRV	TRAJ43
1	0.00102042	bTRAV8l	CAQRE_NRFYF	TRAJ21
1	0.00102042	bTRAVXaa	CALSNTRIFF	TRAJ31
1	0.00102042	bTRAV25f	ITSGANQLVF	TRAJ36

## Sheet: Data S1c non-MAIT TRB
Supplementary Data 1C. Non-MAIT cell (CD8+ human MR1-5-OP-RU tetramer-) TRB sequences obtained from high throughput TCR sequencing of non-MAIT cells sorted from PBMC (n=4).
Cow 1						Cow 2						Cow 3						Cow 4
Clone count	% of clones	V gene hit with best score	CDR3 amino acid sequence	J gene hit with best score		Clone count	% of clones	V gene hit with best score	CDR3 amino acid sequence	J gene hit with best score		Clone count	% of clones	V gene hit with best score	CDR3 amino acid sequence	J gene hit with best score		Clone count	% of clones	V gene hit with best score	CDR3 amino acid sequence	J gene hit with best score
557	0.688836	TRBV13al	CASSWGFGDPTQYF	TRBJ3.4		403	1.2084	TRBV30a	CAWRASGGQNTDTQYF	TRBJ3.4		804	1.64118	TRBV7a	CASSLTSRANSYEQYF	TRBJ3.7		2782	3.37962	TRBV20b	CGAPKGGEQYF	TRBJ3.7
506	0.625765	TRBV12b	CASSPPGDTQPLYF	TRBJ3.2		371	1.11244	TRBV7a	CASSPKFRGYTYGELHF	TRBJ3.1		495	1.01043	TRBV4a	CASSSIAATGGGLQYF	TRBJ3.5		1691	2.05425	TRBV20c	CSAAILGEQYF	TRBJ3.7
480	0.593611	TRBV30a	CAWRTSGPSYEQYF	TRBJ3.7		369	1.10645	TRBV30a	CAWSQRQNYEEQHF	TRBJ2.1		479	0.977771	TRBV28a	CASSGRLGGLQIQYF	TRBJ3.5		1522	1.84895	TRBV7a	CASSPIRDSRSNNPLYF	TRBJ3.3
342	0.422948	TRBV6i	CASSYSGGKSWIQYF	TRBJ3.5		335	1.0045	TRBV30a	CAWSPRHNNPLYF	TRBJ3.3		399	0.814469	TRBV7a	CASSPRVGGGADNPLYF	TRBJ3.3		1080	1.312	TRBV9ah	CASSEDRSTARTDTQYF	TRBJ3.4
339	0.419238	TRBV6i	CASSRRDSGDRLYF	TRBJ1.3		243	0.728636	TRBV30a	CARGDSRAMSTQIQYF	TRBJ3.5		345	0.70424	TRBV28a	CATGGVGQSYEQYF	TRBJ3.7		992	1.2051	TRBV9ac	CASSQDIWGGDNPLYF	TRBJ3.3
318	0.393267	TRBV20c	CGAKVLNSYEQYF	TRBJ3.7		221	0.662669	TRBV20a	CGFPSGRLGVENTQPLYF	TRBJ3.2		336	0.685868	TRBV20c	CGAHNSGSNNPLYF	TRBJ3.3		630	0.765334	TRBV7a	CASSPTIRGGASNNPLYF	TRBJ3.3
295	0.364824	TRBV4a	CASSSRSSGDNDPLYF	TRBJ3.3		218	0.653673	TRBV28a	CASRDSTYEQYF	TRBJ3.7		327	0.667497	TRBV21d	CASRDSGYTQPLYF	TRBJ3.2		557	0.676652	TRBV21d	CASSQSTSGGIWSQPLYF	TRBJ3.2
290	0.35864	TRBV20b	CGAGTSLMNTQPLYF	TRBJ3.2		216	0.647676	TRBV20d	CGARPTDMNTEVFF	TRBJ1.1		308	0.628713	TRBV26a	CASAPESNNPLYF	TRBJ3.3		471	0.572178	TRBV6b	CASSYSGGHGELHF	TRBJ2.1
286	0.353693	TRBV29d	CSAQKDWGVTDTQYF	TRBJ3.4		186	0.557721	TRBV15a	CASSGWDRSTQIQYF	TRBJ3.5		276	0.563392	TRBV24a	CASSDRGTQPLYF	TRBJ3.2		427	0.518726	TRBV9ah	CASSVLGGLTQPLYF	TRBJ3.2
262	0.324013	TRBV19s2a	CSGDSSNNPLYF	TRBJ3.3		166	0.497751	TRBV30a	CAWREVRGGTYEQYF	TRBJ3.7		271	0.553185	TRBV9o	CASSQDVGEINNPLYF	TRBJ3.3		400	0.485926	TRBV20c	CSASYLGEQYF	TRBJ3.7
248	0.306699	TRBV7a	CASSPLETAGNNPLYF	TRBJ3.3		161	0.482759	TRBV28a	CASRGQRSYGELHF	TRBJ3.1		268	0.547062	TRBV21h	CASSLLPEGTGGPDTQYF	TRBJ3.4		375	0.455556	TRBV9ae	CASSLRAVSGELHF	TRBJ2.1
242	0.299279	TRBV20c	CSARWGLDTQPLYF	TRBJ3.2		150	0.449775	TRBV30a	CAWRTSGGAGGELHF	TRBJ2.1		262	0.534814	TRBV9ae	CASSQERGADYEQYF	TRBJ3.7		360	0.437334	TRBV7a	CASSPWGQQGENTQPLYF	TRBJ3.2
230	0.284439	TRBV9c	CASSALRPLDPLYF	TRBJ3.3		149	0.446777	TRBV4a	CASGTEARNTEVFF	TRBJ1.1		252	0.514401	TRBV6t	CASSTFGGGRNNPLYF	TRBJ3.3		350	0.425186	TRBV21o	CASSQSQQSNPLYF	TRBJ3.3
228	0.281965	TRBV30a	CAWSLSHGNTQPLYF	TRBJ3.2		148	0.443778	TRBV9q	VPAAWGL_NDPLYF	TRBJ3.3		240	0.489906	TRBV9ae	CASSRETSGDYEQYF	TRBJ3.7		344	0.417897	TRBV21d	CASSSRDSNNPLYF	TRBJ3.3
223	0.275782	TRBV26a	CASSTGGLSQSTQYF	TRBJ2.3		146	0.437781	TRBV30a	CAWSLMVGGLRYGELHF	TRBJ2.1		229	0.467452	TRBV21o	CASSHRDSGYEQYF	TRBJ3.7		319	0.387526	TRBV9ah	CASSESDWVPAYRSNNPLYF	TRBJ3.3
223	0.275782	TRBV7a	CASSSQDEQYF	TRBJ3.7		142	0.425787	TRBV4a	CASSATTTGGSPLHF	TRBJ1.5		229	0.467452	TRBV30a	CAWKQGSSNPLYF	TRBJ3.3		316	0.383882	TRBV30a	CARRRLRESTQIQYF	TRBJ3.5
221	0.273309	TRBV20d	CGATRETSGITSPLYF	TRBJ3.3		139	0.416792	TRBV9a	CASSQDGETNNPLYF	TRBJ3.3		215	0.438874	TRBV7a	CASSPSALGSGTRSYEQYF	TRBJ3.7		314	0.381452	TRBV26a	CASASRTSGTSYGELHF	TRBJ2.1
214	0.264652	TRBV4a	CASSWIGTQHGELHF	TRBJ2.1		136	0.407796	TRBV7a	CASSPGRGSQPLYF	TRBJ3.2		206	0.420503	TRBV21d	CASSQGIGTSNTQPLYF	TRBJ3.2		311	0.377808	TRBV6b	CASSYWHRGTQYF	TRBJ2.3
212	0.262178	TRBV9n	CASSPRTSGGNNPLYF	TRBJ3.3		136	0.407796	TRBV30a	CAWSLKRREQYF	TRBJ3.7		193	0.393966	TRBVXa	CTCSNRDGTYEQYF	TRBJ3.7		310	0.376593	TRBV4a	CASSRHYSRPLYF	TRBJ3.2
211	0.260942	TRBV30a	CAWSFDGRRSDTQYF	TRBJ3.4		132	0.395802	TRBV20c	CSASPHGTSERYF	TRBJ2.5		186	0.379677	TRBV26a	CASSDRGTQPLYF	TRBJ3.2		301	0.36566	TRBV21h	CASHATGQPPYEQYF	TRBJ3.7
211	0.260942	TRBV21d	CASMVGGGPTQPLYF	TRBJ3.2		131	0.392804	TRBV9ae	CASNSEVNTQPLYF	TRBJ3.2		183	0.373553	TRBV9ae	CASSQDEVGASSQSTQYF	TRBJ2.3		284	0.345008	TRBV24a	CASSPGQSVLRDWGTWTLYF	TRBJ2.4
204	0.252285	TRBV9g	CASSLYAGGSTLSTQPLYF	TRBJ3.2		128	0.383808	TRBV6b	CASRRTSTDTQYF	TRBJ3.4		181	0.369471	TRBV26a	CASSEGLRTSYEQYF	TRBJ3.7		281	0.341363	TRBV21o	CASSRKTMDSRGYEQYF	TRBJ3.7
200	0.247338	TRBV28a	CAIQFGTSNNPLYF	TRBJ3.3		126	0.377811	TRBV20c	CGASTGGHTQIQYF	TRBJ3.5		180	0.367429	TRBV6r	CASSYGTYLYEQYF	TRBJ3.7		281	0.341363	TRBV28a	CASSESGGWNAVQLYF	TRBJ2.2
198	0.244865	TRBV4a	CASSRDFGGGAKQYF	TRBJ3.7		125	0.374813	TRBV7a	CASSPTLGFGPSYGELHF	TRBJ3.1		176	0.359264	TRBV9ah	CASPRSQSTQYF	TRBJ2.3		267	0.324356	TRBV7a	CASSPSGPEMNTQPLYF	TRBJ3.2
198	0.244865	TRBV20d	CGARAGESQPLYF	TRBJ3.2		122	0.365817	TRBV30a	CAWRALGW_PSAVQLYF	TRBJ2.2		169	0.344975	TRBV21o	CASSPGQGDYEQYF	TRBJ3.7		267	0.324356	TRBV20d	CGALLLRSQGELHF	TRBJ2.1
196	0.242391	TRBV7a	CASSPTYSMSSYGELHF	TRBJ2.1		120	0.35982	TRBV6ah	CTCVWADR_GNTQPLYF	TRBJ3.2		168	0.342934	TRBV4a	CASSSVDSNRNNPLYF	TRBJ3.3		265	0.321926	TRBV6ab	QQLLQ_DRLYF	TRBJ1.3
191	0.236208	TRBV4a	CASSEDFGGLSTQPLYF	TRBJ3.2		116	0.347826	TRBV9n	CASSQARLESNNPLYF	TRBJ3.3		166	0.338852	TRBV9ae	CASSQDLVEGAGNPLYF	TRBJ3.3		230	0.279408	TRBV4a	CASSRAFGANEQYF	TRBJ3.7
190	0.234971	TRBV9ae	CASSQDLGIHYAVQLYF	TRBJ2.2		116	0.347826	TRBV28a	CASSEGGTINNPLYF	TRBJ3.3		164	0.334769	TRBV9n	CASSPGLGHVQLYF	TRBJ2.2		228	0.276978	TRBV9n	CASSSRGRTNNPLYF	TRBJ3.3
190	0.234971	TRBV20d	CGARDEAGGNTQPLYF	TRBJ3.2		116	0.347826	TRBV20b	CSHGALLMNTEVFF	TRBJ1.1		164	0.334769	TRBV20c	CSAHNSGSNNPLYF	TRBJ3.3		226	0.274548	TRBV9a	CASSPNMTSRYNSPLHF	TRBJ1.5
189	0.233734	TRBV7a	CASSPRGGLYEQYF	TRBJ3.7		113	0.338831	TRBV4a	CASSREVEFGGSRGELHF	TRBJ2.1		162	0.330686	TRBV7a	CASSFGQHDTQPLYF	TRBJ3.2		225	0.273334	TRBV7a	CASSLDNGVRGLSNNPLYF	TRBJ3.3
182	0.225078	TRBV20d	CGARDRGVGETLYF	TRBJ2.4		113	0.338831	TRBV30a	CAWSQTGGSRSTQYF	TRBJ2.3		161	0.328645	TRBV21d	CASSQSKNEQYF	TRBJ3.7		222	0.269689	TRBV15a	CATPNSGGSGNPLYF	TRBJ3.3
179	0.221368	TRBV20d	CGARSGDQSTQYF	TRBJ2.3		111	0.332834	TRBV6r	CASRLPGRSTQPLYF	TRBJ3.2		158	0.322521	TRBV12b	CASSAGLRTDTQYF	TRBJ3.4		222	0.269689	TRBV20a	CSARDYEGELHF	TRBJ2.1
178	0.220131	TRBV21d	CASSRETPRSNNPLYF	TRBJ3.3		110	0.329835	TRBV4a	CASKHSGGNSYEQYF	TRBJ3.7		154	0.314356	TRBV3a	CASSPGVGAVQLYF	TRBJ2.2		221	0.268474	TRBV9n	CASSQDHYEQYF	TRBJ3.7
174	0.215184	TRBV29d	CRAGGNNNPLYF	TRBJ3.3		106	0.317841	TRBV30a	CAWSRIGSGGASNNPLYF	TRBJ3.3		150	0.306191	TRBV9ae	CASSQGFSATQPLYF	TRBJ3.2		212	0.257541	TRBV6w	CASSRRKGDNPLYF	TRBJ3.3
167	0.206527	TRBV9o	CASSQDGRATSNNPLYF	TRBJ3.3		106	0.317841	TRBV20a	CSAGGEEQHF	TRBJ2.1		147	0.300067	TRBV26a	CASRIYDNPLYF	TRBJ3.3		211	0.256326	TRBV20d	CGAVMNSYTDTQYF	TRBJ3.4
162	0.200344	TRBV9n	CASSLGPLGGDTQYF	TRBJ3.4		102	0.305847	TRBV30a	CAWSLVTSGRTGDPLYF	TRBJ3.3		145	0.295985	TRBV9aa	CASSRQEIQYF	TRBJ3.5		209	0.253897	TRBV6b	CASSYPLNSYEQYF	TRBJ3.7
157	0.19416	TRBV30a	CAWRRGGERGELHF	TRBJ2.1		102	0.305847	TRBV4a	CASTSTSGGAGTQPLYF	TRBJ3.2		143	0.291902	TRBV7a	CASSLTSGGMNTQPLYF	TRBJ3.2		207	0.251467	TRBV3a	CASSALRDTTTGELHF	TRBJ2.1
154	0.19045	TRBV30a	CAWSLDGWGVGDGELHF	TRBJ2.1		102	0.305847	TRBV9ae	CASSQLYGTRTQPLYF	TRBJ3.2		142	0.289861	TRBV4a	CASSGDSGNSYEQYF	TRBJ3.7		207	0.251467	TRBVXa	CTCSKSGGEPEQYF	TRBJ3.7
153	0.189214	TRBV21d	CASSQSWTGGSFYEQYF	TRBJ3.7		101	0.302849	TRBV9ac	CASSLGTSNDPLYF	TRBJ3.3		137	0.279655	TRBV30a	CAWSPGEGMAWGTQYF	TRBJ2.3		204	0.247822	TRBV14a	CASSPGGGNNPLYF	TRBJ3.3
149	0.184267	TRBV9o	CASSQDVGGGDGNNPLYF	TRBJ3.3		100	0.29985	TRBV21d	CASSQSVGDMNTQPLYF	TRBJ3.2		135	0.275572	TRBV9ae	CASSPRFGGIWYEQYF	TRBJ3.7		201	0.244178	TRBV7a	CASSPTSAETLYF	TRBJ2.4
148	0.18303	TRBV21d	CASRQVGAPSYEQYF	TRBJ3.7		100	0.29985	TRBV6b	CASTGQPSDTQYF	TRBJ3.4		135	0.275572	TRBV29e	CSAAFSRDSLDGELHF	TRBJ2.1		200	0.242963	TRBV21d	CASSRYSSGTQIQYF	TRBJ3.5
142	0.17561	TRBV7a	CASSPGRGGGAGNPLYF	TRBJ3.3		99	0.296852	TRBV26a	CATGYDDPLYF	TRBJ3.3		133	0.27149	TRBV9aa	CASSQAGSGNTEVFF	TRBJ1.1		200	0.242963	TRBV20d	CGAPRRGGDKNPLYF	TRBJ3.3
142	0.17561	TRBV20a	CSARGYFGGGRNNPLYF	TRBJ3.3		98	0.293853	TRBV30a	CAWSRAGGAVDGELHF	TRBJ2.1		133	0.27149	TRBV12b	CASSKGSGAREQYF	TRBJ3.7		200	0.242963	TRBV6b	CASTIGASNNPLYF	TRBJ3.3
142	0.17561	TRBV20c	CGAPGGQGPGIQYF	TRBJ3.5		97	0.290855	TRBV5c	CASSLRADGHQSTQYF	TRBJ2.3		131	0.267407	TRBV4a	CASSRVIEGQIQYF	TRBJ3.5		199	0.241748	TRBV7a	CASSPSPHTQPLYF	TRBJ3.2
142	0.17561	TRBV29e	CSAKDGGGRDTQYF	TRBJ3.4		97	0.290855	TRBV20d	CGATTDSFNPLYF	TRBJ3.3		130	0.265366	TRBV6i	CASTSTPLPLYF	TRBJ3.3		199	0.241748	TRBV19s2a	CSGGMGTVNTEVFF	TRBJ1.1
141	0.174373	TRBV20b	CSAIETAGAGELHF	TRBJ2.1		97	0.290855	TRBV6b	CASSYSVKQVDF	TRBJ3.5		129	0.263324	TRBV6m	CASKGEAHGTQPLYF	TRBJ3.2		195	0.236889	TRBV5c	CASSLAGSGNNPLYF	TRBJ3.3
141	0.174373	TRBV6g	WLRQ_PLYF	TRBJ3.3		96	0.287856	TRBV26a	CASSSGTRTYGELHF	TRBJ2.1		129	0.263324	TRBV4a	CASSSDSSESYEQYF	TRBJ3.7		193	0.234459	TRBV3a	CASHDGGNTQPLYF	TRBJ3.2
140	0.173137	TRBV9n	CASSQELDSQSYEQYF	TRBJ3.7		96	0.287856	TRBV21o	CASSQSVAASYEQYF	TRBJ3.7		128	0.261283	TRBV7a	CASSPPPASAQIQYF	TRBJ3.5		187	0.227171	TRBV9n	CASSQGTAPYNSPLHF	TRBJ1.5
140	0.173137	TRBV30a	CAWSPSGR_QLEEQHF	TRBJ2.1		96	0.287856	TRBV20a	CGAPPPSRSYGELHF	TRBJ3.1		124	0.253118	TRBV9ag	CASSQDMTQPLYF	TRBJ3.2		185	0.224741	TRBV6b	CASRKGTPGNPLYF	TRBJ3.3
140	0.173137	TRBV9f	CASNIGASGNNPLYF	TRBJ3.3		95	0.284858	TRBV7a	CASSPRQANTQPLYF	TRBJ3.2		123	0.251077	TRBV6ad	CASRP_PLYF	TRBJ3.2		181	0.219882	TRBV20c	CSARESTGRHNPLYF	TRBJ3.3
140	0.173137	TRBV25a	CASGDDRGIHGELHF	TRBJ2.1		94	0.281859	TRBV9ac	CASSPGTAHSNNPLYF	TRBJ3.3		122	0.249035	TRBV6b	CASSYGSGGAGNNPLYF	TRBJ3.3		177	0.215022	TRBV6i	CASSYGSRASTDTQYF	TRBJ3.4
139	0.1719	TRBV28a	CATARTSGATQPLYF	TRBJ3.2		94	0.281859	TRBV29b	CSATNGGLTDTQYF	TRBJ3.4		119	0.242912	TRBV30a	CAWNGGGVTQPLYF	TRBJ3.2		176	0.213808	TRBV6ah	CTQARTSGPSTDTQYF	TRBJ3.4
139	0.1719	TRBV4a	CASSRTSSTDTQYF	TRBJ3.4		94	0.281859	TRBV4a	CASSNSMAAVHF	TRBJ2.1		119	0.242912	TRBV20c	CSAGDWEDTQYF	TRBJ3.4		175	0.212593	TRBV6ab	QQFTSG_EDPLYF	TRBJ3.3
138	0.170663	TRBV20d	CGARRPTGDPNNPLYF	TRBJ3.3		92	0.275862	TRBV30a	CAWIPGGGNAVQLYF	TRBJ2.2		117	0.238829	TRBV7a	CASSPRIGQPGIYNTQPLYF	TRBJ3.2		174	0.211378	TRBV26a	CASARGDSRDPLYF	TRBJ3.3
138	0.170663	TRBV20c	CSAYLRTENYEQYF	TRBJ3.7		91	0.272864	TRBV20d	CGARTSGYSNNPLYF	TRBJ3.3		117	0.238829	TRBV9ae	CASSQEWGLGTDTQYF	TRBJ3.4		173	0.210163	TRBV21o	CASSHLGLPYLEQYF	TRBJ3.7
137	0.169427	TRBV14a	CASSRDASGELHF	TRBJ2.1		90	0.269865	TRBV12b	CASSKDEGGGGDTQYF	TRBJ3.4		112	0.228623	TRBV26a	CASSPDIRNNPLYF	TRBJ3.3		169	0.205304	TRBV21o	CASSQYRLGQPLYF	TRBJ3.2
136	0.16819	TRBV21d	CASSSRTADTQIQYF	TRBJ3.5		88	0.263868	TRBV30a	CAWSLVHQDSRDGQHF	TRBJ2.1		112	0.228623	TRBV21o	CASSPGETDTQYF	TRBJ3.4		168	0.204089	TRBV7a	CASSQRRTPNAVQLYF	TRBJ2.2
136	0.16819	TRBVXa	CTCSNLRGGANEQYF	TRBJ3.7		88	0.263868	TRBV13al	CASSERLSGGSDPLYF	TRBJ3.3		111	0.226581	TRBV20b	CSAYFGGTLYGELHF	TRBJ2.1		167	0.202874	TRBV9ae	CASSRTGRPWNTEVFF	TRBJ1.1
135	0.166953	TRBV20d	CGARRIAAPGNPLYF	TRBJ3.3		88	0.263868	TRBV7a	CASSPRIRGALQYF	TRBJ3.5		111	0.226581	TRBV4a	CASSPQDSGYPLYF	TRBJ3.3		166	0.201659	TRBV20d	CGAPRGGVGDTYEQYF	TRBJ3.7
135	0.166953	TRBV9a	CASSHPGTDQIQYF	TRBJ3.5		87	0.26087	TRBV7a	CASSPTVGGGSNDPLYF	TRBJ3.3		110	0.22454	TRBV9a	CASSQDGGVRAGIQYF	TRBJ3.5		166	0.201659	TRBV6i	CASSYSGGAWQIQYF	TRBJ3.5
134	0.165716	TRBV12b	CASSKTLSGAGEQYF	TRBJ3.7		87	0.26087	TRBV5c	CASRGGDSNDPLYF	TRBJ3.3		108	0.220458	TRBV13al	CASSREILTAGRPGNPLYF	TRBJ3.3		165	0.200445	TRBV21o	CASSQYITDPGTNDRLYF	TRBJ1.3
134	0.165716	TRBV19s2a	CSEGFGPGHYEQYF	TRBJ3.7		87	0.26087	TRBV9g	CASSLGGESNPLYF	TRBJ3.3		107	0.218416	TRBV7a	CASSPLFRGPDGELHF	TRBJ2.1		165	0.200445	TRBV9ae	CASSWTSGGSNPLYF	TRBJ3.3
134	0.165716	TRBV20c	CGAQFRGATYEQYF	TRBJ3.7		86	0.257871	TRBV14a	CASSRAGTNTQPLYF	TRBJ3.2		107	0.218416	TRBV9r	CASSQDLTAGLSTQYF	TRBJ2.3		162	0.1968	TRBV28a	CASSNPPGGGGQDNPLYF	TRBJ3.3
134	0.165716	TRBV30a	CALRPLDGELHF	TRBJ2.1		86	0.257871	TRBV9ac	CASSPDSNSYEQYF	TRBJ3.7		106	0.216375	TRBV6b	CAAGGANNPLYF	TRBJ3.3		161	0.195585	TRBV26a	CASSETSGAVRPLYF	TRBJ3.3
133	0.16448	TRBV21d	CASSQSHSGGTQYF	TRBJ2.3		86	0.257871	TRBV4a	CASSIHTQPLYF	TRBJ3.2		105	0.214334	TRBV26a	CASAEDSRADTQYF	TRBJ3.4		161	0.195585	TRBV6b	CAIGLGGNPLYF	TRBJ3.3
133	0.16448	TRBV30a	CAWSRGGNDPLYF	TRBJ3.3		85	0.254873	TRBV6ab	QQSRGPA_SNNPLYF	TRBJ3.3		103	0.210251	TRBV7a	CASSPKLFGDSNNPLYF	TRBJ3.3		158	0.191941	TRBV21o	CASSPSTFGANNPLYF	TRBJ3.3
133	0.16448	TRBV28a	CASGSPTALYF	TRBJ3.2		85	0.254873	TRBV6i	CASNLLGGNDPLYF	TRBJ3.3		103	0.210251	TRBV21d	CASSPWTAGSYEQYF	TRBJ3.7		158	0.191941	TRBV20c	CSARSSGGYSSNPLYF	TRBJ3.3
131	0.162006	TRBV6b	CATASGATQPLYF	TRBJ3.2		83	0.248876	TRBV5c	CASSTEGGALLGQPLYF	TRBJ3.2		103	0.210251	TRBV6ac	CASSYPDSGGTEVFF	TRBJ1.1		158	0.191941	TRBV19b	CAAWPHQSHTDTQYF	TRBJ3.4
130	0.16077	TRBV9ae	CASSQFGQQDGELHF	TRBJ2.1		83	0.248876	TRBV21h	CASSQSGQQGGELHF	TRBJ2.1		103	0.210251	TRBV20c	CGAREIGAWDNPLYF	TRBJ3.3		158	0.191941	TRBV28a	CATSGWGVAYEQYF	TRBJ3.7
130	0.16077	TRBV9a	CASARGTQPLYF	TRBJ3.2		80	0.23988	TRBV6o	CASKEGQRYTQPLYF	TRBJ3.2		102	0.20821	TRBV7a	CASSPAGAGRQPLYF	TRBJ3.2		156	0.189511	TRBV21d	CAGSDSQGTQYF	TRBJ2.3
129	0.159533	TRBV19b	CAASPFGENTDTQYF	TRBJ3.4		79	0.236882	TRBV6b	CASSWRHSETLYF	TRBJ2.4		102	0.20821	TRBV9r	CASSHVSNNPLYF	TRBJ3.3		154	0.187082	TRBV28a	CASSEWGLGPDPLYF	TRBJ3.3
128	0.158296	TRBV21d	CASSLPDSVNPLYF	TRBJ3.3		78	0.233883	TRBV9aa	CASSQDGSAWGAEEQHF	TRBJ2.1		101	0.206169	TRBV29e	CSAGEGEQYF	TRBJ3.7		152	0.184652	TRBV6b	CASRTSSNNPLYF	TRBJ3.3
128	0.158296	TRBV4a	CASKARGAYGELHF	TRBJ2.1		75	0.224888	TRBV9ae	CASSQDWDIGGSSQPLYF	TRBJ3.2		100	0.204127	TRBV4a	CASRDRTSDDGELHF	TRBJ2.1		151	0.183437	TRBV21d	CASSQSQAIYEQYF	TRBJ3.7
127	0.15706	TRBV20a	CSASSLLGSGGTDTQYF	TRBJ3.4		74	0.221889	TRBV20a	CGARAGGSLLKQYF	TRBJ3.7		99	0.202086	TRBV26a	CASAESMGSSYGELHF	TRBJ3.1		150	0.182222	TRBV20c	CGASATASHPLYF	TRBJ3.3
127	0.15706	TRBV30a	CAWSMQGYDRLYF	TRBJ1.3		74	0.221889	TRBV30a	CAWWGTS_KYEQYF	TRBJ3.7		98	0.200045	TRBV21d	CASRQDFGGQNNPLYF	TRBJ3.3		149	0.181008	TRBV7a	CASTHSLGGSPYRADTQYF	TRBJ3.4
127	0.15706	TRBV30a	CAWSLRSDTQYF	TRBJ3.4		74	0.221889	TRBV9ac	CASSQYFDGELHF	TRBJ2.1		98	0.200045	TRBV4a	CASSNGWGVSGELHF	TRBJ2.1		149	0.181008	TRBV4a	CASGSPPGTGGSGSLYF	TRBJ3.2
126	0.155823	TRBV28a	CASTPSTSGGVLSYEQYF	TRBJ3.7		73	0.218891	TRBV15a	CASSATAYMNTQPLYF	TRBJ3.2		97	0.198004	TRBV21a	CASSLGDE_STDTQYF	TRBJ3.4		149	0.181008	TRBV30a	CAWSR_DTQYF	TRBJ3.4
126	0.155823	TRBV24a	CASNMGGLSNPLYF	TRBJ3.3		73	0.218891	TRBV9n	CASSPGTGNMQYF	TRBJ3.4		97	0.198004	TRBV30a	CAWSQDFGATDTQYF	TRBJ3.4		147	0.178578	TRBV9n	CASSQDRRGGHPLYF	TRBJ3.3
125	0.154586	TRBV21d	CASSQRASAASNPLYF	TRBJ3.3		72	0.215892	TRBV6x	CASRYQISGGASNPLYF	TRBJ3.3		97	0.198004	TRBV21d	CASSPPSPTETLYF	TRBJ2.4		146	0.177363	TRBV6b	CASSSKIKFVFGNNPLYF	TRBJ3.3
125	0.154586	TRBV20c	CSARAALTYNSPLHF	TRBJ1.5		72	0.215892	TRBV30a	CAPWGRDSAEIQYF	TRBJ3.5		97	0.198004	TRBV9ah	CASSEDRGEDTQYF	TRBJ3.4		145	0.176148	TRBV3a	CASSLTADPGHEQYF	TRBJ3.7
125	0.154586	TRBV28a	CASRYFGGVNPLYF	TRBJ3.3		72	0.215892	TRBV9o	CASSQESSGSTQYF	TRBJ3.4		97	0.198004	TRBV6ab	QQPEGV_NNPLYF	TRBJ3.3		144	0.174933	TRBV6w	CASSMCQGWVTDTQYF	TRBJ3.4
125	0.154586	TRBV12b	CASSKDREYEQYF	TRBJ3.7		72	0.215892	TRBV30a	CAWSLTGRKYF	TRBJ2.3		96	0.195962	TRBV20c	CSAHSRGDNNPLYF	TRBJ3.3		143	0.173719	TRBV6i	CASSYTGQYSSYEQYF	TRBJ3.7
125	0.154586	TRBV30a	CAWSPSNNPLYF	TRBJ3.3		71	0.212894	TRBV20a	CSARSDGQSTQYF	TRBJ2.3		96	0.195962	TRBV20b	CSGLRGYPLYF	TRBJ3.3		143	0.173719	TRBV21h	CASSQLHLPPDTQYF	TRBJ3.4
123	0.152113	TRBV12a	CASSKLWD_QFQIQYF	TRBJ3.5		70	0.209895	TRBV30a	CAWRSGRQFEEQHF	TRBJ2.1		95	0.193921	TRBV4a	CASSTRTASDNPLYF	TRBJ3.3		143	0.173719	TRBV12b	CASKEGDGTQIQYF	TRBJ3.5
123	0.152113	TRBV9ah	CASSEGPTNYGELHF	TRBJ2.1		70	0.209895	TRBV30a	CAWNFKGNPLYF	TRBJ3.3		95	0.193921	TRBV20b	CSAIHRDFRIQYF	TRBJ3.5		143	0.173719	TRBV12b	CASSTGGLSEQYF	TRBJ3.7
123	0.152113	TRBV28a	CASLGVGDPTDTQYF	TRBJ3.4		69	0.206897	TRBV6b	CASTTTSGISNNPLYF	TRBJ3.3		94	0.19188	TRBV7a	CASSLSGVDTDTQYF	TRBJ3.4		143	0.173719	TRBV19s2a	CSGGGRKEQYF	TRBJ3.7
121	0.14964	TRBV20a	CSARVFGGHYEQYF	TRBJ3.7		69	0.206897	TRBV21h	CASSQHRDIYYGELHF	TRBJ2.1		94	0.19188	TRBV21d	CASSLGGTSTQPLYF	TRBJ3.2		142	0.172504	TRBV9g	CASSQYSGDDTQPLYF	TRBJ3.2
121	0.14964	TRBV26a	CASSGLSEELHF	TRBJ2.1		69	0.206897	TRBV29d	CSASGSGATYEEQHF	TRBJ2.1		94	0.19188	TRBV12b	CASSNLGTTQGIQYF	TRBJ3.5		141	0.171289	TRBV4a	CASSREVIRGQARTQPLYF	TRBJ3.2
121	0.14964	TRBV20a	CSAREGEQHF	TRBJ2.1		68	0.203898	TRBV9a	CASSQVGSDSPLHF	TRBJ1.5		92	0.187797	TRBV21h	CASSSYGELHF	TRBJ3.1		139	0.168859	TRBV20a	CSAHLRGVLNPLYF	TRBJ3.3
120	0.148403	TRBV9r	CASSQDRENPLYF	TRBJ3.3		68	0.203898	TRBV19d	CAARDGNTEVFF	TRBJ1.1		91	0.185756	TRBV9ah	CASSDYFGENNPLYF	TRBJ3.3		139	0.168859	TRBV30a	CALPGPHGELHF	TRBJ2.1
119	0.147166	TRBV12a	CASSKMMIDFGGYSSNNPLYF	TRBJ3.3		67	0.2009	TRBV15a	CASSRDRAAGRTDTQYF	TRBJ3.4		91	0.185756	TRBV9ah	CASSEDWRGGEEQYF	TRBJ3.7		138	0.167645	TRBV4a	CASSSPGLRSRSHSYEQYF	TRBJ3.7
119	0.147166	TRBV20c	CSARTLTLGGGPNNPLYF	TRBJ3.3		66	0.197901	TRBV21o	CASSPAGQRDTQPLYF	TRBJ3.2		90	0.183715	TRBV28a	CASQTSGGASGELHF	TRBJ2.1		137	0.16643	TRBV26a	CASVLAYEQYF	TRBJ3.7
119	0.147166	TRBVXa	CTCSKFRGGYTDTQYF	TRBJ3.4		66	0.197901	TRBV6b	CASSSRKTATDTQYF	TRBJ3.4		90	0.183715	TRBV28a	CASSGTANNPLYF	TRBJ3.3		136	0.165215	TRBV5c	CASRYGLRGVDPQYF	TRBJ3.4
119	0.147166	TRBV30a	CAWSLRGVGNNPLYF	TRBJ3.3		65	0.194903	TRBV20c	CSARELGAQSTQYF	TRBJ2.3		90	0.183715	TRBV6ab	QRRST_EQYF	TRBJ3.7		136	0.165215	TRBV20c	CSGGWWRDNPLYF	TRBJ3.3
119	0.147166	TRBV9g	CASSQEPGGLNPLYF	TRBJ3.3		65	0.194903	TRBV26a	CASAQTADDPLYF	TRBJ3.3		89	0.181673	TRBV21o	CASSQYDSTEGNPLYF	TRBJ3.3		135	0.164	TRBV21d	CASSQSQQGGGNPLYF	TRBJ3.3
119	0.147166	TRBV21l	CASSPGGLNNPLYF	TRBJ3.3		64	0.191904	TRBV20a	CGAGPWDSIKSQSTQYF	TRBJ2.3		89	0.181673	TRBV30a	CAGDFGHGTDTQYF	TRBJ3.4		135	0.164	TRBV30a	CAWSPTFWDEQYF	TRBJ3.7
119	0.147166	TRBV4a	CASSKGSTQIQYF	TRBJ3.5		64	0.191904	TRBV5c	CASSLDTAGVGERYF	TRBJ2.5		89	0.181673	TRBV26a	CASSSVPGQPLYF	TRBJ3.2		134	0.162785	TRBV7a	CASSPHWWPGSNPLYF	TRBJ3.3
119	0.147166	TRBV20b	CNSMGGLNNPLYF	TRBJ3.3		64	0.191904	TRBV20b	CSASTGFTQPLYF	TRBJ3.2		89	0.181673	TRBV9c	CASKGGLNNPLYF	TRBJ3.3		134	0.162785	TRBV9r	CASSQDSPSAVQLYF	TRBJ2.2
118	0.145929	TRBV12b	CASSSQLGGVYEQYF	TRBJ3.7		63	0.188906	TRBV5c	CASSHSSGANNPLYF	TRBJ3.3		88	0.179632	TRBV20c	CSARATSGGYEQYF	TRBJ3.7		134	0.162785	TRBV20c	CSAPPRGLGNNPLYF	TRBJ3.3
118	0.145929	TRBV20c	CSASRDWGNNNPLYF	TRBJ3.3		63	0.188906	TRBV9ae	CASRGLGSHEIQYF	TRBJ3.5		88	0.179632	TRBV4a	CASSRDATWEQYF	TRBJ3.7		134	0.162785	TRBV24a	CASSERDSQIQYF	TRBJ3.5
117	0.144693	TRBV20d	CGARTSGGEGYKQVGNPLYF	TRBJ3.3		63	0.188906	TRBV6b	CASSLLPQPLYF	TRBJ3.2		88	0.179632	TRBV30a	CACRPL_YEQYF	TRBJ3.7		133	0.161571	TRBV20a	CSAGRHGLRAL	TRBJ3.5
117	0.144693	TRBV6b	CASSSSRGGLSNNPLYF	TRBJ3.3		62	0.185907	TRBV20b	CSARFVGGVVSNNPLYF	TRBJ3.3		87	0.177591	TRBV9q	VPAAKIYR_TSGNPLYF	TRBJ3.3		132	0.160356	TRBV26a	CASAPKAGFGLFTDTQYF	TRBJ3.4
117	0.144693	TRBV9n	CASSRPGNNPLYF	TRBJ3.3		62	0.185907	TRBV20a	CGSGFGGGRELHF	TRBJ2.1		87	0.177591	TRBV9n	CASSPGLGGDPQIQYF	TRBJ3.5		132	0.160356	TRBV9ah	CASSAPGDSEPDTQYF	TRBJ3.4
116	0.143456	TRBV20d	CGASRIASTAGQGELHF	TRBJ2.1		61	0.182909	TRBV5c	CASSLRGVVSTQYF	TRBJ2.3		87	0.177591	TRBV9n	CASSPSGVPDTQYF	TRBJ3.4		131	0.159141	TRBV3a	CASSYLMFGASNNPLYF	TRBJ3.3
116	0.143456	TRBV28a	CASRPQEGGVDTQYF	TRBJ3.4		61	0.182909	TRBV30a	CACRLGIEEQHF	TRBJ2.1		87	0.177591	TRBV5c	CASSSTSAYRELHF	TRBJ2.1		131	0.159141	TRBV21d	CASSRGEAVQLYF	TRBJ2.2
116	0.143456	TRBV12b	CASSMTSVTDTQYF	TRBJ3.4		60	0.17991	TRBV7a	CASSPTLGVGVPGDTQYF	TRBJ3.4		86	0.17555	TRBV20c	CSAYRTASTQPLYF	TRBJ3.2		130	0.157926	TRBV26a	CASAESGWDMNTQPLYF	TRBJ3.2
115	0.142219	TRBV26a	CASSESGLPWNEQYF	TRBJ3.7		60	0.17991	TRBV9ah	CASSPGIAEDTQPLYF	TRBJ3.2		86	0.17555	TRBV20c	CSAHYSGSNNPLYF	TRBJ3.3		130	0.157926	TRBV26a	CASADRLSNNPLYF	TRBJ3.3
115	0.142219	TRBV25a	CASGGGGGVDTQYF	TRBJ3.4		60	0.17991	TRBV9aa	CASSQDSREETLYF	TRBJ2.4		86	0.17555	TRBV6q	CTCGYSA_SNPLYF	TRBJ3.3		129	0.156711	TRBV9ae	CASSGINTDTQYF	TRBJ3.4
115	0.142219	TRBV29e	CSAGGTPPDTQYF	TRBJ3.4		59	0.176912	TRBV29e	CSAARDSNNPLYF	TRBJ3.3		86	0.17555	TRBV9ae	CASSQDSWDEQYF	TRBJ3.7		129	0.156711	TRBV6b	CASLAGSQSTQYF	TRBJ2.3
114	0.140983	TRBV9g	CASSHTESSKMNAVQLYF	TRBJ2.2		58	0.173913	TRBV6ac	CASSYGGGESYEEQHF	TRBJ2.1		85	0.173508	TRBV9ah	CASSEGPDGYTDTQYF	TRBJ3.4		129	0.156711	TRBV20b	CGAKASARELHF	TRBJ2.1
114	0.140983	TRBV7a	CASSPEDFGGGAYEQYF	TRBJ3.7		58	0.173913	TRBV6t	CASSLRRMNTQPLYF	TRBJ3.2		85	0.173508	TRBV9a	CASSQETAGGGELHF	TRBJ2.1		128	0.155496	TRBV15a	CASSEKGLTQIQYF	TRBJ3.5
114	0.140983	TRBV4a	CASSPAMGGGSTEELHF	TRBJ3.1		58	0.173913	TRBV9g	CASSQRTDAVQLYF	TRBJ2.2		85	0.173508	TRBV4a	CASSPLGVGLEEQYF	TRBJ3.7		127	0.154282	TRBV9j	CASSQAVRD_QDTQPLYF	TRBJ3.2
114	0.140983	TRBV20a	CSARDLVGGDNPLYF	TRBJ3.3		58	0.173913	TRBV25a	CASGDQVLYF	TRBJ3.5		84	0.171467	TRBV7a	CASSPKTGGVSGPLYF	TRBJ3.3		127	0.154282	TRBV9a	CASSFPLFGDAQIQYF	TRBJ3.5
114	0.140983	TRBV30a	CALLGGGHYGELHF	TRBJ3.1		57	0.170915	TRBV6o	CASSLPGNAVQLYF	TRBJ2.2		84	0.171467	TRBV9o	CASSQGVGRSYGELHF	TRBJ3.1		127	0.154282	TRBV29e	CSASRPGSSLAGELHF	TRBJ2.1
114	0.140983	TRBV20b	CGAYLYGGGNEQYF	TRBJ3.7		57	0.170915	TRBV9ac	CASSIDSIGGELHF	TRBJ2.1		84	0.171467	TRBV9ah	CASSEVSWVNAVQLYF	TRBJ2.2		127	0.154282	TRBV26a	CASDRTSSTQPLYF	TRBJ3.2
114	0.140983	TRBV20c	CGPTSGGDTQYF	TRBJ3.4		57	0.170915	TRBV20c	CSASATSGSYEQYF	TRBJ3.7		84	0.171467	TRBV26a	CASAVGFGQSTQYF	TRBJ2.3		127	0.154282	TRBV4a	CASSRFNANNPLYF	TRBJ3.3
113	0.139746	TRBV4b	CASS*RGQH_KFCNDPLYF	TRBJ3.3		57	0.170915	TRBV21d	CASSQSRADTQYF	TRBJ3.4		84	0.171467	TRBV20c	CSAHSAGSNNPLYF	TRBJ3.3		126	0.153067	TRBV9ah	CASSEQALSTQPLYF	TRBJ3.2
113	0.139746	TRBVXa	CTCSRAGDGAVQLYF	TRBJ2.2		57	0.170915	TRBV21h	CASSLGVSYEQYF	TRBJ3.7		82	0.167385	TRBV6o	CASRSYQGQGNNPLYF	TRBJ3.3		126	0.153067	TRBV6ab	QQFTSG_EGPLYF	TRBJ3.3
113	0.139746	TRBV7a	CASSQSRGDNPLYF	TRBJ3.3		56	0.167916	TRBV9n	CASRPGSGGTHGNNPLYF	TRBJ3.3		82	0.167385	TRBV30a	CAWSPDSGSTDTQYF	TRBJ3.4		125	0.151852	TRBV5c	CASSPIGQMNTQPLYF	TRBJ3.2
112	0.138509	TRBV9ae	CASSPDSRARDSPLHF	TRBJ1.5		56	0.167916	TRBV30a	CAWTTSGGAHGELHF	TRBJ2.1		82	0.167385	TRBV6ac	CASSLWGRSTDTQYF	TRBJ3.4		125	0.151852	TRBV9f	CASSDRTGQTQPLYF	TRBJ3.2
112	0.138509	TRBV9o	CASSQDENSPNDRLYF	TRBJ1.3		56	0.167916	TRBV9ae	CASSQDIDSFETLYF	TRBJ2.4		81	0.165343	TRBV4a	CASSSILRGDLEIQYF	TRBJ3.5		125	0.151852	TRBV6b	CASGSGGNNPLYF	TRBJ3.3
112	0.138509	TRBV9j	CASSQDGRDDNPLYF	TRBJ3.3		56	0.167916	TRBV7a	CASSRGSRDNPLYF	TRBJ3.3		81	0.165343	TRBV9a	CASSQDPRVDNPLYF	TRBJ3.3		124	0.150637	TRBV6ab	QQLPCGGP_QNNPLYF	TRBJ3.3
112	0.138509	TRBV21d	CASSQSRGQSTQYF	TRBJ2.3		55	0.164918	TRBV5c	CASSFPGQQERGELHF	TRBJ2.1		80	0.163302	TRBV9ae	CASSEDKGLRRYEQYF	TRBJ3.7		124	0.150637	TRBV20c	CSAPAGTTQIQYF	TRBJ3.5
111	0.137273	TRBV9i	CASSQEDRGYGELHF	TRBJ3.1		55	0.164918	TRBV7a	CASSRGVGTAGNLHF	TRBJ2.1		80	0.163302	TRBV30a	CAWSLVRLRADTQYF	TRBJ3.4		124	0.150637	TRBV20c	CSAVSNHYNPLYF	TRBJ3.3
111	0.137273	TRBV20a	CSARGDSRAPGGQYF	TRBJ3.5		55	0.164918	TRBV9n	CASSQDNSDSRVFF	TRBJ1.1		80	0.163302	TRBV21d	CASSHGGSASYEQYF	TRBJ3.7		123	0.149422	TRBV9n	CASSQDLRDFYEQYF	TRBJ3.7
111	0.137273	TRBV30a	CALEGGVTDTQYF	TRBJ3.4		55	0.164918	TRBV12a	CASSSSGDGELHF	TRBJ2.1		80	0.163302	TRBV9ae	CASSQTGGLNNPLYF	TRBJ3.3		123	0.149422	TRBV21d	CASSQYMNTQPLYF	TRBJ3.2
111	0.137273	TRBV12b	CASGQGGSNPLYF	TRBJ3.3		55	0.164918	TRBV20a	CGAAGTAYEEQHF	TRBJ2.1		80	0.163302	TRBV4a	CASSNLGIASYEQYF	TRBJ3.7		122	0.148208	TRBV21h	CASSQYGTAARGELHF	TRBJ2.1
111	0.137273	TRBV20b	CGAIEMNTEVFF	TRBJ1.1		54	0.161919	TRBV9aa	CASSQDLDPVRSNNPLYF	TRBJ3.3		80	0.163302	TRBV9ae	CASSPRRDQIQYF	TRBJ3.5		122	0.148208	TRBV30a	CAWSLSDWGIQPLYF	TRBJ3.2
110	0.136036	TRBV26a	CASSTSFGASSYGELHF	TRBJ2.1		54	0.161919	TRBV7a	CASSQGGGRNAVQLYF	TRBJ2.2		79	0.161261	TRBV7b	CASSPTGAGTAPSGDTQYF	TRBJ3.4		122	0.148208	TRBV20b	CGARGDHSTQPLYF	TRBJ3.2
110	0.136036	TRBVXa	CTCSKDLRGETQPLYF	TRBJ3.2		54	0.161919	TRBV9ae	CASSSVLGNAVQLYF	TRBJ2.2		79	0.161261	TRBV15a	CASSYQLGDPLTDTQYF	TRBJ3.4		122	0.148208	TRBV20c	CGIFGADNPLYF	TRBJ3.3
110	0.136036	TRBV30a	CAWKTEIMINPLYF	TRBJ3.3		54	0.161919	TRBV7a	CASSPTSDFGDPLYF	TRBJ3.3		79	0.161261	TRBV7a	CASSPGWGGTGSYEQYF	TRBJ3.7		121	0.146993	TRBV7b	CASSASGWSYEQYF	TRBJ3.7
110	0.136036	TRBV6o	CASSAGEISYEQYF	TRBJ3.7		54	0.161919	TRBV19d	CAASRQAHNNPLYF	TRBJ3.3		79	0.161261	TRBV21d	CASSQDRALNTQPLYF	TRBJ3.2		120	0.145778	TRBV4a	CASSRDRGWGRNSYEQYF	TRBJ3.7
110	0.136036	TRBV6b	CASSYGPGTEVFF	TRBJ1.1		54	0.161919	TRBV30a	CAWSPSGDGELHF	TRBJ2.1		79	0.161261	TRBV9ae	CASSEAMGGGQSTQYF	TRBJ2.3		120	0.145778	TRBV21b	CASRTPMNTQPLYF	TRBJ3.2
110	0.136036	TRBV20c	CSAQGGVNNPLYF	TRBJ3.3		54	0.161919	TRBV26a	CASSEAAGVQLYF	TRBJ2.2		79	0.161261	TRBV20d	CGATTDSRAGDTQYF	TRBJ3.4		119	0.144563	TRBVXa	CTCSKSRLEGELHF	TRBJ2.1
110	0.136036	TRBV20b	CSRPSVRGETQYF	TRBJ3.4		54	0.161919	TRBV6ab	QQGQQL_EEQHF	TRBJ2.1		79	0.161261	TRBV9ae	CASSLMNTQPLYF	TRBJ3.2		119	0.144563	TRBV20c	CSAPGGVAQQHF	TRBJ2.1
109	0.134799	TRBV20c	CSARDELRGMDNNPLYF	TRBJ3.3		53	0.158921	TRBV30a	CAWIGFGGG_YENSYEQYF	TRBJ3.7		78	0.159219	TRBV9ae	CASSQDLSGLRGTYEQYF	TRBJ3.7		118	0.143348	TRBV6ac	CASSSLLRDSRPYEQYF	TRBJ3.7
109	0.134799	TRBV20d	CGARGLRKGDGPLYF	TRBJ3.3		53	0.158921	TRBV4a	CASAQGLGFYEEQHF	TRBJ2.1		78	0.159219	TRBV26a	CASAEGQQRPSYEQYF	TRBJ3.7		118	0.143348	TRBV6w	CASSLTGQQLVQLYF	TRBJ2.2
109	0.134799	TRBV24a	CAIRQRNTQPLYF	TRBJ3.2		53	0.158921	TRBV20c	CSAKIIGGGTQIQYF	TRBJ3.5		78	0.159219	TRBV4a	CASSEFGGEINNPLYF	TRBJ3.3		118	0.143348	TRBV9ae	CASSRSYSTGGPLYF	TRBJ3.3
108	0.133563	TRBV7a	CASSPDFGVSTDTQYF	TRBJ3.4		53	0.158921	TRBV19s2a	CSGGIGTANTEVFF	TRBJ1.1		78	0.159219	TRBV9c	CASSESRGARDRLYF	TRBJ1.3		118	0.143348	TRBV9g	CASSLYDEQYF	TRBJ3.7
108	0.133563	TRBV7b	CASSPATGTAFRLHF	TRBJ2.1		53	0.158921	TRBV6b	CASSYSMGEATQYF	TRBJ2.3		77	0.157178	TRBV7b	CASSPTTGLGGGPDTQYF	TRBJ3.4		117	0.142133	TRBV6ac	CASSLWGVRATSHPRGNPLYF	TRBJ3.3
108	0.133563	TRBV20c	CGASAGTDHGELHF	TRBJ2.1		53	0.158921	TRBV20c	CGASTGGLLYEQYF	TRBJ3.7		77	0.157178	TRBV4b	CASSRGLIGGSSSDTQYF	TRBJ3.4		117	0.142133	TRBV7a	CASSPSGGGYSETLYF	TRBJ2.4
107	0.132326	TRBV20c	CSARVQSGGLSNNPLYF	TRBJ3.3		53	0.158921	TRBV30a	CAWRARSTDTQYF	TRBJ3.4		77	0.157178	TRBV4a	CASSRYLSGPNNPLYF	TRBJ3.3		117	0.142133	TRBV9c	CASSQDFRVRPLYF	TRBJ3.3
107	0.132326	TRBV30a	CAWSPTSGGSYEQYF	TRBJ3.7		53	0.158921	TRBV29e	CSVGTASYEQYF	TRBJ3.7		77	0.157178	TRBV9n	CASSRTSENSYEQYF	TRBJ3.7		117	0.142133	TRBVXa	CTCSKMASYEQYF	TRBJ3.7
107	0.132326	TRBV3a	CASSPKGGDGNPLYF	TRBJ3.3		52	0.155922	TRBV9n	CASSQDGLRGFGGEQYF	TRBJ3.7		77	0.157178	TRBV9ah	CASSDYHHPGQIQYF	TRBJ3.5		116	0.140919	TRBV9ah	CASSPNPPGGGNNPLYF	TRBJ3.3
107	0.132326	TRBV20b	CGANPATAGNQPLYF	TRBJ3.2		52	0.155922	TRBV21o	CASSPGMGRGTQPLYF	TRBJ3.2		77	0.157178	TRBV4a	CASSLEGLGTDTQYF	TRBJ3.4		116	0.140919	TRBV9a	CASSQGPLRAVYGELHF	TRBJ2.1
107	0.132326	TRBV28a	CASSEYGTANNPLYF	TRBJ3.3		52	0.155922	TRBV7a	CASSPPSSGAVGEQYF	TRBJ3.7		77	0.157178	TRBV4a	CASSRVDWGESTQYF	TRBJ2.3		116	0.140919	TRBV9g	CASSQERNRTSNNPLYF	TRBJ3.3
107	0.132326	TRBV20a	CGARVAPGRTQIQYF	TRBJ3.5		52	0.155922	TRBV7b	CASSPRQPETQPLYF	TRBJ3.2		77	0.157178	TRBV14a	CASSPDDAGSPLHF	TRBJ1.5		116	0.140919	TRBV6t	CASSRQDSREDTQYF	TRBJ3.4
107	0.132326	TRBV30a	CAWRGVGNAVQLYF	TRBJ2.2		52	0.155922	TRBV25a	CASGGRRDDRLYF	TRBJ1.3		77	0.157178	TRBV3a	CASSGLINNPLYF	TRBJ3.3		116	0.140919	TRBV20c	CSARAVGGGNPLYF	TRBJ3.3
107	0.132326	TRBV21h	CASSRRGGGETLYF	TRBJ2.4		51	0.152924	TRBV20c	CSAIDRPAWEGRNNPLYF	TRBJ3.3		76	0.155137	TRBV30a	CAWSLVGGDAGNNPLYF	TRBJ3.3		115	0.139704	TRBV9ae	CASSPRDWRLNNPLYF	TRBJ3.3
107	0.132326	TRBV20c	CGARELEVYEEQHF	TRBJ2.1		51	0.152924	TRBV9r	CASSLFGGLMNTQPLYF	TRBJ3.2		76	0.155137	TRBV29e	CSAGGGVEAPSNPLYF	TRBJ3.3		115	0.139704	TRBV20b	CSARAIGGETQPLYF	TRBJ3.2
107	0.132326	TRBV30a	CAWGSGGRDTQYF	TRBJ3.4		51	0.152924	TRBV7b	CASSPRPGLGGRETLYF	TRBJ2.4		76	0.155137	TRBV7b	CASSPGQLLDRLYF	TRBJ1.3		115	0.139704	TRBV9aa	CASSQAAQPLYF	TRBJ3.2
106	0.131089	TRBV4a	CASSKSASGINGELHF	TRBJ2.1		51	0.152924	TRBV9a	CASSQDLGTGGNPLYF	TRBJ3.3		76	0.155137	TRBV28a	CASCHGGVTDTQYF	TRBJ3.4		114	0.138489	TRBV20c	CGAIYWGERTSNNPLYF	TRBJ3.3
106	0.131089	TRBV20c	CSARELKIGNTDTQYF	TRBJ3.4		51	0.152924	TRBV30a	CACATSGGAIHEQYF	TRBJ3.7		76	0.155137	TRBV6o	CASKTGELHF	TRBJ2.1		114	0.138489	TRBV30a	CAWMGLGLEGAVQLYF	TRBJ2.2
106	0.131089	TRBV30a	CAWRAGGPSNNPLYF	TRBJ3.3		51	0.152924	TRBV7a	CASSPASGGNGELHF	TRBJ2.1		75	0.153096	TRBV14a	CASSRNLLDTQPLYF	TRBJ3.2		114	0.138489	TRBV24a	CASSETGGSRDEQYF	TRBJ3.7
106	0.131089	TRBV9c	CASGSLIGGADTQYF	TRBJ3.4		51	0.152924	TRBV28a	CASSAQSGGTYEQYF	TRBJ3.7		75	0.153096	TRBV20c	CSACPTARISYEQYF	TRBJ3.7		114	0.138489	TRBV4a	CASSNAAGYGELHF	TRBJ2.1
106	0.131089	TRBV4a	CASSTRGGDNNPLYF	TRBJ3.3		51	0.152924	TRBV6o	CASSTAVNSPLHF	TRBJ1.5		75	0.153096	TRBV26a	CASARISADNPLYF	TRBJ3.3		114	0.138489	TRBV9q	VPAAGGG_TQIQYF	TRBJ3.5
106	0.131089	TRBV28a	CASSATGIPDTQYF	TRBJ3.4		50	0.149925	TRBV30a	CAWTHQGGGRYDPLYF	TRBJ3.3		75	0.153096	TRBV7a	CASSLGGPTQIQYF	TRBJ3.5		114	0.138489	TRBV26a	CASAKGTAQLYF	TRBJ3.3
105	0.129852	TRBV20d	CGASLPGGSPEDNPLYF	TRBJ3.3		50	0.149925	TRBV26a	CASSVSTAAGGELHF	TRBJ2.1		75	0.153096	TRBV9ae	CASIREGTDTQYF	TRBJ3.4		113	0.137274	TRBV20c	CSARSGTYIMNTQPLYF	TRBJ3.2
105	0.129852	TRBV6ah	SACVNTDFGGAHDPLYF	TRBJ3.3		50	0.149925	TRBV9ah	CASSEEGTVTQIQYF	TRBJ3.5		75	0.153096	TRBV13al	CASSSMNTQPLYF	TRBJ3.2		113	0.137274	TRBV20d	CGARRGDSRNEQYF	TRBJ3.7
105	0.129852	TRBV30a	CAWSLARSYEQYF	TRBJ3.7		50	0.149925	TRBV6i	CASSKGGGQRDTQYF	TRBJ3.4		74	0.151054	TRBV6b	CASSDPTSGGNTQPLYF	TRBJ3.2		112	0.136059	TRBV20c	CSAKGQDSYTQYF	TRBJ3.4
105	0.129852	TRBV25a	CASLRPIRHEHF	TRBJ2.1		50	0.149925	TRBV26a	CASRGSGSGTQPLYF	TRBJ3.2		74	0.151054	TRBV7a	CASSPYWGVGNNPLYF	TRBJ3.3		112	0.136059	TRBV9aa	CASEDRDNPLYF	TRBJ3.3
104	0.128616	TRBV7a	CASSPTGDKTYEQYF	TRBJ3.7		50	0.149925	TRBV20c	CGARLGGGPGNPLYF	TRBJ3.3		74	0.151054	TRBV25a	CASGDYIGGTETLYF	TRBJ2.4		112	0.136059	TRBV9n	CASSQGYGELHF	TRBJ2.1
104	0.128616	TRBV9n	CASSQERTVTQPLYF	TRBJ3.2		50	0.149925	TRBV30a	CAWRGQTNTQPLYF	TRBJ3.2		74	0.151054	TRBV9r	CASSQDAGAVQLYF	TRBJ2.2		112	0.136059	TRBV6b	CASSYSVGERYF	TRBJ2.5
104	0.128616	TRBV26a	CASAESGAAYEQYF	TRBJ3.7		50	0.149925	TRBV28a	CASSVRSAGELHF	TRBJ2.1		74	0.151054	TRBV28a	CAGGLDHSQNTQYF	TRBJ2.3		111	0.134845	TRBV21o	CASSQSEGATEHEQYF	TRBJ3.7
104	0.128616	TRBV21d	CASSQLQGGEQYF	TRBJ3.7		50	0.149925	TRBV20c	CSARLGGLPTLYF	TRBJ2.4		73	0.149013	TRBV5c	CASSSPGGQSNNPLYF	TRBJ3.3		111	0.134845	TRBV30a	CAWSLSGG_SNNPLYF	TRBJ3.3
103	0.127379	TRBV9ae	CASSEDFYSRAPQEEQHF	TRBJ2.1		49	0.146927	TRBV9ae	CASSQEQTALNTEVFF	TRBJ1.1		73	0.149013	TRBV15a	CASSGQQNTQPLYF	TRBJ3.2		111	0.134845	TRBV6b	CASTRFGYRNNPLYF	TRBJ3.3
103	0.127379	TRBV9ah	CASSEDLGGGPETLYF	TRBJ2.4		49	0.146927	TRBV9ae	CASSQDWSRASYEQYF	TRBJ3.7		73	0.149013	TRBV28a	CASSAGLHGDTQYF	TRBJ3.4		111	0.134845	TRBV30a	CAWSDFGAPQPLYF	TRBJ3.2
103	0.127379	TRBV5c	CASRSGGWEPAYEQYF	TRBJ3.7		49	0.146927	TRBV6t	CASSSRRANTQPLYF	TRBJ3.2		73	0.149013	TRBV19s2a	CSGADAYEQYF	TRBJ3.7		111	0.134845	TRBV24a	CASSMGLDTQPLYF	TRBJ3.2
103	0.127379	TRBV4a	CASSVGGGIYNPLYF	TRBJ3.3		49	0.146927	TRBV9ac	CASSSGGASNNPLYF	TRBJ3.3		72	0.146972	TRBV9a	CASSLVLAGGGYGELHF	TRBJ2.1		111	0.134845	TRBV6t	CASSSGWSNDRLYF	TRBJ1.3
103	0.127379	TRBV4a	CASREDSGDNPLYF	TRBJ3.3		49	0.146927	TRBV4a	CASRASGGHTNPLYF	TRBJ3.3		72	0.146972	TRBV6t	CASSYYGGSRVNPLYF	TRBJ3.3		111	0.134845	TRBV4a	CASSFGGARGELHF	TRBJ2.1
102	0.126142	TRBVXa	CTCSKQRTAGDYSGGTQPLYF	TRBJ3.2		49	0.146927	TRBV26a	CASAEALGTDTQYF	TRBJ3.4		72	0.146972	TRBV14a	CASSRGVWGNNPLYF	TRBJ3.3		110	0.13363	TRBV9aa	CASSLTGQHGEQYF	TRBJ3.7
102	0.126142	TRBV9ah	CASSEFRGGGNNPLYF	TRBJ3.3		49	0.146927	TRBV9g	CASSQESATDTQYF	TRBJ3.4		72	0.146972	TRBV26a	CASAEGASEQYF	TRBJ3.7		110	0.13363	TRBV21d	CASSQSDGGEIQYF	TRBJ3.5
102	0.126142	TRBV9ac	CASSKDGGAHEQYF	TRBJ3.7		49	0.146927	TRBV28a	CATSQLSGELHF	TRBJ2.1		71	0.14493	TRBV9ae	CASTPEGGRNSYEQYF	TRBJ3.7		110	0.13363	TRBV9ah	CAGADAVQLYF	TRBJ2.2
102	0.126142	TRBV7a	CASSLGRPNNPLYF	TRBJ3.3		48	0.143928	TRBV20b	CGARDEETGGYGDPLYF	TRBJ3.3		71	0.14493	TRBV7a	CASSPGQQGGTQPLYF	TRBJ3.2		109	0.132415	TRBV30a	CAWIPADSFGGLRSYGELHF	TRBJ2.1
102	0.126142	TRBV7a	CASSPKTGDPLYF	TRBJ3.3		48	0.143928	TRBV6i	CASSPGSSASNNPLYF	TRBJ3.3		71	0.14493	TRBV7a	CASSPTRDTDTQPLYF	TRBJ3.2		109	0.132415	TRBV9d	CASSRAGVSKDPLYF	TRBJ3.3
101	0.124906	TRBV30a	CAWRRRLRLSL*THGNNPLYF	TRBJ3.3		48	0.143928	TRBV21d	CASSQPTAETNDRLYF	TRBJ1.3		71	0.14493	TRBV30a	CAWSRTADSQSTQYF	TRBJ2.3		109	0.132415	TRBV9g	CASSQISDDNNPLYF	TRBJ3.3
101	0.124906	TRBV20c	CSAYDFGGGSSTDTQYF	TRBJ3.4		48	0.143928	TRBV9a	CASSQWGANSYEQYF	TRBJ3.7		71	0.14493	TRBV9f	CASSPGTGSNNPLYF	TRBJ3.3		109	0.132415	TRBV20d	CGASEAAGLLPPLYF	TRBJ3.3
101	0.124906	TRBV9a	CASSPYFGSSNDPLYF	TRBJ3.3		48	0.143928	TRBV28a	CASSESRTPSYEQYF	TRBJ3.7		71	0.14493	TRBV9ae	CASSQDYFGGQEQYF	TRBJ3.7		109	0.132415	TRBV4a	CASSIGTPPYEQYF	TRBJ3.7
101	0.124906	TRBV9f	CASSAAGTDNSPLHF	TRBJ1.5		48	0.143928	TRBV20b	CSARGIQIQYF	TRBJ3.5		71	0.14493	TRBV15a	CASSREGGPTYEQYF	TRBJ3.7		108	0.1312	TRBV4a	CASSSGLIWGGRGTQIQYF	TRBJ3.5
101	0.124906	TRBV6r	CASNSIGTGYEEQHF	TRBJ2.1		47	0.14093	TRBV7a	CASSPRAWGENAVQLYF	TRBJ2.2		71	0.14493	TRBV6r	CASSQGTANNPLYF	TRBJ3.3		108	0.1312	TRBV26a	CASSETGGWSVYEQYF	TRBJ3.7
101	0.124906	TRBV4a	CASSRAAGSNNPLYF	TRBJ3.3		47	0.14093	TRBV6b	CASSYTGLRGAGGELHF	TRBJ3.1		71	0.14493	TRBV4a	CASSNRFMNTEVFF	TRBJ1.1		108	0.1312	TRBV9n	CASSLSGLMNTQPLYF	TRBJ3.2
101	0.124906	TRBVXa	CTCSEGLGGREEQHF	TRBJ2.1		47	0.14093	TRBV20c	CGAEATGGLNTQPLYF	TRBJ3.2		71	0.14493	TRBV21d	CASSGTGTGERYF	TRBJ2.5		108	0.1312	TRBV9ah	CASSALGTGVTQPLYF	TRBJ3.2
101	0.124906	TRBV20a	CSASRPADWTYEQYF	TRBJ3.7		47	0.14093	TRBV6i	CASSYTGGASNEQYF	TRBJ3.7		71	0.14493	TRBV20a	CSASPLRSTEVFF	TRBJ1.1		108	0.1312	TRBV6b	CASSYSKFEPEDTQYF	TRBJ3.4
101	0.124906	TRBV26a	CASSLGTGNNPLYF	TRBJ3.3		47	0.14093	TRBV15a	CASSNLGGSNNPLYF	TRBJ3.3		71	0.14493	TRBV20b	CGAIDLFGMQYF	TRBJ3.4		108	0.1312	TRBV28a	CASMDFGAPDTQYF	TRBJ3.4
101	0.124906	TRBV28a	CASSAMDTINPLYF	TRBJ3.3		47	0.14093	TRBV28a	CASARQTAGTSERYF	TRBJ2.5		70	0.142889	TRBV9ag	CASSQDLRGGINNPLYF	TRBJ3.3		108	0.1312	TRBV20c	CSAAIRGEQYF	TRBJ3.7
101	0.124906	TRBV29e	CSARGSDTQPLYF	TRBJ3.2		47	0.14093	TRBV9n	CASSLPGLGYEQYF	TRBJ3.7		70	0.142889	TRBV6b	CASSPTDFGGGINPLYF	TRBJ3.3		107	0.129985	TRBV4a	CASSTYSEYSNNPLYF	TRBJ3.3
100	0.123669	TRBV30a	CAFGVGDFGVVNTQPLYF	TRBJ3.2		47	0.14093	TRBV9q	VPAARQL_NTEVFF	TRBJ1.1		70	0.142889	TRBV30a	CAWSRTSGEYNPLYF	TRBJ3.3		107	0.129985	TRBV4a	CASSSGRAYRSNPLYF	TRBJ3.3
100	0.123669	TRBV9r	CASSQIGTSSNPLYF	TRBJ3.3		46	0.137931	TRBV30a	CAWSLGAGINDPLYF	TRBJ3.3		70	0.142889	TRBV7a	CASSPGTASNNPLYF	TRBJ3.3		107	0.129985	TRBV6b	CASSFQGPGDNPLYF	TRBJ3.3
100	0.123669	TRBV20d	CGARERTSVLEEQYF	TRBJ3.7		46	0.137931	TRBV30a	CAWRVARGGQIQYF	TRBJ3.5		70	0.142889	TRBV9ae	CASSLYSTQIQYF	TRBJ3.5		107	0.129985	TRBV20d	CGASALGGPDGELHF	TRBJ2.1
99	0.122432	TRBV7a	CASSPTRAAGPSTDTQYF	TRBJ3.4		46	0.137931	TRBV9g	CASSQDGLGRTQYF	TRBJ2.3		70	0.142889	TRBV9ae	CASSLQGGYEQYF	TRBJ3.7		107	0.129985	TRBV20d	CGARDLEVVTDTQYF	TRBJ3.4
99	0.122432	TRBV21o	CASSQGWAASSNDPLYF	TRBJ3.3		46	0.137931	TRBV28a	CASSEKPYSETLYF	TRBJ2.4		70	0.142889	TRBV20d	CGARQLSNNPLYF	TRBJ3.3		107	0.129985	TRBV9j	CASSALIAGIQYF	TRBJ3.5
99	0.122432	TRBV9n	CASSQSVRVGNTDTQYF	TRBJ3.4		46	0.137931	TRBV28a	CATRLGVNRELHF	TRBJ2.1		70	0.142889	TRBV25a	CASGDTNPLYF	TRBJ3.3		106	0.12877	TRBV6t	CASSYPSPGQLYGELHF	TRBJ2.1
99	0.122432	TRBV9n	CASSLETSGRRDTQYF	TRBJ3.4		46	0.137931	TRBV4a	CASSRALTQPLYF	TRBJ3.2		69	0.140848	TRBV12b	CASSKDVYGGPSLEQYF	TRBJ3.7		106	0.12877	TRBV13al	CASSFSGTGANNPLYF	TRBJ3.3
99	0.122432	TRBV30a	CAWSRDWAQYGELHF	TRBJ3.1		46	0.137931	TRBV24a	CASSGSSQIQYF	TRBJ3.5		69	0.140848	TRBV4a	CASSILPRGGLNNPLYF	TRBJ3.3		106	0.12877	TRBV29d	CSAGRWDWGDGELHF	TRBJ2.1
99	0.122432	TRBV28a	CASRANWGDNNPLYF	TRBJ3.3		45	0.134933	TRBV9ae	CASSDTFGGVNTQPLYF	TRBJ3.2		69	0.140848	TRBV9ae	CASSEDIGGSNNPLYF	TRBJ3.3		106	0.12877	TRBV28a	CAAGGSLVQPLYF	TRBJ3.2
99	0.122432	TRBV9n	CASSQEPILYEQYF	TRBJ3.7		45	0.134933	TRBV12a	CASSKDLPGGLESTQYF	TRBJ2.3		69	0.140848	TRBV7a	CASSPARDSSYGELHF	TRBJ2.1		105	0.127556	TRBV26a	CASSESDRGFYEQYF	TRBJ3.7
99	0.122432	TRBV4a	CASSRQRGNTEVFF	TRBJ1.1		45	0.134933	TRBV4a	CASSRAGGVSSYEEQHF	TRBJ2.1		69	0.140848	TRBV30a	CAWRLTGLRATPLYF	TRBJ3.2		105	0.127556	TRBV9n	CASSGIGPMDNPLYF	TRBJ3.3
98	0.121196	TRBV30a	CAWSLSGGVRYGELHF	TRBJ2.1		45	0.134933	TRBV30a	CAWSLAHRGSNNPLYF	TRBJ3.3		69	0.140848	TRBV9ah	CASSEDPRPAVQLYF	TRBJ2.2		105	0.127556	TRBV29b	CSAGKQGNNPLYF	TRBJ3.3
98	0.121196	TRBV6ac	CASSSAPDSTNNPLYF	TRBJ3.3		45	0.134933	TRBV30a	CAWSPRDAQESETLYF	TRBJ2.4		69	0.140848	TRBV3a	CASAGLWNSYEQYF	TRBJ3.7		104	0.126341	TRBV7a	CASSPTRATRDSNSNPLYF	TRBJ3.3
98	0.121196	TRBV9z	CASSQATAGRTDTQYF	TRBJ3.4		45	0.134933	TRBV6a	CAIPLRTASSYGELHF	TRBJ3.1		69	0.140848	TRBV9a	CASDPGDSYNPLYF	TRBJ3.3		104	0.126341	TRBV9ae	CASRPNLGGVSSTQYF	TRBJ2.3
98	0.121196	TRBV9ae	CASSLLNDEQYF	TRBJ3.7		45	0.134933	TRBV9a	CASSQDSGVGGELHF	TRBJ2.1		69	0.140848	TRBV6b	CASSNSKGNNPLYF	TRBJ3.3		104	0.126341	TRBV6b	CASSYYAWGVGNPLYF	TRBJ3.3
97	0.119959	TRBV9aa	CASSQAEAGLPRTDTQYF	TRBJ3.4		45	0.134933	TRBV28a	CASSNVGRAAVQLYF	TRBJ2.2		69	0.140848	TRBV20d	CGARDRRYEQYF	TRBJ3.7		104	0.126341	TRBV4a	CASRTRTGNTNNPLYF	TRBJ3.3
97	0.119959	TRBV6ab	QQLLDFGG_MWNNPLYF	TRBJ3.3		45	0.134933	TRBV6r	CASSQGLGGGTQYF	TRBJ2.3		69	0.140848	TRBV29b	CSAGGQRSTQYF	TRBJ2.3		104	0.126341	TRBV9g	RASSQYSGDDTQPLYF	TRBJ3.2
97	0.119959	TRBV9ae	CASSQDGPTYEQYF	TRBJ3.7		45	0.134933	TRBV20c	CGARPADAVQLYF	TRBJ2.2		68	0.138807	TRBV29e	CSAGEDSVDMDTQYF	TRBJ3.4		104	0.126341	TRBV26a	CASAELHRGDGELHF	TRBJ2.1
97	0.119959	TRBV21h	CASSQAFGGEPLYF	TRBJ3.2		45	0.134933	TRBV6ab	QQFWR*_TEVFF	TRBJ1.1		68	0.138807	TRBV9ae	CASTPTGDNNPLYF	TRBJ3.3		104	0.126341	TRBV12b	CASSKDRDDYEQYF	TRBJ3.7
97	0.119959	TRBV9ae	CASSEGSTDTQYF	TRBJ3.4		45	0.134933	TRBV15a	CASRGPETLYF	TRBJ2.4		68	0.138807	TRBV28a	CASSDPFGGYEQYF	TRBJ3.7		104	0.126341	TRBV20d	CGAALSSNNPLYF	TRBJ3.3
97	0.119959	TRBV20d	CGASGTASQIQYF	TRBJ3.5		45	0.134933	TRBV6b	CASTLLRELHF	TRBJ2.1		68	0.138807	TRBV6ac	CASSYNTGGELHF	TRBJ2.1		103	0.125126	TRBV20d	CGARDRTGGWAGDYEQYF	TRBJ3.7
96	0.118722	TRBV20a	CSARDRTAGREDRGGPSHNPLYF	TRBJ3.3		44	0.131934	TRBV5c	CASSSTSSTPPSNNPLYF	TRBJ3.3		68	0.138807	TRBV26a	CASSDRGTQPLYF	TRBJ3.2		103	0.125126	TRBV7a	CASSPIRDSRSNNPLYF	TRBJ3.3
96	0.118722	TRBV9ae	CASSQDPEQPKNAVQLYF	TRBJ2.2		44	0.131934	TRBV7a	CASSPSGGGPPQPLYF	TRBJ3.2		68	0.138807	TRBV6b	CASSPGLTQPLYF	TRBJ3.2		103	0.125126	TRBVXa	CTCSRVREMNTQPLYF	TRBJ3.2
96	0.118722	TRBV20b	CGAPYSSGGIGNPLYF	TRBJ3.3		44	0.131934	TRBV9n	CASSQEPSYSKDTQYF	TRBJ3.4		68	0.138807	TRBVXa	CTCSAGSTDTQYF	TRBJ3.4		103	0.125126	TRBV4b	CASSRDRDNGELHF	TRBJ2.1
96	0.118722	TRBV30a	CAWSRGDRSNDPLYF	TRBJ3.3		44	0.131934	TRBV24a	CASPPVRGESTQYF	TRBJ2.3		67	0.136765	TRBV20c	CSAREGFSASNNPLYF	TRBJ3.3		103	0.125126	TRBV20a	CSAMGGSYEQYF	TRBJ3.7
96	0.118722	TRBV21d	CASSQSAHNSPLHF	TRBJ1.5		44	0.131934	TRBV20b	CGALMGQISYEQYF	TRBJ3.7		67	0.136765	TRBV28a	CASSELVGWADTQYF	TRBJ3.4		102	0.123911	TRBV9r	CASSQDLGPRFGPLFGAVQLYF	TRBJ2.2
96	0.118722	TRBV9ae	CASSQDWVAREQYF	TRBJ3.7		44	0.131934	TRBV28a	CASSRALNTQPLYF	TRBJ3.2		67	0.136765	TRBV4a	CASSPGAQGSPLHF	TRBJ1.5		102	0.123911	TRBV30a	CAWSPYGAGVGYTQPLYF	TRBJ3.2
96	0.118722	TRBV26a	CASADFGDGELHF	TRBJ2.1		44	0.131934	TRBV6ab	QQFAGG*_NNPLYF	TRBJ3.3		66	0.134724	TRBV20a	CSACRGSGENSYEQYF	TRBJ3.7		102	0.123911	TRBV21d	CASSLYFGGSDSDTQYF	TRBJ3.4
96	0.118722	TRBV12b	CASSNHDNNPLYF	TRBJ3.3		44	0.131934	TRBV28a	CARNSLTPGPLYF	TRBJ3.3		66	0.134724	TRBV26a	CASSATWDSDNPLYF	TRBJ3.3		102	0.123911	TRBV7a	CASSPRMELPDLQIQYF	TRBJ3.5
96	0.118722	TRBV26a	CASAGQQSERYF	TRBJ2.5		44	0.131934	TRBV20a	CSALMLSGDPLYF	TRBJ3.3		66	0.134724	TRBV9r	CASSQDFGGFNPLYF	TRBJ3.3		102	0.123911	TRBV7a	CASSPTDRDSYGTQYF	TRBJ2.3
96	0.118722	TRBV6b	CASGHSTQPLYF	TRBJ3.2		44	0.131934	TRBV6b	CASTGRFQIQYF	TRBJ3.5		66	0.134724	TRBV28a	CASTQIREDGGELHF	TRBJ2.1		102	0.123911	TRBV6r	CASSPDSRSPYEQYF	TRBJ3.7
95	0.117486	TRBV6b	CASSPLPGQSPNSYEQYF	TRBJ3.7		44	0.131934	TRBV6b	CATGERGELHF	TRBJ2.1		66	0.134724	TRBV9ac	CASTRQHYEQYF	TRBJ3.7		102	0.123911	TRBV21h	CASSQSRGRQEPLYF	TRBJ3.3
95	0.117486	TRBV9n	CASSPGGAYNDPLYF	TRBJ3.3		43	0.128936	TRBV5c	CASSATATGGSGNPLYF	TRBJ3.3		66	0.134724	TRBV26a	CASAEGVMEYF	TRBJ3.7		102	0.123911	TRBV26a	CASAYGPTSVEQYF	TRBJ3.7
95	0.117486	TRBV20c	CSALSTSGDLNPLYF	TRBJ3.3		43	0.128936	TRBV7a	CASSPDFGGATQPLYF	TRBJ3.2		65	0.132683	TRBV7a	CASSPLDARTGGTMNTQPLYF	TRBJ3.2		101	0.122696	TRBV9ae	CASSPSMDSRASERYF	TRBJ2.5
95	0.117486	TRBVXa	CTCSLIPHEQYF	TRBJ3.7		43	0.128936	TRBV9ac	CASSQDGAANDRLYF	TRBJ1.3		65	0.132683	TRBV20b	CGARGWTSGPDGASTDTQYF	TRBJ3.4		101	0.122696	TRBV26a	CASSASGRSYGELHF	TRBJ2.1
95	0.117486	TRBV6ab	QQERG_GEQYF	TRBJ3.7		43	0.128936	TRBV4a	CASSRSGGGKEEQHF	TRBJ2.1		65	0.132683	TRBV5c	CASSLIGGVTADNPLYF	TRBJ3.3		101	0.122696	TRBV12b	CASSLTGGVTDTQYF	TRBJ3.4
95	0.117486	TRBV29c	CSAGVQIQYF	TRBJ3.5		43	0.128936	TRBV20d	CGAWGLRGARYEQYF	TRBJ3.7		65	0.132683	TRBV21o	CASSPSTAQRTDTQYF	TRBJ3.4		101	0.122696	TRBV9ah	CASSEVGTPNNPLYF	TRBJ3.3
94	0.116249	TRBV25a	CASGLMGAGDAVQLYF	TRBJ2.2		43	0.128936	TRBV9ac	CASSFGREGNPLYF	TRBJ3.3		65	0.132683	TRBV4a	CASSSLTAGNTEVFF	TRBJ1.1		101	0.122696	TRBV25a	CASGGRSSNNPLYF	TRBJ3.3
94	0.116249	TRBV9ae	CASSQDLTSNPLYF	TRBJ3.3		43	0.128936	TRBV6r	CASSRDVRYQPLYF	TRBJ3.2		65	0.132683	TRBV9q	VPAAKMG_SGQPLYF	TRBJ3.2		100	0.121482	TRBV9ah	CASSAGGRGTSDSYEQYF	TRBJ3.7
94	0.116249	TRBV28a	CASSRVEKDGELHF	TRBJ2.1		43	0.128936	TRBV20d	CGAMGGSNSYEQYF	TRBJ3.7		65	0.132683	TRBV30a	CAWMSRLTQIQYF	TRBJ3.5		100	0.121482	TRBV26a	CASAESGTNPLYF	TRBJ3.3
94	0.116249	TRBV9ae	CASSPGGAHEQYF	TRBJ3.7		43	0.128936	TRBV24a	CATGGPQPLYF	TRBJ3.2		65	0.132683	TRBV24a	CASNAAPNTEVFF	TRBJ1.1		99	0.120267	TRBV9aa	CASSPTGGGPYSYEQYF	TRBJ3.7
94	0.116249	TRBV7a	CASSPHSNPLYF	TRBJ3.3		42	0.125937	TRBV26a	CASALQGSGGRNNPLYF	TRBJ3.3		65	0.132683	TRBV20d	CGASFANEQYF	TRBJ3.7		99	0.120267	TRBV4a	CAISSHHSGDINNPLYF	TRBJ3.3
93	0.115012	TRBV26a	CASASGGSEVYGELHF	TRBJ3.1		42	0.125937	TRBV21h	CASSQSKSPSQSTQYF	TRBJ2.3		64	0.130642	TRBV9r	CASSQDLTANSYEQYF	TRBJ3.7		99	0.120267	TRBV7a	CASSPTVGRGGNPLYF	TRBJ3.3
93	0.115012	TRBV9a	CASSQAIGGADTQYF	TRBJ3.4		42	0.125937	TRBV30a	CAWSSRRDSNDRLYF	TRBJ1.3		64	0.130642	TRBV29b	CSAVGDWGTRNNPLYF	TRBJ3.3		99	0.120267	TRBV20c	CGARVLHSENSYEQYF	TRBJ3.7
93	0.115012	TRBV21h	CASSQHSLGRETLYF	TRBJ2.4		42	0.125937	TRBV6i	CASSSDFGASDTQYF	TRBJ3.4		64	0.130642	TRBV21d	CASSLGDWGVAFQYF	TRBJ3.5		99	0.120267	TRBV9n	CASSQDMGGPDTQYF	TRBJ3.4
93	0.115012	TRBV20c	CGARAAGGAQPLYF	TRBJ3.2		42	0.125937	TRBV7a	CASSPTTASTQPLYF	TRBJ3.2		64	0.130642	TRBV9g	CASSDAVQPSETLYF	TRBJ2.4		99	0.120267	TRBV9a	CASSQEGGANNPLYF	TRBJ3.3
92	0.113775	TRBV9ae	CASSATSGGRSSYGELHF	TRBJ3.1		42	0.125937	TRBV9a	CASSQEVNRGTEVFF	TRBJ1.1		64	0.130642	TRBV6b	CASSYNLGGNNPLYF	TRBJ3.3		99	0.120267	TRBV21o	CASSLGGVREEQHF	TRBJ2.1
92	0.113775	TRBV20a	CGARFLGGGVTQPLYF	TRBJ3.2		42	0.125937	TRBV4a	CASKRSGGAGQPLYF	TRBJ3.2		64	0.130642	TRBV25a	CASGDGGGDNPLYF	TRBJ3.3		98	0.119052	TRBV26a	CASSPLGASMNTQPLYF	TRBJ3.2
92	0.113775	TRBV3a	CASSYAGQQGKTLYF	TRBJ2.4		42	0.125937	TRBV30a	CAWSRGLGESTQYF	TRBJ2.3		64	0.130642	TRBV20c	CSAHLSGSNNPLYF	TRBJ3.3		98	0.119052	TRBV21d	CASSLRGGSSADTQYF	TRBJ3.4
92	0.113775	TRBV20c	CGATQTGGSTDTQYF	TRBJ3.4		42	0.125937	TRBV6o	CASTQLYQTDTQYF	TRBJ3.4		64	0.130642	TRBV9aa	CASSQDYWREQYF	TRBJ3.7		98	0.119052	TRBV21h	CASSQQGQPGNPLYF	TRBJ3.3
92	0.113775	TRBV20c	CSARYTTTAHQTLYF	TRBJ2.4		42	0.125937	TRBV6b	CASRSAGDSPLHF	TRBJ1.5		64	0.130642	TRBV6b	CASSPLGADTQYF	TRBJ3.4		98	0.119052	TRBV9ac	CASSWGGSTQIQYF	TRBJ3.5
92	0.113775	TRBV25a	CASGDGAFYGELHF	TRBJ2.1		42	0.125937	TRBV29d	CSAGGQRPGELHF	TRBJ2.1		64	0.130642	TRBV29b	CSVASVRKSPLHF	TRBJ1.5		98	0.119052	TRBV7a	CASSPPPGGEEQHF	TRBJ2.1
91	0.112539	TRBV30a	CAWSPPRGGAGNPLYF	TRBJ3.3		41	0.122939	TRBV26a	CASAESGLGGNTQPLYF	TRBJ3.2		64	0.130642	TRBV29e	CSAGGLRGESLYF	TRBJ3.3		98	0.119052	TRBV4a	CAKDFGGTTGELHF	TRBJ2.1
91	0.112539	TRBV5c	CASSLDFGGSLGELHF	TRBJ2.1		41	0.122939	TRBV21d	CASSHRTAEMNAVQLYF	TRBJ2.2		63	0.1286	TRBV7a	CASSPTIPGAPIGELHF	TRBJ2.1		98	0.119052	TRBVXa	CTCSKSAGPQPLYF	TRBJ3.2
91	0.112539	TRBV15a	CASSRDPG_LDSPLHF	TRBJ1.5		41	0.122939	TRBV20c	CSACPFEIYSSNNPLYF	TRBJ3.3		63	0.1286	TRBV6r	CASSLLLGVAADTQYF	TRBJ3.4		98	0.119052	TRBV6i	CASGIRGNNPLYF	TRBJ3.3
91	0.112539	TRBV12b	CASSKFGLNTQPLYF	TRBJ3.2		41	0.122939	TRBV3a	CASSYGGTGGSVQLYF	TRBJ2.2		63	0.1286	TRBV9g	CASSSLVRGSYEQYF	TRBJ3.7		98	0.119052	TRBV20a	CSARDLPYGELHF	TRBJ2.1
91	0.112539	TRBV4a	CASTPGSGSNNPLYF	TRBJ3.3		41	0.122939	TRBV7a	CASSPWGGANTQPLYF	TRBJ3.2		63	0.1286	TRBV9ah	CASSEKDWETYEQYF	TRBJ3.7		97	0.117837	TRBVXa	CTCSKAPTDFGGRIDTQYF	TRBJ3.4
91	0.112539	TRBV6q	CTCG*QR_STDTQYF	TRBJ3.4		41	0.122939	TRBV6r	CASSPQSPANTQPLYF	TRBJ3.2		63	0.1286	TRBV6r	CASMPGRNNPLYF	TRBJ3.3		97	0.117837	TRBV20a	CSAAGLRGGRGNPLYF	TRBJ3.3
91	0.112539	TRBV6ab	QQLHSGG_LDNPLYF	TRBJ3.3		41	0.122939	TRBV9a	CASSQESGGGAQIQYF	TRBJ3.5		63	0.1286	TRBV15a	CASSRSSAQPLYF	TRBJ3.2		97	0.117837	TRBV5c	CASTNGGTQVNPLYF	TRBJ3.3
91	0.112539	TRBV26a	CASSFYGELHF	TRBJ2.1		41	0.122939	TRBV9ah	CASSEFPSGFNDPLYF	TRBJ3.3		63	0.1286	TRBV6r	CASRLSTDTQYF	TRBJ3.4		97	0.117837	TRBV28a	CATTIRDIYTQPLYF	TRBJ3.2
90	0.111302	TRBV26a	CASAGTGRGAASPLYF	TRBJ3.3		41	0.122939	TRBV7a	CASSPSVGYNNPLYF	TRBJ3.3		63	0.1286	TRBV6b	CASSYTDTQYF	TRBJ3.4		97	0.117837	TRBV28a	CASSDWGGTQIQYF	TRBJ3.5
90	0.111302	TRBV20b	CGASMAGTSNNPLYF	TRBJ3.3		41	0.122939	TRBV7a	CASSPTGTAEGELHF	TRBJ2.1		62	0.126559	TRBV21h	CASSQYIFRGGIIGTQPLYF	TRBJ3.2		97	0.117837	TRBV4a	CASSRRGNPLYF	TRBJ3.3
90	0.111302	TRBV9ah	CASSYGTADSPLHF	TRBJ1.5		41	0.122939	TRBV6b	CASRSNSGGANEQYF	TRBJ3.7		62	0.126559	TRBV28a	CASGPRLGVLNAVQLYF	TRBJ2.2		97	0.117837	TRBV28a	CASGGPQPLYF	TRBJ3.2
90	0.111302	TRBV6q	CTCPGGA_NDPLYF	TRBJ3.3		41	0.122939	TRBV20a	CSAHTSGGSNNPLYF	TRBJ3.3		62	0.126559	TRBV9n	CASSPTSGGAVRIQYF	TRBJ3.5		97	0.117837	TRBV4a	CAWGGQEQYF	TRBJ3.7
90	0.111302	TRBV30a	CAWTAGSQGEQYF	TRBJ3.7		41	0.122939	TRBV12b	CASSSGTQDTQYF	TRBJ3.4		62	0.126559	TRBV29b	CSAGWTSGGAENPLYF	TRBJ3.3		96	0.116622	TRBV7a	CASSLRDWGPSTDTQYF	TRBJ3.4
90	0.111302	TRBV26a	CASAGLPNGELHF	TRBJ2.1		41	0.122939	TRBV6ab	QHPFGG_YTQYF	TRBJ3.4		62	0.126559	TRBV9ah	CASSLLVSTYEEQHF	TRBJ2.1		96	0.116622	TRBV28a	CASSEFRTSGGNNPLYF	TRBJ3.3
89	0.110065	TRBV30a	CAWSPDWGIYSYEQYF	TRBJ3.7		40	0.11994	TRBV9ae	CASSYQGLGGSTLSTQYF	TRBJ2.3		62	0.126559	TRBV20c	CGAREGWGVGVEQYF	TRBJ3.7		96	0.116622	TRBVXa	CTCSLTAPVRNSPLHF	TRBJ1.5
89	0.110065	TRBV9g	CASSPEARTAGKIQYF	TRBJ3.5		40	0.11994	TRBV9ah	CASSEESGQDNNPLYF	TRBJ3.3		62	0.126559	TRBV26a	CASARLLEDNPLYF	TRBJ3.3		96	0.116622	TRBV4a	CASNKYGGGRGEQYF	TRBJ3.7
89	0.110065	TRBVXa	CTRVGCLRAATQIQYF	TRBJ3.5		40	0.11994	TRBV6b	CASSHDWGVEINPLYF	TRBJ3.3		62	0.126559	TRBV30a	CAWSRLINNPLYF	TRBJ3.3		96	0.116622	TRBV9n	CASSPWYSYEQYF	TRBJ3.7
89	0.110065	TRBV30a	CAWETGLGSETLYF	TRBJ2.4		40	0.11994	TRBV5c	CASSPGGKDTQPLYF	TRBJ3.2		62	0.126559	TRBV26a	CASAELAGSPLYF	TRBJ3.3		95	0.115408	TRBV9ah	CASSEEGVPGGNNPLYF	TRBJ3.3
89	0.110065	TRBV21i	CASSRSGFSYEQYF	TRBJ3.7		40	0.11994	TRBV5c	CASSLRLGGGTQYF	TRBJ2.3		62	0.126559	TRBV4a	CASSSRLSETLYF	TRBJ2.4		95	0.115408	TRBV6b	CASSYRAHDSTGTEVFF	TRBJ1.1
89	0.110065	TRBV9ah	CASSELQAAREQYF	TRBJ3.7		40	0.11994	TRBV29b	CSAGGGGSQSTQYF	TRBJ2.3		62	0.126559	TRBV9a	CAMPS*VYLI	TRBJ3.3		95	0.115408	TRBV28a	CASRT*ER_SNNPLYF	TRBJ3.3
89	0.110065	TRBV20b	CGWGYGESNTEVFF	TRBJ1.1		40	0.11994	TRBV6r	CASSAGTHGELHF	TRBJ2.1		61	0.124518	TRBV28a	CASSGAFVGAINPLYF	TRBJ3.3		95	0.115408	TRBV26a	CASADDGGDDNPLYF	TRBJ3.3
89	0.110065	TRBV14a	CASSQTRSVGQYF	TRBJ3.7		39	0.116942	TRBV7a	CASSPWGGANTQPLYF	TRBJ3.2		61	0.124518	TRBV9n	CASSQDLGSRNPLYF	TRBJ3.3		95	0.115408	TRBV7a	CASSPTVSPVDPLYF	TRBJ3.3
88	0.108829	TRBV12a	CASSA*FGG_GRNTQPLYF	TRBJ3.2		39	0.116942	TRBV9n	CASSRSGTTDSYEQYF	TRBJ3.7		61	0.124518	TRBV6b	CASSPFHGGHGELHF	TRBJ2.1		95	0.115408	TRBV4a	CASGTGDNSPLHF	TRBJ1.5
88	0.108829	TRBV6q	CTCGSRLR_GVPNPLYF	TRBJ3.3		39	0.116942	TRBV9ac	CASSQGPSGGAGEQYF	TRBJ3.7		61	0.124518	TRBV9ae	CATQQLLGNNPLYF	TRBJ3.3		95	0.115408	TRBV28a	CASSRLESTQYF	TRBJ2.3
88	0.108829	TRBV9r	CASSSFGGGNNPLYF	TRBJ3.3		39	0.116942	TRBV7b	CASSPARGNTQPLYF	TRBJ3.2		61	0.124518	TRBV29b	CSAQPTAEFNPLYF	TRBJ3.3		94	0.114193	TRBV9n	CASSQATGVGGTQPLYF	TRBJ3.2
88	0.108829	TRBV26a	CASSWTGGSSYEQYF	TRBJ3.7		39	0.116942	TRBV21h	CASSLRGANTQPLYF	TRBJ3.2		61	0.124518	TRBV3a	CASRPTSIDPLYF	TRBJ3.3		94	0.114193	TRBV6t	CASSYPATSPADTQYF	TRBJ3.4
88	0.108829	TRBV30a	CAWSRAFVSPLYF	TRBJ3.3		39	0.116942	TRBV9o	CASTREGTYGELHF	TRBJ2.1		60	0.122476	TRBV9ae	CASSQDPTGGYPLSETLYF	TRBJ2.4		94	0.114193	TRBV9g	CASSPGLGTAPDTQYF	TRBJ3.4
87	0.107592	TRBV9r	CASSQDGSKTNSPLHF	TRBJ1.5		39	0.116942	TRBV6r	CASSYDASNDPLYF	TRBJ3.3		60	0.122476	TRBV6b	CASSYGRGAPSNNPLYF	TRBJ3.3		94	0.114193	TRBV21o	CASSQSRGGKALYF	TRBJ3.2
87	0.107592	TRBV21h	CASSQSGRSDTQYF	TRBJ3.4		39	0.116942	TRBV21a	CASRMDSGNNPLYF	TRBJ3.3		60	0.122476	TRBV9ac	CASSQEVDSRIYEQYF	TRBJ3.7		94	0.114193	TRBV7a	CASSPTGGREQYF	TRBJ3.7
87	0.107592	TRBV6ab	QQQDGGG_NNPLYF	TRBJ3.3		39	0.116942	TRBV19s2a	CSGGVGTADYDYHF	TRBJ3.7		60	0.122476	TRBV15a	CASVLGGGWDNPLYF	TRBJ3.3		94	0.114193	TRBV4a	CASSRLGGSTQYF	TRBJ2.3
87	0.107592	TRBV3a	CASAGAAGTEVFF	TRBJ1.1		39	0.116942	TRBV6o	CASTRDSQYEQYF	TRBJ3.7		60	0.122476	TRBV20c	CSAMIMGGGSNPLYF	TRBJ3.3		94	0.114193	TRBV9ah	CASSGGGNPLYF	TRBJ3.3
87	0.107592	TRBV7a	CASSLGVNYEQYF	TRBJ3.7		39	0.116942	TRBV29d	CSARGRRNDPLYF	TRBJ3.3		60	0.122476	TRBV6t	CASSWGQPDNPLYF	TRBJ3.3		94	0.114193	TRBV6b	CASSYSDEQYF	TRBJ3.7
86	0.106355	TRBV6ac	CASSLWARSGDTQYF	TRBJ3.4		39	0.116942	TRBV6b	CASSFGTQPLYF	TRBJ3.2		60	0.122476	TRBV6t	CASSWDREADTQYF	TRBJ3.4		93	0.112978	TRBV21d	CASSQQLSTGVSNNPLYF	TRBJ3.3
86	0.106355	TRBV20c	CSARDWGAARGTQYF	TRBJ2.3		38	0.113943	TRBV6b	CASSYQAGGPNNPLYF	TRBJ3.3		60	0.122476	TRBV5c	CASSFSSNNPLYF	TRBJ3.3		93	0.112978	TRBV6ac	CASSYSMPGGIVDTQYF	TRBJ3.4
85	0.105119	TRBV21c	CASSQGEAIRGNNPLYF	TRBJ3.3		38	0.113943	TRBV21o	CASSRQSESTDTQYF	TRBJ3.4		60	0.122476	TRBV6ah	CTCGPTAEEQYF	TRBJ3.7		93	0.112978	TRBV6t	CASSYSGGLGTQPLYF	TRBJ3.2
85	0.105119	TRBV4b	CASTIGTGGSLQSTQYF	TRBJ2.3		38	0.113943	TRBV21h	CASSRGRGENTEVFF	TRBJ1.1		59	0.120435	TRBV9ae	CASSEYGGARVSYGELHF	TRBJ2.1		93	0.112978	TRBV24a	CASAKTSAKGRELHF	TRBJ2.1
85	0.105119	TRBV6b	CASSSLRGLRGYNPLYF	TRBJ3.3		38	0.113943	TRBV30a	CAWYSGGASDTQYF	TRBJ3.4		59	0.120435	TRBV6r	CASSLWPTSTQPLYF	TRBJ3.2		93	0.112978	TRBV9ae	CASSELLDSGNPLYF	TRBJ3.3
85	0.105119	TRBVXa	CTCSKAPGTGGGQPLYF	TRBJ3.2		38	0.113943	TRBV15a	CASSSEGGNNPLYF	TRBJ3.3		59	0.120435	TRBV7a	CASSPTLGDSNTLYF	TRBJ3.3		93	0.112978	TRBV3a	CASSGGFGGPEPLYF	TRBJ3.3
85	0.105119	TRBV9ac	CASSQVGGPGADTQYF	TRBJ3.4		38	0.113943	TRBV9ae	CASSQRQLGNPLYF	TRBJ3.3		59	0.120435	TRBV9n	CASSQEVGVTQIQYF	TRBJ3.5		93	0.112978	TRBV4a	CASSCSPDSYEQYF	TRBJ3.7
85	0.105119	TRBV9q	VPAAKSGV_GADTQYF	TRBJ3.4		38	0.113943	TRBV4a	CASSGLRRSGELHF	TRBJ2.1		59	0.120435	TRBV20c	CGAKDSTLNPYEQYF	TRBJ3.7		93	0.112978	TRBV20c	CSASSSWSNNPLYF	TRBJ3.3
85	0.105119	TRBV6r	CASSMFGGGLGELHF	TRBJ2.1		38	0.113943	TRBV29d	CSASKRGASGELHF	TRBJ2.1		59	0.120435	TRBV6m	CASSYPNEPRGVFF	TRBJ1.1		93	0.112978	TRBV29e	CSASNSGGGNPLYF	TRBJ3.3
85	0.105119	TRBV30a	CAWCDSGGTDTQYF	TRBJ3.4		38	0.113943	TRBV5c	CASSLAKQQAQYF	TRBJ3.4		59	0.120435	TRBV13al	CASSRGGALYEQYF	TRBJ3.7		92	0.111763	TRBV9r	CASSQERLTPRGELHF	TRBJ2.1
85	0.105119	TRBV6r	CASSSTAGDDPLYF	TRBJ3.3		38	0.113943	TRBV25a	CASGTESNDPLYF	TRBJ3.3		59	0.120435	TRBV28a	CASSAPLEAYEQYF	TRBJ3.7		92	0.111763	TRBV21o	CASSRSAAGRNPLYF	TRBJ3.3
85	0.105119	TRBV21d	CASTTSVNGELHF	TRBJ3.1		38	0.113943	TRBV6b	CAISPSNNPLYF	TRBJ3.3		59	0.120435	TRBV20c	CSARFYGGYEEQHF	TRBJ2.1		92	0.111763	TRBV3a	CASSLQHNAVQLYF	TRBJ2.2
85	0.105119	TRBV28a	CASSAGGNDPLYF	TRBJ3.3		37	0.110945	TRBV5c	CASSLRTSGDLRNTQPLYF	TRBJ3.2		59	0.120435	TRBV19d	CAAGIRATDTQYF	TRBJ3.4		92	0.111763	TRBV29e	CSAAPPLGAQIQYF	TRBJ3.5
85	0.105119	TRBV6ab	QQFEST_AVQLYF	TRBJ2.2		37	0.110945	TRBV21o	CASSQSIAGGLHTDTQYF	TRBJ3.4		59	0.120435	TRBV7a	CASSTRAGQIQYF	TRBJ3.5		91	0.110548	TRBV9r	CASSHRQSTIFGDNNPLYF	TRBJ3.3
85	0.105119	TRBV19s2a	CSDSSDGELHF	TRBJ2.1		37	0.110945	TRBV6o	CASSARTSGERTDTQYF	TRBJ3.4		59	0.120435	TRBV6b	CASSPLHEQYF	TRBJ3.7		91	0.110548	TRBV7a	CASSPLLGIGGGLDTQYF	TRBJ3.4
84	0.103882	TRBV7a	CASSPITPTSIRSGDTQYF	TRBJ3.4		37	0.110945	TRBV20a	CSATLDYVGGGASTQYF	TRBJ2.3		58	0.118394	TRBV9g	CASSRTSGGLRADQIQYF	TRBJ3.5		91	0.110548	TRBV9a	CASSPDFGGGALGELHF	TRBJ2.1
84	0.103882	TRBV9ae	CASSQDGTSGASEVPLYF	TRBJ3.2		37	0.110945	TRBV6ac	CASSPSDSRINNPLYF	TRBJ3.3		58	0.118394	TRBV15a	CASSDGQFGPNYGELHF	TRBJ2.1		91	0.110548	TRBV6b	CASSYSRGGGGTQPLYF	TRBJ3.2
84	0.103882	TRBV7a	CASSPTSGGNTQPLYF	TRBJ3.2		37	0.110945	TRBV7a	CASSSYFGGNTQPLYF	TRBJ3.2		58	0.118394	TRBV4a	CASSMPLGGGFNPLYF	TRBJ3.3		91	0.110548	TRBV7a	CASSPTIRGADTQYF	TRBJ3.4
84	0.103882	TRBV20d	CGASWALASGADEQYF	TRBJ3.7		37	0.110945	TRBV7a	CASSPRSGGDTQPLYF	TRBJ3.2		58	0.118394	TRBV20c	CSATPWGQPSNDRLYF	TRBJ1.3		91	0.110548	TRBV28a	CASIFGGGSNPLYF	TRBJ3.3
84	0.103882	TRBV26a	CASSRTGGWTDTQYF	TRBJ3.4		37	0.110945	TRBV12a	CASSKDASGEPYEQYF	TRBJ3.7		58	0.118394	TRBV20b	CSASWSGVFCTDTQYF	TRBJ3.4		90	0.109333	TRBV4a	CASRADSRGQAYNSPLHF	TRBJ1.5
84	0.103882	TRBV28a	CASSTLGGGPYEQYF	TRBJ3.7		37	0.110945	TRBV4a	CASSMSSGGVSYEQYF	TRBJ3.7		58	0.118394	TRBV26a	CASAVTEEQEDPLYF	TRBJ3.3		90	0.109333	TRBV7a	CASSPTAGLRGTQPLYF	TRBJ3.2
84	0.103882	TRBV30a	CACTADPENDRLYF	TRBJ1.3		37	0.110945	TRBV28a	CASSATGGALNPLYF	TRBJ3.3		58	0.118394	TRBV6q	CTCGSGTADTQPLYF	TRBJ3.2		90	0.109333	TRBV9ah	CASSEGGLRLPGNPLYF	TRBJ3.3
84	0.103882	TRBV19s2a	CSGGTLSMNTEVFF	TRBJ1.1		37	0.110945	TRBV6t	CASTRTASREEQHF	TRBJ2.1		58	0.118394	TRBV28a	CASRDSPVTQPLYF	TRBJ3.2		90	0.109333	TRBV9ae	CASSATCGMNTQPLYF	TRBJ3.2
84	0.103882	TRBV21k	CASSRSEVPLYF	TRBJ3.3		37	0.110945	TRBV6t	CASSLGGDEIQYF	TRBJ3.5		58	0.118394	TRBV13al	CASRGLNNNPLYF	TRBJ3.3		90	0.109333	TRBV6b	CAIPTGGEPYQEQHF	TRBJ2.1
83	0.102645	TRBV3a	CASSPGLGGVIGEEQHF	TRBJ2.1		37	0.110945	TRBV21d	CASRTAMNTEVFF	TRBJ1.1		58	0.118394	TRBV6m	CASSSQNTQPLYF	TRBJ3.2		90	0.109333	TRBV9g	CASSPSNNPLYF	TRBJ3.3
83	0.102645	TRBV9n	CASSSTKTGGTQPLYF	TRBJ3.2		37	0.110945	TRBV4a	CATSLARNNPLYF	TRBJ3.3		58	0.118394	TRBV29e	CSAGQVLQIQYF	TRBJ3.5		90	0.109333	TRBV9ae	CASSQDRYRLYF	TRBJ1.3
83	0.102645	TRBV7a	CASSPTVSRAEEQYF	TRBJ3.7		37	0.110945	TRBV30a	CAWRGSYEQYF	TRBJ3.7		58	0.118394	TRBV4a	CASSTSGTLYF	TRBJ2.4		90	0.109333	TRBV6b	CASWGVSGPLYF	TRBJ3.3
83	0.102645	TRBV20b	CGARDFGANADTQYF	TRBJ3.4		37	0.110945	TRBV28a	CASSDFEEQHF	TRBJ2.1		57	0.116353	TRBV5c	CASNHSVAGGRGEQYF	TRBJ3.7		89	0.108119	TRBV29b	CSAGGGPHTDTQYF	TRBJ3.4
83	0.102645	TRBV20d	CGASSLGGSRETLYF	TRBJ2.4		37	0.110945	TRBVXa	CTCNQVGTGYF	TRBJ2.5		57	0.116353	TRBV20c	CSARDWRDSDNSPLHF	TRBJ1.5		89	0.108119	TRBV6ab	QQLLAVG_ESTQYF	TRBJ2.3
83	0.102645	TRBV20d	CGARSLGASTDTQYF	TRBJ3.4		36	0.107946	TRBV26a	CASAAPGLGDRNSYEQYF	TRBJ3.7		57	0.116353	TRBV30a	CAWSLESGGYNPLYF	TRBJ3.3		88	0.106904	TRBV9ag	CASSQDRGTRGMNTQPLYF	TRBJ3.2
83	0.102645	TRBV9ae	CASSRGWPPDTQYF	TRBJ3.4		36	0.107946	TRBV4a	CASRSSHGGGGTDTQYF	TRBJ3.4		57	0.116353	TRBV6r	CASSVDGAAGYEQYF	TRBJ3.7		88	0.106904	TRBV20c	CSARDLDFGASSPQIQYF	TRBJ3.5
83	0.102645	TRBV6r	CASSSRPSNDPLYF	TRBJ3.3		36	0.107946	TRBV21o	CASSQLGFGGTDEQYF	TRBJ3.7		57	0.116353	TRBV9ah	CASSEDDIGEKTLYF	TRBJ2.4		88	0.106904	TRBV6b	CASSYWGVALNAVQLYF	TRBJ2.2
83	0.102645	TRBV4a	CASSFGGISYEQYF	TRBJ3.7		36	0.107946	TRBV9i	CASSPSGGAPYEQYF	TRBJ3.7		57	0.116353	TRBV20b	CGALDSFISSTEVFF	TRBJ1.1		88	0.106904	TRBV7a	CASSPSRLGGAIPLYF	TRBJ3.3
82	0.101409	TRBV7a	CASSPTGSASLTQIQYF	TRBJ3.5		36	0.107946	TRBV9ae	CASSPGAMSTQPLYF	TRBJ3.2		57	0.116353	TRBV20b	CGARDLKGRPFEQYF	TRBJ3.7		88	0.106904	TRBV9ah	CASSVGLRVNNPLYF	TRBJ3.3
82	0.101409	TRBV7b	CASSPTLVSSYGELHF	TRBJ3.1		36	0.107946	TRBV9n	CASSQDPSYTQPLYF	TRBJ3.2		57	0.116353	TRBV26a	CASAEGGLSDTQYF	TRBJ3.4		88	0.106904	TRBV4a	CASSSRGRDTEVFF	TRBJ1.1
82	0.101409	TRBV20b	CGAGDFGGSSNDPLYF	TRBJ3.3		36	0.107946	TRBV9ae	CASSQDSYRADTQYF	TRBJ3.4		57	0.116353	TRBV6ac	CASSRTAVSYEQYF	TRBJ3.7		88	0.106904	TRBV29e	CSARTANNPLYF	TRBJ3.3
82	0.101409	TRBV6i	CASTLRDFGDQIQYF	TRBJ3.5		36	0.107946	TRBV5c	CASSILTAGDTEVFF	TRBJ1.1		57	0.116353	TRBV19s2a	CSGGFGTVNTEVFF	TRBJ1.1		87	0.105689	TRBV7a	CASSPRTSGGASNNPLYF	TRBJ3.3
82	0.101409	TRBV20d	CGAASSSGAPDTQYF	TRBJ3.4		36	0.107946	TRBV20a	CSAMTAGMNTQPLYF	TRBJ3.2		57	0.116353	TRBV20b	CSAHKPGDNNPLYF	TRBJ3.3		87	0.105689	TRBV7a	CASSPDFGGGPTNPLYF	TRBJ3.3
82	0.101409	TRBVXa	CTCSPTAGDADTQYF	TRBJ3.4		36	0.107946	TRBV6b	CASTNFGWDNPLYF	TRBJ3.3		57	0.116353	TRBV21h	CASSKDRAVQLYF	TRBJ2.2		87	0.105689	TRBV6t	CASSYSNAGGAWGVFF	TRBJ1.1
82	0.101409	TRBV30a	CAWSWGFGERPLYF	TRBJ3.3		36	0.107946	TRBV19s2a	CSGGSRTADTQYF	TRBJ3.4		57	0.116353	TRBV4a	CASSRGFSYEQYF	TRBJ3.7		87	0.105689	TRBV3a	CASSLDSRGGNNPLYF	TRBJ3.3
82	0.101409	TRBVXa	CTCSSGTASYEQYF	TRBJ3.7		36	0.107946	TRBV6b	CASRDFGHGELHF	TRBJ2.1		57	0.116353	TRBV20c	CSLENLIYGELHF	TRBJ2.1		87	0.105689	TRBV9ac	CASSRSVGGTAYEQYF	TRBJ3.7
82	0.101409	TRBV30a	CALRLHFGQPLYF	TRBJ3.2		36	0.107946	TRBV20c	CGAQSRAEGELHF	TRBJ2.1		56	0.114311	TRBV29b	CSAGGDSSSGGPADTQYF	TRBJ3.4		87	0.105689	TRBV30a	CACARVEQRVGPLYF	TRBJ3.2
82	0.101409	TRBV30a	CAFGVPDDTQYF	TRBJ3.4		36	0.107946	TRBV6b	CASRGGGNPLYF	TRBJ3.3		56	0.114311	TRBV20c	CSARDLAGGRPRSTQYF	TRBJ2.3		87	0.105689	TRBV7a	CASSPTYTSQSTQYF	TRBJ2.3
81	0.100172	TRBV7a	CASSPTFGLPTDTQYF	TRBJ3.4		35	0.104948	TRBV6b	CASSFSHPGTGSRSYEQYF	TRBJ3.7		56	0.114311	TRBV21l	CASSQSEAGRTEVFF	TRBJ1.1		87	0.105689	TRBVXa	CTCSKAGGIYGELHF	TRBJ2.1
81	0.100172	TRBV9g	CASSQGARATQIQYF	TRBJ3.5		35	0.104948	TRBV9ag	CASSQDQAASNNPLYF	TRBJ3.3		56	0.114311	TRBV9ae	CASSHGTSGEEQYF	TRBJ3.7		87	0.105689	TRBV12b	CASSMGRTGNPLYF	TRBJ3.3
81	0.100172	TRBV9ae	CASSQGIGGAQPLYF	TRBJ3.2		35	0.104948	TRBV19b	CAASSRGASNNPLYF	TRBJ3.3		56	0.114311	TRBV6i	CASSHTNTQPLYF	TRBJ3.2		87	0.105689	TRBV28a	CASSASGGAGTQYF	TRBJ3.4
81	0.100172	TRBV21h	CASSPRQHSTQPLYF	TRBJ3.2		35	0.104948	TRBV6t	CASSSSGSSQSTQYF	TRBJ2.3		56	0.114311	TRBV6m	CASSYPAETLYF	TRBJ2.4		86	0.104474	TRBV28a	CASSEYIRTSGNPLYF	TRBJ3.3
81	0.100172	TRBV21d	CASSRDWGASTQYF	TRBJ2.3		35	0.104948	TRBV9ae	CASSPTGGPTQIQYF	TRBJ3.5		55	0.11227	TRBV9ae	CASSPYWGPELRAPPYEEQHF	TRBJ2.1		86	0.104474	TRBV21o	CASSGQRAYDTEVFF	TRBJ1.1
81	0.100172	TRBV9g	CASSQRGARETLYF	TRBJ2.4		35	0.104948	TRBV9ae	CASSQKSGDNNPLYF	TRBJ3.3		55	0.11227	TRBV21h	CASSPEPSGVGWTDTQYF	TRBJ3.4		86	0.104474	TRBV6m	CASSTGTAKTQPLYF	TRBJ3.2
81	0.100172	TRBVXa	CTCSALLNTQPLYF	TRBJ3.2		35	0.104948	TRBV28a	CASGWRGTAQQTLYF	TRBJ2.4		55	0.11227	TRBV6ac	CASSYLEQGVNTQPLYF	TRBJ3.2		86	0.104474	TRBV6b	CASSPTAGGHNPLYF	TRBJ3.3
81	0.100172	TRBV9r	CASSQGPGTEVFF	TRBJ1.1		35	0.104948	TRBV4a	CASKRTEEGTQPLYF	TRBJ3.2		55	0.11227	TRBV9ag	CASSQAIGTAQGELHF	TRBJ2.1		86	0.104474	TRBV24a	CASGRTATQIQYF	TRBJ3.5
81	0.100172	TRBV6b	CASSLGGGNPLYF	TRBJ3.3		35	0.104948	TRBV29b	CSAGEGTAGTQPLYF	TRBJ3.2		55	0.11227	TRBV4a	CASSRGSPRAAYEQYF	TRBJ3.7		85	0.103259	TRBV6am	CASSPFAGDESYEQYF	TRBJ3.7
81	0.100172	TRBV30a	CAWTASGELHF	TRBJ2.1		35	0.104948	TRBV20c	CSASISRVLYEEQHF	TRBJ2.1		55	0.11227	TRBV6i	CASRSGTRGDTQYF	TRBJ3.4		85	0.103259	TRBV6b	CASTHTSGGARPLYF	TRBJ3.3
80	0.0989352	TRBV30a	CAWSLADLATIRGGKDTQYF	TRBJ3.4		35	0.104948	TRBV6o	CASSYGIAGQPLYF	TRBJ3.2		55	0.11227	TRBV19b	CAASSSSDNPLYF	TRBJ3.3		85	0.103259	TRBV30a	CAWRGQAGDRLYF	TRBJ1.3
80	0.0989352	TRBV9ae	CASSQDLRTAILNTQPLYF	TRBJ3.2		35	0.104948	TRBV21h	CASSQGGLPEEQYF	TRBJ3.7		55	0.11227	TRBV29b	CSASPGSLSEVFF	TRBJ1.1		84	0.102045	TRBV20c	CSARDRGARPINSETLYF	TRBJ2.4
80	0.0989352	TRBV26a	CASSVSWTGGRGELHF	TRBJ2.1		35	0.104948	TRBV6o	CASSWAANGELHF	TRBJ2.1		54	0.110229	TRBV9ae	CASSQDLTAGGTYGELHF	TRBJ3.1		84	0.102045	TRBV20c	CSARSWGVGLGEEQHF	TRBJ2.1
80	0.0989352	TRBV30a	CAWRGPRGHGELHF	TRBJ2.1		35	0.104948	TRBV28a	CASRSSGPNPLYF	TRBJ3.3		54	0.110229	TRBV4a	CASSRDLGARGLGNPLYF	TRBJ3.3		84	0.102045	TRBV28a	CASELSAGRGERYF	TRBJ2.5
80	0.0989352	TRBV19s2a	CSGGTGTVNTEVFF	TRBJ1.1		34	0.101949	TRBV26a	CASSTDRGASYEQYF	TRBJ3.7		54	0.110229	TRBV6b	CASSLSGGSIAQPLYF	TRBJ3.2		84	0.102045	TRBVXa	CTCSTQRDAYEQYF	TRBJ3.7
80	0.0989352	TRBV7b	CASSGTTDTQYF	TRBJ3.4		34	0.101949	TRBV9a	CASSQGLGGYNPLYF	TRBJ3.3		54	0.110229	TRBV20c	CSARGGSWVKTQIQYF	TRBJ3.5		84	0.102045	TRBV29b	CSAMSSGQHSPLYF	TRBJ3.3
80	0.0989352	TRBV9r	CASSQTGSPLYF	TRBJ3.3		34	0.101949	TRBV21o	CASSLDPAGDPLYF	TRBJ3.3		54	0.110229	TRBV6i	CASSLGSR_G*QPSVF	TRBJ3.3		84	0.102045	TRBV9a	CASWIRDDTQYF	TRBJ3.4
79	0.0976985	TRBV20b	CGASAGTGARDFGGYGELHF	TRBJ2.1		34	0.101949	TRBV5c	CASSLRGISTEVFF	TRBJ1.1		54	0.110229	TRBV9ae	CASSPYRDSNNPLYF	TRBJ3.3		83	0.10083	TRBV6b	CASSYLAGALDSITYEEQHF	TRBJ2.1
79	0.0976985	TRBV7a	CASSPLLRGGPTDTQYF	TRBJ3.4		34	0.101949	TRBV4a	CASSRFNSNDPLYF	TRBJ3.3		54	0.110229	TRBV9ah	CASSEGGPPNDRLYF	TRBJ1.3		83	0.10083	TRBV21o	CASSEDSERSTQPLYF	TRBJ3.2
79	0.0976985	TRBV6i	CASSRGQGASYEQYF	TRBJ3.7		34	0.101949	TRBV26a	CASRAKANDRLYF	TRBJ1.3		54	0.110229	TRBV4a	CASSTNRGGTQIQYF	TRBJ3.5		83	0.10083	TRBV6i	CASSFYPGSNNPLYF	TRBJ3.3
79	0.0976985	TRBVXa	CTCSRGLGPTDTQYF	TRBJ3.4		34	0.101949	TRBV9ah	CASSGDSIGELHF	TRBJ2.1		54	0.110229	TRBV30a	CASRGAGRDSPLHF	TRBJ1.5		83	0.10083	TRBV9r	CASSLRTSGVGELHF	TRBJ2.1
79	0.0976985	TRBV29d	CSARFGQQNSWELHF	TRBJ2.1		34	0.101949	TRBV20c	CSARADQDNPLYF	TRBJ3.3		54	0.110229	TRBV9ae	CASSLSSASGIQYF	TRBJ3.5		83	0.10083	TRBV12b	CASSITGWNTQPLYF	TRBJ3.2
79	0.0976985	TRBV7b	CASSPSAASGEQHF	TRBJ2.1		34	0.101949	TRBV29e	CSAGAGGTQIQYF	TRBJ3.5		54	0.110229	TRBV21d	CASSQYGTDEEQHF	TRBJ2.1		83	0.10083	TRBV21d	CASSPGGWASTQYF	TRBJ2.3
79	0.0976985	TRBV30a	CAWGIFGEGELHF	TRBJ2.1		33	0.0989505	TRBV6b	CASTTKDGGDPSQSTQYF	TRBJ2.3		54	0.110229	TRBV20c	CSARGLRDNNPLYF	TRBJ3.3		83	0.10083	TRBV28a	CASRWDFNNPLYF	TRBJ3.3
79	0.0976985	TRBV19s2a	CSGGTQPDYEQYF	TRBJ3.7		33	0.0989505	TRBV26a	CASAEGVGSSQSTQYF	TRBJ2.3		54	0.110229	TRBV6b	CASSYPDSEVFF	TRBJ1.1		83	0.10083	TRBVXa	CTCSRGDSYEQYF	TRBJ3.7
78	0.0964618	TRBV9o	CASSQAPGTAGTRSSYGELHF	TRBJ3.1		33	0.0989505	TRBV20b	CGARGTAGSSNNPLYF	TRBJ3.3		54	0.110229	TRBV29b	CSARTDGIQYF	TRBJ3.5		83	0.10083	TRBV4a	CAIGGEGNPLYF	TRBJ3.3
78	0.0964618	TRBV19s2a	CSGGVIHSNRADTQYF	TRBJ3.4		33	0.0989505	TRBV30a	CAWSKTGGTHYEQYF	TRBJ3.7		53	0.108188	TRBV7a	CASSPTAE*_GR*REQHF	TRBJ2.1		82	0.0996149	TRBV9o	CAVREWIDLSGNNPLYF	TRBJ3.3
78	0.0964618	TRBV7a	CASSPRQLGDDPLYF	TRBJ3.3		33	0.0989505	TRBV9n	CASSFIRGNTQPLYF	TRBJ3.2		53	0.108188	TRBV4a	CASSHDFGGGLLDEQYF	TRBJ3.7		82	0.0996149	TRBV7a	CASSPTGGWPWNPLYF	TRBJ3.3
78	0.0964618	TRBV4a	CASSRRSGGAYEQYF	TRBJ3.7		33	0.0989505	TRBV7a	CASSPISSQTQPLYF	TRBJ3.2		53	0.108188	TRBV7a	CASSSTPGTASSPLYF	TRBJ3.3		82	0.0996149	TRBV26a	CASAPGSDAQPLYF	TRBJ3.2
78	0.0964618	TRBVXa	CTCSNGTAGYGELHF	TRBJ3.1		33	0.0989505	TRBV20a	CSASRIGLDSYEQYF	TRBJ3.7		53	0.108188	TRBV21h	CASSRQEGGSNNPLYF	TRBJ3.3		82	0.0996149	TRBV6ac	CASSYRTNAVQLYF	TRBJ2.2
78	0.0964618	TRBV6r	CASSYTQGNDRLYF	TRBJ1.3		33	0.0989505	TRBV6x	CASSWAAHNTEVFF	TRBJ1.1		53	0.108188	TRBV9g	CASSHGRGARRIQYF	TRBJ3.5		82	0.0996149	TRBV29b	CSADGRRYEEQHF	TRBJ2.1
78	0.0964618	TRBV9g	CASSHDVGTQIQYF	TRBJ3.5		33	0.0989505	TRBV26a	CASSDIGGTDTQYF	TRBJ3.4		53	0.108188	TRBV26a	CASASPGISYEQYF	TRBJ3.7		82	0.0996149	TRBV6b	CASSGGRQTLYF	TRBJ2.4
78	0.0964618	TRBV20b	CGASAGTGTDTQYF	TRBJ3.4		33	0.0989505	TRBV7a	CASSPSEVTQIQYF	TRBJ3.5		53	0.108188	TRBV5c	CASSLAGRAREQYF	TRBJ3.7		81	0.0984001	TRBV28a	CASSDHKDWGVWLSNNPLYF	TRBJ3.3
78	0.0964618	TRBV29b	CSVPAAGENSPLHF	TRBJ1.5		33	0.0989505	TRBV28a	CASRLGTSNNPLYF	TRBJ3.3		53	0.108188	TRBV9ae	CASSQESVSYEQYF	TRBJ3.7		81	0.0984001	TRBV9ae	CASSHPGTGGYSSYEEQHF	TRBJ2.1
78	0.0964618	TRBV6am	CASRDGTTQPLYF	TRBJ3.2		33	0.0989505	TRBV6b	CASGHSNTEVFF	TRBJ1.1		53	0.108188	TRBV28a	CASKRLRGTDTQYF	TRBJ3.4		81	0.0984001	TRBV9ae	CASSRRLGGGGEQYF	TRBJ3.7
78	0.0964618	TRBV30a	CAWSLGREEQHF	TRBJ2.1		32	0.095952	TRBV9n	CASSQVGSSGSPRTQPLYF	TRBJ3.2		53	0.108188	TRBV20c	CSASLYSLHEQYF	TRBJ3.7		81	0.0984001	TRBV9ah	CASSEDLGAYEEQHF	TRBJ2.1
77	0.0952251	TRBV7a	CASSPRGLRGGDDPLYF	TRBJ3.3		32	0.095952	TRBV9a	CASSQRLASGDSTDTQYF	TRBJ3.4		52	0.106146	TRBV21d	CASSPNGTAISLWAPQIQYF	TRBJ3.5		81	0.0984001	TRBV24a	CASSIGGSNNPLYF	TRBJ3.3
77	0.0952251	TRBV9ai	CASSQDMGVGLSETLYF	TRBJ2.4		32	0.095952	TRBV9ae	CASSQDGWGHASETLYF	TRBJ2.4		52	0.106146	TRBV6m	CASSYPGVGDAVQLYF	TRBJ2.2		81	0.0984001	TRBV20b	CGAPLAGSYGELHF	TRBJ2.1
77	0.0952251	TRBV9ae	CASSLGAAWGQSTQYF	TRBJ2.3		32	0.095952	TRBV5c	CASSFRDPKASERYF	TRBJ2.5		52	0.106146	TRBV28a	CASSEYGTASQSTQYF	TRBJ2.3		80	0.0971853	TRBV9g	CASSQVAHGMNTQPLYF	TRBJ3.2
77	0.0952251	TRBV9n	CASSEGTA_IPMSSIF	TRBJ3.7		32	0.095952	TRBV9ae	CASSQDLRGGDRLYF	TRBJ1.3		52	0.106146	TRBV5c	CASSGQSAYNSPLHF	TRBJ1.5		80	0.0971853	TRBV15a	CASSGRTRGAGGNPLYF	TRBJ3.3
77	0.0952251	TRBV9r	CASSLYGTAGDRLYF	TRBJ1.3		32	0.095952	TRBV9aa	CASSSSGGTDTQYF	TRBJ3.4		52	0.106146	TRBV9q	VPAAPRE_TANEQYF	TRBJ3.7		80	0.0971853	TRBVXa	CTCSKSPGGAYEQYF	TRBJ3.7
77	0.0952251	TRBV15a	CASSRRDSKHNPLYF	TRBJ3.3		32	0.095952	TRBV5c	CASSPGTADNPLYF	TRBJ3.3		52	0.106146	TRBV21o	CASSLRDSSRERYF	TRBJ2.5		80	0.0971853	TRBV9ah	CASSPRGGAGELHF	TRBJ2.1
77	0.0952251	TRBV21h	CASSHRTGTAGEQYF	TRBJ3.7		32	0.095952	TRBV6b	CASGIGAITQPLYF	TRBJ3.2		52	0.106146	TRBV26a	CASSEGLFAEPLYF	TRBJ3.3		80	0.0971853	TRBV3a	CASSRTSGSNPLYF	TRBJ3.3
77	0.0952251	TRBV6m	CASSYSAGVDEQYF	TRBJ3.7		32	0.095952	TRBV6am	CASSWDSRADPLYF	TRBJ3.3		52	0.106146	TRBV6b	CASAVGGAGNPLYF	TRBJ3.3		80	0.0971853	TRBV4a	CASSLDPRADTQYF	TRBJ3.4
77	0.0952251	TRBV7a	CASSPGLRPDTQYF	TRBJ3.4		32	0.095952	TRBV9ac	CASSQDSIGEQYF	TRBJ3.7		52	0.106146	TRBVXa	CTCSKSDRPETLYF	TRBJ2.4		80	0.0971853	TRBV20b	CSPDSNSFHEQYF	TRBJ3.7
77	0.0952251	TRBV3a	CASSPTAMNTEVFF	TRBJ1.1		32	0.095952	TRBV20d	CGARSGGTQPLYF	TRBJ3.2		52	0.106146	TRBV6r	CASSYDRPGERYF	TRBJ2.5		80	0.0971853	TRBV28a	CASGQHLRELHF	TRBJ2.1
77	0.0952251	TRBV21h	CASLRYGESTQYF	TRBJ2.3		32	0.095952	TRBV29b	CSATVGAETLYF	TRBJ2.4		52	0.106146	TRBV28a	CASSGDRSVQLYF	TRBJ2.2		80	0.0971853	TRBV20c	CSAGLPHRHQYF	TRBJ3.7
77	0.0952251	TRBV6b	CASSHSRELHF	TRBJ2.1		32	0.095952	TRBV20b	CSALLTAAQLYF	TRBJ2.2		52	0.106146	TRBV4a	CASREGDEQYF	TRBJ3.7		79	0.0959705	TRBV26a	CASAESALGLNVDFGGPRSYGELHF	TRBJ2.1
76	0.0939884	TRBV9g	CASSQVASGVRNDGELHF	TRBJ2.1		32	0.095952	TRBV21h	CASSDSYEQYF	TRBJ3.7		51	0.104105	TRBV9ae	CASSRELDSKGSSYGELHF	TRBJ3.1		79	0.0959705	TRBV9n	CASQIGGGFDPGSSNNPLYF	TRBJ3.3
76	0.0939884	TRBV15a	CASSRALSDVNNPLYF	TRBJ3.3		32	0.095952	TRBV28a	CASSDGELHF	TRBJ2.1		51	0.104105	TRBV4a	CASSRRTSGGDLSNPLYF	TRBJ3.3		79	0.0959705	TRBV26a	CASAGEDWGVMDTQYF	TRBJ3.4
76	0.0939884	TRBV6o	CASSTDGGNDPLYF	TRBJ3.3		31	0.0929535	TRBV7a	CASSPTLGALNAVQLYF	TRBJ2.2		51	0.104105	TRBV20c	CSARDSASGHLTQPLYF	TRBJ3.2		79	0.0959705	TRBV9ae	CASSQDVSGRNSPLHF	TRBJ1.5
76	0.0939884	TRBV21l	CASSPPGLHGERYF	TRBJ2.5		31	0.0929535	TRBV7a	CASSPNNFGGTQPLYF	TRBJ3.2		51	0.104105	TRBV6q	CTCGSDSGASNNPLYF	TRBJ3.3		79	0.0959705	TRBV20b	CGARSIGGLSYEEQHF	TRBJ2.1
76	0.0939884	TRBV30a	CAWSLL_VQIQYF	TRBJ3.5		31	0.0929535	TRBV30a	CAWSRAGGSYGELHF	TRBJ2.1		51	0.104105	TRBV6a	CASRTLGGGDQPLYF	TRBJ3.2		79	0.0959705	TRBV21d	CASSQFSGTKSTQYF	TRBJ2.3
76	0.0939884	TRBV28a	CASTDKIDTQYF	TRBJ3.4		31	0.0929535	TRBV6t	CASSSRRVNTQPLYF	TRBJ3.2		51	0.104105	TRBV6ab	QQLLLGG_PHTQYF	TRBJ3.4		79	0.0959705	TRBV20b	CGARLTGGATDTQYF	TRBJ3.4
75	0.0927518	TRBV20a	CSARDGLGGEDVSTQYF	TRBJ2.3		31	0.0929535	TRBV6o	CASSLRRDSLDEQYF	TRBJ3.7		51	0.104105	TRBV20c	CGAVQGWSDEQYF	TRBJ3.7		79	0.0959705	TRBV20a	CSASKTGTATQIQYF	TRBJ3.5
75	0.0927518	TRBV28a	CASSEAVGGLTDTQYF	TRBJ3.4		31	0.0929535	TRBV26a	CASDTSYSNNPLYF	TRBJ3.3		51	0.104105	TRBV4a	CASTSAGEQYF	TRBJ3.7		79	0.0959705	TRBV6o	CASSYGGANNPLYF	TRBJ3.3
75	0.0927518	TRBV6r	CASSEDKLGGTDTQYF	TRBJ3.4		31	0.0929535	TRBV15a	CASSRARTAYEQYF	TRBJ3.7		51	0.104105	TRBV20d	CGVIYYEEQHF	TRBJ2.1		79	0.0959705	TRBV28a	CASMGGSSNNPLYF	TRBJ3.3
75	0.0927518	TRBV3a	CASSDFGDPSNNPLYF	TRBJ3.3		31	0.0929535	TRBVXa	CTCSRADPDSQVFF	TRBJ1.1		50	0.102064	TRBV9ah	CASSESVWTSGGAWQNNPLYF	TRBJ3.3		79	0.0959705	TRBV24a	CASNGDRNTEVFF	TRBJ1.1
75	0.0927518	TRBV9ae	CASSEGRGRTYEQYF	TRBJ3.7		31	0.0929535	TRBV20c	CSADGGAKNGELHF	TRBJ2.1		50	0.102064	TRBVXa	CTCSKYREGAGTDEEQHF	TRBJ2.1		78	0.0947556	TRBV5c	CASRWGVGPSNNPLYF	TRBJ3.3
75	0.0927518	TRBV7a	CASSPTAWLASERYF	TRBJ2.5		31	0.0929535	TRBV4a	CASSRDRHEEQHF	TRBJ2.1		50	0.102064	TRBV9q	VPAAKFRP_LSNNPLYF	TRBJ3.3		78	0.0947556	TRBV9ai	CASSRIVRGDYEQYF	TRBJ3.7
75	0.0927518	TRBV20a	CGARDFSGSPREQYF	TRBJ3.7		31	0.0929535	TRBV6a	CATRDWSYEQYF	TRBJ3.7		50	0.102064	TRBV7a	CASSPNAYSSETLYF	TRBJ2.4		78	0.0947556	TRBV21d	CASSQWTEDNPLYF	TRBJ3.3
75	0.0927518	TRBV3a	CASTADWDSQPLYF	TRBJ3.2		31	0.0929535	TRBV28a	CASSPIAVQLYF	TRBJ2.2		50	0.102064	TRBV6b	CASSPRGRMNTEVFF	TRBJ1.1		78	0.0947556	TRBV6i	CASSYGNPSYEQYF	TRBJ3.7
75	0.0927518	TRBV9ae	CASSRDMIWEEQHF	TRBJ2.1		31	0.0929535	TRBV28a	CAGGGPNPLYF	TRBJ3.3		50	0.102064	TRBV4a	CASRHTAVGNNPLYF	TRBJ3.3		78	0.0947556	TRBV19s2a	CSGGL*H_FQIQYF	TRBJ3.5
75	0.0927518	TRBV21d	CASSQSESRKQYF	TRBJ3.7		30	0.089955	TRBV5c	CASSLNPYSIGSDPLYF	TRBJ3.3		50	0.102064	TRBV13al	CASSYSRGDLPLYF	TRBJ3.3		78	0.0947556	TRBV6b	CASTGGLTQIQYF	TRBJ3.5
75	0.0927518	TRBV6am	CASSFGRESTQYF	TRBJ2.3		30	0.089955	TRBV6ac	CASSGDGGATGTQYF	TRBJ2.3		50	0.102064	TRBV28a	CASHRDSMTYEQYF	TRBJ3.7		78	0.0947556	TRBV29b	CSAQRGASTEVFF	TRBJ1.1
75	0.0927518	TRBV6b	CASSSRGGNPLYF	TRBJ3.3		30	0.089955	TRBV15a	CASSRVIGAHGELHF	TRBJ2.1		50	0.102064	TRBV6b	CASSPANGNNPLYF	TRBJ3.3		77	0.0935408	TRBV9ae	CASSQHSDSPGPVWSTQYF	TRBJ2.3
75	0.0927518	TRBV6o	CASSDSMTLHF	TRBJ1.5		30	0.089955	TRBV4a	CASSLAGIDNPLYF	TRBJ3.3		50	0.102064	TRBV6ac	CASSLAAADTQYF	TRBJ3.4		77	0.0935408	TRBV6r	CASSTSSGGQAIRWELHF	TRBJ2.1
74	0.0915151	TRBV21d	CASSPASDFGTLSNNPLYF	TRBJ3.3		30	0.089955	TRBV20a	CGARPSGATGELHF	TRBJ2.1		50	0.102064	TRBV24a	CASSEETPGERYF	TRBJ2.5		77	0.0935408	TRBV9g	CASSPGWGVEEEQHF	TRBJ2.1
74	0.0915151	TRBV7a	CASSPGIRRGVASHEQYF	TRBJ3.7		30	0.089955	TRBV29b	CSAGEVSSAGELHF	TRBJ2.1		50	0.102064	TRBV6b	CASSPFGAQIQYF	TRBJ3.5		77	0.0935408	TRBV9r	CASSQDIRWAVQLYF	TRBJ2.2
74	0.0915151	TRBV26a	CASAGVPRTARNSPLHF	TRBJ1.5		30	0.089955	TRBV30a	CAWIRGGSGELHF	TRBJ2.1		50	0.102064	TRBV20c	CGAPRGDPSPLYF	TRBJ3.3		77	0.0935408	TRBV9g	CASSWGVIRQIQYF	TRBJ3.5
74	0.0915151	TRBV9n	CASSLDFGGGSNNPLYF	TRBJ3.3		30	0.089955	TRBV19b	CAARLGEYTQYF	TRBJ3.4		50	0.102064	TRBV21d	CASSWSGHEQYF	TRBJ3.7		77	0.0935408	TRBV29e	CSAGPGGTQIQYF	TRBJ3.5
74	0.0915151	TRBV30a	CAWSLDWGESQSTQYF	TRBJ2.3		30	0.089955	TRBV29b	CSAGTLRGELHF	TRBJ2.1		50	0.102064	TRBV3a	CASSYRNDRLYF	TRBJ1.3		77	0.0935408	TRBV20c	CSARRYEQYF	TRBJ3.7
74	0.0915151	TRBV9n	CASSYRISVPNDRLYF	TRBJ1.3		29	0.0869565	TRBV9ae	CASSEDRGGSGNNPLYF	TRBJ3.3		50	0.102064	TRBV20c	CGARGSYEQYF	TRBJ3.7		76	0.092326	TRBV6b	CASLWRGGQSRISQQELHF	TRBJ2.1
74	0.0915151	TRBV30a	CAWSRMGGGGDPLYF	TRBJ3.3		29	0.0869565	TRBV6ac	CASSLRDRMGREEQHF	TRBJ2.1		49	0.100022	TRBV24a	CASSFAGLLNSYEQYF	TRBJ3.7		76	0.092326	TRBV20c	CSARKLSSGRYTQIQYF	TRBJ3.5
74	0.0915151	TRBV6ac	CASSRGVGDSETLYF	TRBJ2.4		29	0.0869565	TRBV15a	CASSATTYMNTQPLYF	TRBJ3.2		49	0.100022	TRBV9ac	CASSQSPGPEEQHF	TRBJ2.1		76	0.092326	TRBV9n	CASSPLRGPEDNPLYF	TRBJ3.3
74	0.0915151	TRBV21o	CASSQSFPGNNPLYF	TRBJ3.3		29	0.0869565	TRBV4a	CATSFGGVNTQPLYF	TRBJ3.2		49	0.100022	TRBV28a	CASSDVSVSYEQYF	TRBJ3.7		76	0.092326	TRBV28a	CASSGPGGALTQPLYF	TRBJ3.2
74	0.0915151	TRBV12a	CASSRSGGLTDTQYF	TRBJ3.4		29	0.0869565	TRBV4a	CASSRDRATGETLYF	TRBJ2.4		49	0.100022	TRBV30a	CACRGGDQIQYF	TRBJ3.5		76	0.092326	TRBV28a	CASSTGLGHSSQIQYF	TRBJ3.5
74	0.0915151	TRBV12b	CASSKGGSLPDPLYF	TRBJ3.3		29	0.0869565	TRBV21h	CASSQSNSANSPLHF	TRBJ1.5		48	0.0979812	TRBV6i	CASRLTSGGGTNNPLYF	TRBJ3.3		76	0.092326	TRBV30a	CAWETGGWAYEEQHF	TRBJ2.1
74	0.0915151	TRBV20c	CGARSMVAVHEEQHF	TRBJ2.1		29	0.0869565	TRBV28a	CASRPWRGSNNPLYF	TRBJ3.3		48	0.0979812	TRBV6o	CASSYSKIETNDRLYF	TRBJ1.3		76	0.092326	TRBV28a	CASSQQGEKVFF	TRBJ1.1
74	0.0915151	TRBV26a	CASAESAAGEEQHF	TRBJ2.1		29	0.0869565	TRBV9ae	CASSQDRDIDRLYF	TRBJ1.3		48	0.0979812	TRBV19b	CAAGSFGGINNPLYF	TRBJ3.3		75	0.0911112	TRBV9ae	CASSQDLYRGWTETLYF	TRBJ2.4
74	0.0915151	TRBV12b	CASSQNGLLYEQYF	TRBJ3.7		29	0.0869565	TRBV29d	CSANFGDTNDPLYF	TRBJ3.3		48	0.0979812	TRBV5c	CASSFRTADNSPLHF	TRBJ1.5		75	0.0911112	TRBV5c	CASSLATTSGTQPLYF	TRBJ3.2
74	0.0915151	TRBV28a	CASSDPTGRRARYF	TRBJ3.7		29	0.0869565	TRBV26a	CASSVRDSIEQYF	TRBJ3.7		48	0.0979812	TRBV21d	CASSHERRGQEQYF	TRBJ3.7		75	0.0911112	TRBV4a	CASSKGTAGQLSERYF	TRBJ2.5
74	0.0915151	TRBV30a	CACGNNPLYF	TRBJ3.3		29	0.0869565	TRBV24a	CASSEYSSSTQYF	TRBJ2.3		48	0.0979812	TRBV6i	CASSYGTARDEQYF	TRBJ3.7		75	0.0911112	TRBV26a	CASSGSGHHNPLYF	TRBJ3.3
73	0.0902784	TRBV30a	CAWNYQGGQSSQPLYF	TRBJ3.2		29	0.0869565	TRBV6b	CASSFRGGRELHF	TRBJ2.1		48	0.0979812	TRBV6ac	CASSPSRANNPLYF	TRBJ3.3		75	0.0911112	TRBV26a	CASSESGGGLSLYF	TRBJ3.3
73	0.0902784	TRBV6i	CASSLVGGASNNPLYF	TRBJ3.3		29	0.0869565	TRBV19b	CAAGTAGQEQHF	TRBJ2.1		48	0.0979812	TRBV19s2a	CSGGSRGVGEEQHF	TRBJ2.1		75	0.0911112	TRBV6r	CASSYSAISERYF	TRBJ2.5
73	0.0902784	TRBV28a	CASSEWRDSASERYF	TRBJ2.5		29	0.0869565	TRBV30a	CAGRQQDTEVFF	TRBJ1.1		48	0.0979812	TRBV24a	CASNENSYEQYF	TRBJ3.7		75	0.0911112	TRBV6b	CASSKGGLSTQYF	TRBJ2.3
73	0.0902784	TRBVXa	CTCSSQHFSYGELHF	TRBJ2.1		29	0.0869565	TRBV6w	CASSLEFGEQYF	TRBJ3.7		47	0.0959399	TRBV12a	CASSRLERGGFSNNPLYF	TRBJ3.3		75	0.0911112	TRBV12a	CASRQGHNPLYF	TRBJ3.3
73	0.0902784	TRBV26a	CASAIPGHPYEQYF	TRBJ3.7		28	0.083958	TRBV6am	CASTGLGVMPDASTQYF	TRBJ3.4		47	0.0959399	TRBV26a	CASAEYTGGLSTDTQYF	TRBJ3.4		74	0.0898964	TRBV6b	CASRQPLQHRGSSYEQYF	TRBJ3.7
73	0.0902784	TRBV9a	CASSQDAMTAPNYF	TRBJ1.3		28	0.083958	TRBV6b	CASSPTSGGASNNPLYF	TRBJ3.3		47	0.0959399	TRBV28a	CASSEWDSRSRHQIQYF	TRBJ3.5		74	0.0898964	TRBV9ac	CASSLTSGGGDNPLYF	TRBJ3.3
73	0.0902784	TRBV21d	CASSTGVGNEEQHF	TRBJ2.1		28	0.083958	TRBV9ah	CASSEDAGGRKSTQYF	TRBJ2.3		47	0.0959399	TRBV6m	CASSYSNWGSNNPLYF	TRBJ3.3		74	0.0898964	TRBV21h	CASSLRRDSPNNPLYF	TRBJ3.3
73	0.0902784	TRBV6q	CAMR_QHF	TRBJ2.1		28	0.083958	TRBV6r	CASNEGAGSIRSTQYF	TRBJ2.3		47	0.0959399	TRBV9o	CASSLGQQGDAVQLYF	TRBJ2.2		74	0.0898964	TRBV30a	CAWSLWGGCDNPLYF	TRBJ3.3
[truncated: 1,255 more rows]
